# Supplementary material for: Revealing parasite influence in metabolic pathways in Apicomplexa infected patients
Source: BMC Bioinformatics. 2010 Dec 14;11(Suppl 11):S13. doi: 10.1186/1471-2105-11-S11-S13 (PMC3024860; doi:10.1186/1471-2105-11-S11-S13)
Supplement: Additional file 1 — Analysis results of gene expression data of Plasmodium infected human cell. The file “Additional file_Plasmodium.xls” contains expression level of genes and used 0/1 to indicate if they were DEGs. The table also shows the significantly up- or down- regulated host-parasite common or host specific subpathways according to the enrichment result. [file 1471-2105-11-S11-S13-S1.xls]

## Sheet: subpathway DEG enrichment
path_ID	description	common	unique
hsa00010	Glycolysis / Gluconeogenesis	0.815156	0.633859
hsa00020	Citrate cycle (TCA cycle)	0.815156	0.882056
hsa00030	Pentose phosphate pathway	0.660492	0.423293
hsa00040	Pentose and glucuronate interconversions	0.660492	0.857631
hsa00051	Fructose and mannose metabolism	0.660492	0.633859
hsa00052	Galactose metabolism	0.660492	0.633859
hsa00053	Ascorbate and aldarate metabolism	1	0.718485
hsa00061	Fatty acid biosynthesis	0.660492	0.633859
hsa00062	Fatty acid elongation in mitochondria	1	0.58773
hsa00071	Fatty acid metabolism	0.660492	0.633859
hsa00072	Synthesis and degradation of ketone bodies	0	0.93955
hsa00100	Steroid biosynthesis	1	0.423293
hsa00120	Primary bile acid biosynthesis	1	0.882056
hsa00130	Ubiquinone and other terpenoid-quinone biosynthesis	1	0.922468
hsa00140	C21-Steroid hormone metabolism	1	0.0801681
hsa00190	Oxidative phosphorylation	0.660492	0.922468
hsa00230	Purine metabolism	0.860627	0.633859
hsa00232	Caffeine metabolism	1	0.080894
hsa00240	Pyrimidine metabolism	0.660492	0.93955
hsa00250	Alanine, aspartate and glutamate metabolism	0.925938	0.633859
hsa00260	Glycine, serine and threonine metabolism	0.660492	0.718485
hsa00270	Cysteine and methionine metabolism	0.925938	0.7707
hsa00280	Valine, leucine and isoleucine degradation	0.660492	0.718485
hsa00290	Valine, leucine and isoleucine biosynthesis	0.660492	0
hsa00300	Lysine biosynthesis	1	0
hsa00310	Lysine degradation	0.655435	0.423293
hsa00330	Arginine and proline metabolism	0.660492	0.633859
hsa00340	Histidine metabolism	0.660492	0.875408
hsa00350	Tyrosine metabolism	0.660492	0.94581
hsa00360	Phenylalanine metabolism	0.522772	0.93955
hsa00380	Tryptophan metabolism	0.497246	0.789411
hsa00400	Phenylalanine, tyrosine and tryptophan biosynthesis	0.660492	0.633859
hsa00410	beta-Alanine metabolism	0.864681	0.633859
hsa00430	Taurine and hypotaurine metabolism	1	0.790172
hsa00450	Selenoamino acid metabolism	0.815156	0.633859
hsa00460	Cyanoamino acid metabolism	0	0.633859
hsa00471	D-Glutamine and D-glutamate metabolism	1	0.633859
hsa00472	D-Arginine and D-ornithine metabolism	1	0.718485
hsa00480	Glutathione metabolism	0.660492	0.633859
hsa00500	Starch and sucrose metabolism	0.660492	0.718485
hsa00510	N-Glycan biosynthesis	0.313042	0.88663
hsa00511	Other glycan degradation	1	0.633859
hsa00512	O-Glycan biosynthesis	1	0.718485
hsa00514	O-Mannosyl glycan biosynthesis	1	0.718485
hsa00520	Amino sugar and nucleotide sugar metabolism	0.968899	0.567603
hsa00531	Glycosaminoglycan degradation	1	0.718485
hsa00532	Chondroitin sulfate biosynthesis	1	0.633859
hsa00533	Keratan sulfate biosynthesis	1	0.773511
hsa00534	Heparan sulfate biosynthesis	1	0.718485
hsa00561	Glycerolipid metabolism	0.660492	0.423293
hsa00562	Inositol phosphate metabolism	0.660492	0.633859
hsa00563	Glycosylphosphatidylinositol(GPI)-anchor biosynthesis	0.660492	0.633859
hsa00564	Glycerophospholipid metabolism	0.962411	0.718485
hsa00565	Ether lipid metabolism	1	0.852683
hsa00590	Arachidonic acid metabolism	0.660492	0.7707
hsa00591	Linoleic acid metabolism	0	0.886078
hsa00592	alpha-Linolenic acid metabolism	1	0.882056
hsa00600	Sphingolipid metabolism	1	0.423293
hsa00601	Glycosphingolipid biosynthesis - lacto and neolacto series	1	0.857631
hsa00603	Glycosphingolipid biosynthesis - globo series	1	0.718485
hsa00604	Glycosphingolipid biosynthesis - ganglio series	0.660492	0.882056
hsa00620	Pyruvate metabolism	0.660492	0.7707
hsa00630	Glyoxylate and dicarboxylate metabolism	0.925938	0.633859
hsa00640	Propanoate metabolism	0.766359	0.633859
hsa00650	Butanoate metabolism	0.116464	0.886078
hsa00670	One carbon pool by folate	0.209233	0.423293
hsa00680	Methane metabolism	0	0.718485
hsa00730	Thiamine metabolism	0.660492	0.298415
hsa00740	Riboflavin metabolism	0.962411	0
hsa00750	Vitamin B6 metabolism	0.660492	0.718485
hsa00760	Nicotinate and nicotinamide metabolism	0.660492	0.633859
hsa00770	Pantothenate and CoA biosynthesis	0	0.567603
hsa00780	Biotin metabolism	1	0
hsa00785	Lipoic acid metabolism	0.660492	0.718485
hsa00790	Folate biosynthesis	0.815156	0.080894
hsa00830	Retinol metabolism	1	0.718485
hsa00860	Porphyrin and chlorophyll metabolism	0.898507	0.718485
hsa00900	Terpenoid backbone biosynthesis	0	0.886078
hsa00903	Limonene and pinene degradation	1	0.423293
hsa00910	Nitrogen metabolism	0.925938	0.718485
hsa00920	Sulfur metabolism	1	0.423293
hsa00970	Aminoacyl-tRNA biosynthesis	0.313042	1
hsa00980	Metabolism of xenobiotics by cytochrome P450	0.522772	0.857631
hsa00982	Drug metabolism - cytochrome P450	0.522772	0.718485
hsa00983	Drug metabolism - other enzymes	0.660492	0.882056
hsa01040	Biosynthesis of unsaturated fatty acids	0.313042	0.7707
hsa01100	Metabolic pathways	0.968899	0.737077
hsa04070	Phosphatidylinositol signaling system	0.633859	1

## Sheet: subpathway state enrichment
path_ID	description	common.up	specific.up	common.down	specific.down
hsa00010	Glycolysis / Gluconeogenesis	0.20771	0.45649	0.941641	0.874747
hsa00020	Citrate cycle (TCA cycle)	0.366518	0.302995	0.941641	0.974763
hsa00030	Pentose phosphate pathway	0.259962	0.51343	0.852522	0.369032
hsa00040	Pentose and glucuronate interconversions	0.20771	0.489484	0.751069	0.974763
hsa00051	Fructose and mannose metabolism	0.20771	0.425492	0.941641	0.739532
hsa00052	Galactose metabolism	0.172226	0.603261	0.941641	0.627664
hsa00053	Ascorbate and aldarate metabolism	1	0.119455	1	0.974763
hsa00061	Fatty acid biosynthesis	0.20771	0.0835442	0.852522	0.974763
hsa00062	Fatty acid elongation in mitochondria	1	0.0758247	1	0.974763
hsa00071	Fatty acid metabolism	0.580128	0.10549	0.751069	0.974763
hsa00072	Synthesis and degradation of ketone bodies	0.291922	0.604636	0	0.974763
hsa00100	Steroid biosynthesis	1	0.45649	1	0.615462
hsa00120	Primary bile acid biosynthesis	1	0.584918	1	0.974763
hsa00130	Ubiquinone and other terpenoid-quinone biosynthesis	1	0.589689	1	0.974763
hsa00140	C21-Steroid hormone metabolism	1	0.119455	1	0.615462
hsa00190	Oxidative phosphorylation	0.183909	0.603261	0.894757	0.974763
hsa00230	Purine metabolism	0.102537	0.695036	0.999504	0.627664
hsa00232	Caffeine metabolism	1	0.346023	1	0.316277
hsa00240	Pyrimidine metabolism	0.102537	0.258531	0.941641	0.988524
hsa00250	Alanine, aspartate and glutamate metabolism	0.291922	0.656082	0.941641	0.627664
hsa00260	Glycine, serine and threonine metabolism	0.124484	0.695036	0.941641	0.748627
hsa00270	Cysteine and methionine metabolism	0.865931	0.206432	0.894757	0.974763
hsa00280	Valine, leucine and isoleucine degradation	0.580128	0.119455	0.543908	0.974763
hsa00290	Valine, leucine and isoleucine biosynthesis	0.291922	0	0.751069	0.974763
hsa00300	Lysine biosynthesis	1	0.387043	1	0
hsa00310	Lysine degradation	0.492109	0.128548	0.543908	0.874747
hsa00330	Arginine and proline metabolism	0.20771	0.0616002	0.941641	0.974763
hsa00340	Histidine metabolism	0.55128	0.292294	0.61756	0.974763
hsa00350	Tyrosine metabolism	0.666486	0.708091	0.543908	0.974763
hsa00360	Phenylalanine metabolism	0.172226	0.822008	0.751069	0.974763
hsa00380	Tryptophan metabolism	0.218515	0.22116	0.61756	0.974763
hsa00400	Phenylalanine, tyrosine and tryptophan biosynthesis	0.291922	0.387043	0.61756	0.627664
hsa00410	beta-Alanine metabolism	0.291922	0.0668676	0.894757	0.974763
hsa00430	Taurine and hypotaurine metabolism	1	0.387043	1	0.974763
hsa00450	Selenoamino acid metabolism	0.826102	0.604636	0.751069	0.615462
hsa00460	Cyanoamino acid metabolism	0.102537	0.51343	0.61756	0.627664
hsa00471	D-Glutamine and D-glutamate metabolism	1	0.51343	1	0.627664
hsa00472	D-Arginine and D-ornithine metabolism	1	0.278287	1	0.897489
hsa00480	Glutathione metabolism	0.20771	0.278287	0.852522	0.906558
hsa00500	Starch and sucrose metabolism	0.20771	0.59625	0.894757	0.874747
hsa00510	N-Glycan biosynthesis	0.438376	0.5579	0.258746	0.974763
hsa00511	Other glycan degradation	1	0.168113	1	0.974763
hsa00512	O-Glycan biosynthesis	1	0.305033	1	0.974763
hsa00514	O-Mannosyl glycan biosynthesis	1	0.142209	1	0.974763
hsa00520	Amino sugar and nucleotide sugar metabolism	0.20771	0.5579	0.999504	0.615462
hsa00531	Glycosaminoglycan degradation	1	0.489484	1	0.946759
hsa00532	Chondroitin sulfate biosynthesis	1	0.850085	1	0.615462
hsa00533	Keratan sulfate biosynthesis	1	0.302995	1	0.974763
hsa00534	Heparan sulfate biosynthesis	1	0.531476	1	0.906558
hsa00561	Glycerolipid metabolism	0.370514	0.346023	0.751069	0.627664
hsa00562	Inositol phosphate metabolism	0.102537	0.630785	0.941641	0.615462
hsa00563	Glycosylphosphatidylinositol(GPI)-anchor biosynthesis	0.438376	0.589689	0.61756	0.651012
hsa00564	Glycerophospholipid metabolism	0.783055	0.0679378	0.941641	0.974763
hsa00565	Ether lipid metabolism	1	0.119455	1	0.974763
hsa00590	Arachidonic acid metabolism	0.218515	0.589689	0.772207	0.957224
hsa00591	Linoleic acid metabolism	0.20771	0.278287	0	0.974763
hsa00592	alpha-Linolenic acid metabolism	1	0.0835442	1	0.988524
hsa00600	Sphingolipid metabolism	1	0.246671	1	0.739532
hsa00601	Glycosphingolipid biosynthesis - lacto and neolacto series	1	0.589689	1	0.974763
hsa00603	Glycosphingolipid biosynthesis - globo series	1	0.328027	1	0.974763
hsa00604	Glycosphingolipid biosynthesis - ganglio series	0.20771	0.514298	0.751069	0.974763
hsa00620	Pyruvate metabolism	0.20771	0.465691	0.894757	0.974763
hsa00630	Glyoxylate and dicarboxylate metabolism	0.370514	0.433906	0.941641	0.739532
hsa00640	Propanoate metabolism	0.438376	0.0679378	0.852522	0.974763
hsa00650	Butanoate metabolism	0.218515	0.305033	0.336666	0.974763
hsa00670	One carbon pool by folate	0.102537	0.0835442	0.751069	0.953368
hsa00680	Methane metabolism	0.071602	0.459937	0.751069	0.874747
hsa00730	Thiamine metabolism	0.20771	0.269027	0.751069	0.615462
hsa00740	Riboflavin metabolism	0.580128	0.589689	0.941641	0
hsa00750	Vitamin B6 metabolism	0.20771	0.459937	0.751069	0.874747
hsa00760	Nicotinate and nicotinamide metabolism	0.20771	0.258531	0.751069	0.906558
hsa00770	Pantothenate and CoA biosynthesis	0.20771	0.328027	0	0.674643
hsa00780	Biotin metabolism	1	0.0679378	1	0.627664
hsa00785	Lipoic acid metabolism	0.20771	0.278287	0.751069	0.897489
hsa00790	Folate biosynthesis	0.20771	0.604636	0.941641	0.0341363
hsa00830	Retinol metabolism	1	0.589689	1	0.897489
hsa00860	Porphyrin and chlorophyll metabolism	0.218515	0.168113	0.941641	0.974763
hsa00900	Terpenoid backbone biosynthesis	0.438376	0.258531	0	0.974763
hsa00903	Limonene and pinene degradation	1	0.0835442	1	0.94693
hsa00910	Nitrogen metabolism	0.370514	0.67826	0.941641	0.674643
hsa00920	Sulfur metabolism	1	0.459937	1	0.613302
hsa00970	Aminoacyl-tRNA biosynthesis	0.102537	1	0.7574	1
hsa00980	Metabolism of xenobiotics by cytochrome P450	0.291922	0.478509	0.61756	0.974763
hsa00982	Drug metabolism - cytochrome P450	0.291922	0.416132	0.61756	0.974763
hsa00983	Drug metabolism - other enzymes	0.492109	0.387043	0.751069	0.974763
hsa01040	Biosynthesis of unsaturated fatty acids	0.20771	0.0835442	0.61756	0.974763
hsa01100	Metabolic pathways	0.102537	0.269027	0.999504	0.974763
hsa04070	Phosphatidylinositol signaling system	0.20771	0.619463	0.894757	0.627664

## Sheet: DEGs
Differentially expressed genes (DEGs) list of C.parvum infected human peripheral blood mononuclear cells
1 represents significantly up regulated genes; -1 represents significantly downregulated gene
Geneid	Uninfected	Infected	divergence	up/down regulation
780	552.441	400.793	-151.648	0
5982	230.441	198.733	-31.7076	0
3310	874.723	694.273	-180.449	-1
7849	2346.35	1457.73	-888.628	-1
2978	142.714	60.3333	-82.3803	-1
7318	1111.03	932.473	-178.554	0
7067	417.109	270.573	-146.536	-1
11099	206.582	119.28	-87.3018	-1
6352	4501.82	6191.99	1690.18	0
1571	281.109	342.94	61.8309	0
2049	149.032	81.24	-67.7918	-1
2101	652.495	596.773	-55.7221	0
1548	1319.53	2578.79	1259.26	1
2621	1479.67	1148.11	-331.562	-1
4323	984.759	895.627	-89.1324	0
8717	1012.51	808.353	-204.16	0
2342	1137.85	654.887	-482.959	-1
5337	222.777	124.6	-98.1773	-1
441263	1535.24	1443.81	-91.4276	0
572	410.214	391.64	-18.5736	0
10594	1740.8	1930.47	189.669	0
826	3632.48	7576.09	3943.6	1
11224	14753.5	18552.5	3798.94	0
6158	32422.8	33114.5	691.724	0
1982	7072.38	6353.08	-719.297	0
8664	3483.35	4472.91	989.568	1
11315	5272.03	6659.67	1387.65	1
6727	5034.8	7524.52	2489.72	1
2665	6222.31	6288.63	66.3176	0
6135	22137.6	22591.7	454.152	0
377	1492.34	1965.32	472.979	1
6144	35510.4	29293.9	-6216.57	0
6152	18258.5	21746.1	3487.58	0
3183	1955.52	2538.73	583.208	1
4735	4200.95	5021.3	820.355	0
3178	19027.4	16539.2	-2488.23	0
6233	26203.1	24080.9	-2122.18	0
6207	32575	30277.9	-2297.12	0
2197	21363.4	28326.2	6962.79	1
23435	1198.29	1719.25	520.96	0
1072	37409	32569	-4839.98	0
6141	19990.4	21647.8	1657.34	0
8665	16061.2	17441.7	1380.48	0
6193	12483.9	14630	2146.06	0
6155	29257.7	27720.8	-1536.88	0
6164	47819.9	37265.6	-10554.3	0
4677	2771.32	2160.03	-611.285	-1
56910	2326.59	2146.47	-180.118	0
6143	30147.8	25660.7	-4487.08	0
5250	5669.7	7763.67	2093.97	0
6205	39952.4	40088.8	136.414	0
6133	47950.9	32438.7	-15512.3	-1
1655	14798.8	12780.5	-2018.35	-1
6128	18506.8	15855.5	-2651.33	0
23399	1308.66	1427.64	118.976	0
4736	11622.6	15043.8	3421.24	0
11335	2568.49	3345.89	777.407	1
6139	29522.5	25194.5	-4328.05	0
5690	1273.53	1867.59	594.062	1
10657	3041.38	3140.97	99.5894	0
7919	6401.99	4474.9	-1927.09	-1
51493	1298.49	1506.87	208.382	0
2079	3027.52	4441.36	1413.84	0
8683	1977.53	2504.02	526.493	1
23	1299.41	1604.68	305.266	1
1603	1757.11	1908.44	151.326	0
7528	2213.75	2097.11	-116.643	0
10899	3060.21	4365.51	1305.29	0
11143	775.855	665.307	-110.548	0
7705	1023.09	751.473	-271.613	0
9092	687.541	781.953	94.4124	0
3608	872.018	1291.09	419.068	1
9552	1676.85	2069.17	392.317	0
8882	397.241	428.913	31.6724	0
6881	3074.8	4718.19	1643.39	1
10438	443.127	422.967	-20.1606	0
4841	4862.51	5530.93	668.42	0
23020	2177.79	1924.48	-253.311	0
387	10283.2	12448.8	2165.65	1
10921	2758.02	2718.48	-39.5382	0
6229	39603.8	30873	-8730.86	-1
6156	51198	43161.5	-8036.55	0
4869	14172.7	10321.1	-3851.58	-1
3326	5685.89	7957.77	2271.88	1
375	3853.2	6795.93	2942.73	1
3550	1653.1	1933.87	280.767	0
8724	2660.98	3176.85	515.872	0
821	3530.43	4689.08	1158.65	1
9733	29487.7	34590	5102.35	0
27013	891.191	875.593	-15.5976	0
10285	610.209	877.613	267.404	1
4670	2778.94	2818.97	40.0303	0
3184	2561.4	2716.63	155.238	0
9045	9603.11	11873.6	2270.49	0
2987	1011.02	1887.71	876.688	1
79036	1054.72	1434.7	379.982	0
4946	17901	17992.6	91.587	0
533	2591.08	3852.03	1260.94	1
3735	2539.77	2937.09	397.314	0
6194	16417.4	10474.2	-5943.25	-1
6201	30372.2	31848.6	1476.39	0
23326	21081.7	19617.6	-1464.07	0
10944	3648.59	4260.2	611.609	0
6923	2186.8	2494.79	307.993	0
1327	2331.77	3269.23	937.458	1
10959	4003.69	5514.3	1510.61	0
6136	2923.21	3595.65	672.433	1
6124	27206.3	31503.2	4296.9	0
2339	18079.6	13949.4	-4130.19	-1
6230	2653.25	2007.05	-646.203	-1
6167	14501.9	11850.1	-2651.75	0
3094	31083.1	26491.1	-4592.03	0
1938	3079.95	3049.72	-30.23	0
6204	8892.77	12627.5	3734.77	1
8992	55388.7	51783.2	-3605.41	0
3190	12999.1	11917	-1082.07	0
51433	4819.55	4346.58	-472.965	0
6189	2648.73	2118.09	-530.641	-1
3192	39429	31880.2	-7548.86	-1
8661	4065.8	3357.17	-708.633	-1
7184	1222.51	1120.47	-102.04	0
4478	3183.99	4082.04	898.049	0
81	6657.43	6162.51	-494.921	0
351	993.523	1172.9	179.377	0
5573	2905.85	2649.79	-256.057	0
1832	2078.41	2835.86	757.446	1
5885	895.705	1271.77	376.069	1
9948	4877.32	5980.04	1102.72	0
4691	3024.97	3491.85	466.881	0
163	3554.81	4060.87	506.064	1
1173	554.914	838.627	283.713	1
1213	1291.46	2159.39	867.923	1
9761	327.805	462.4	134.595	0
3927	966.236	568.533	-397.703	0
10992	2587.69	2982.92	395.234	0
9528	943.45	1507.81	564.357	0
1465	2400.85	3813.39	1412.54	1
808	1516.07	1543.86	27.7873	0
9782	5617.87	5596.08	-21.7927	0
10487	2567.9	3875.57	1307.67	0
10728	3137.45	3017.13	-120.312	0
7453	3976.13	5295.01	1318.88	1
6418	4596.09	7224.7	2628.61	0
10397	2753.6	3622.52	868.925	0
7314	1195.42	2262.17	1066.75	1
5216	18290.2	25153	6862.79	1
5792	9421.77	13022.2	3600.46	1
7534	7370.21	10247.6	2877.43	1
6647	4441.34	6278.09	1836.75	0
3069	3368.87	5634.89	2266.02	0
65108	407.095	506.08	98.9845	0
11337	1007.5	1153.8	146.305	0
4924	6732.27	9557.55	2825.29	0
2752	534.077	479.36	-54.7173	0
3939	795.832	1955.95	1160.11	0
10399	839.327	1398.95	559.626	0
6746	4861.48	8016.05	3154.57	1
801	20555.6	19699.9	-855.702	0
5034	3495.56	6042.62	2547.06	1
292	6114.18	7251.14	1136.96	1
5245	5456.94	8234.5	2777.56	0
6282	508.923	614.48	105.557	0
5476	493.814	243.233	-250.58	-1
9804	2550.65	7779.69	5229.04	0
967	2014.23	2655.65	641.415	0
3337	1645.09	5600.63	3955.54	1
6678	3612.17	5753.34	2141.17	0
7323	3998.65	8977	4978.35	1
7494	4476.4	7100.9	2624.5	1
6711	2948.77	4838.38	1889.61	1
9741	69.1955	27.6267	-41.5688	0
6161	763.755	537.16	-226.595	-1
975	2879.42	3734.34	854.917	1
7332	41417.8	38258.5	-3159.26	0
754	1631.38	3133.25	1501.86	0
2896	2121.75	1304.71	-817.048	0
3146	3994.61	6399.13	2404.52	0
2739	2272.12	2517.9	245.782	0
9295	888.495	1168.31	279.811	0
23450	2805.12	2082.77	-722.352	0
1937	598.559	621.947	23.3876	0
3313	27957.1	25179.5	-2777.61	0
10971	1557.51	1787.05	229.54	0
57062	1244.28	1759.13	514.856	0
5518	2930.27	4639.23	1708.95	1
2934	2091.25	2814.03	722.781	0
3098	1248.56	1570.88	322.316	1
11014	2155.07	2274.89	119.818	0
10577	514.941	355.747	-159.194	-1
8655	2756.15	6437.22	3681.07	1
9516	4072.14	8591.39	4519.25	0
1933	2340.12	1837.72	-502.398	0
5589	15456	15347.7	-108.239	0
2806	3235.7	4648.31	1412.62	0
2280	894.795	1186.95	292.158	1
37	652.518	503.333	-149.185	-1
6500	57812.4	47304.3	-10508	0
22919	1631.14	1950.29	319.15	1
10956	789.455	1268.89	479.432	1
23521	3411.91	4279.91	868	1
6129	19642.4	26519	6876.54	0
10121	6657.72	7926.75	1269.04	0
4076	680.75	899.107	218.357	0
6134	1380.19	1914.06	533.869	1
5501	293.705	176.013	-117.691	0
10097	39808.4	36774.6	-3033.86	0
7803	6352.96	7547.78	1194.82	0
4666	373.027	449.113	76.0861	0
2876	1160.96	1315.38	154.421	0
5230	25659.5	24191.9	-1467.7	0
6612	4918.84	7841.44	2922.6	1
6232	729.709	1077.11	347.398	1
1200	67564.1	39250.5	-28313.6	-1
2782	3430.05	4227.32	797.275	0
4926	1881.37	3496.59	1615.22	0
2495	3691.98	4800.69	1108.71	1
5901	15899.6	27821.5	11921.9	1
823	2753.74	3380.97	627.226	1
6427	1458.95	1531.97	73.0167	0
813	6623.23	10981.2	4357.98	0
4779	677.091	559.86	-117.231	-1
10550	1324.71	1058.94	-265.774	0
1808	3614.12	4997.79	1383.67	1
6176	7751.32	7407.09	-344.225	0
1495	39209.6	32945.5	-6264.19	0
1509	595.286	876.68	281.394	1
23196	7106.39	8989.74	1883.35	0
4144	758.359	1096.75	338.394	0
3915	1643.88	1907.48	263.598	0
5757	307.936	164.307	-143.63	0
9689	3481.5	3030.65	-450.858	0
468	1089.99	1209.16	119.174	0
2778	1437.58	1741.9	304.323	1
6210	1828.09	1544.8	-283.286	0
308	4632.53	6633.12	2000.59	0
3925	12478	16726	4248.02	1
4035	45879.5	31467	-14412.6	-1
5695	287.55	212.573	-74.9767	0
8682	593.391	270.693	-322.698	0
1891	1116.07	1844.51	728.445	1
4953	818.082	803.04	-15.0418	0
8826	1148.19	1648.05	499.856	1
2547	1122.49	1336.54	214.054	0
50	2421.55	2769.45	347.901	0
9802	2845.52	4107.96	1262.44	0
8404	3426.27	4950.52	1524.25	0
4170	9377.69	12396.5	3018.81	1
3303	595.205	1452.24	857.035	1
60	10519	18062.9	7543.88	1
6301	3409.98	7973.05	4563.06	1
7009	2507.34	6604.61	4097.27	0
10960	88616.5	53566.3	-35050.3	-1
3329	2980.57	4030.84	1050.27	1
7791	3925.86	5057.71	1131.84	1
1153	2661.14	4221.35	1560.21	1
10574	2148.09	3638.94	1490.85	1
5048	28751.7	32674	3922.38	0
5720	2799.11	3118.55	319.438	0
539	4203.91	6070.8	1866.89	1
6209	690.732	1243.12	552.388	1
5714	1268.1	748.44	-519.665	-1
3920	45168.7	50104.2	4935.41	0
7167	2874.42	4542.38	1667.96	1
6159	33472.3	38808.8	5336.5	0
2950	988.75	1272.83	284.083	0
10525	519.95	485.507	-34.4433	0
6633	3027.31	3971.67	944.358	1
5351	13633.3	18399.5	4766.21	1
7756	1715.58	2411.31	695.729	0
5708	4287.23	5283.29	996.055	0
6319	2860.13	5924.77	3064.63	1
6227	2107.66	2692.42	584.756	1
4134	1263.41	1222.75	-40.6558	0
10134	122.655	71.0067	-51.6479	0
1508	37374.4	45766.5	8392.05	1
2058	1661.46	3313.93	1652.47	0
9588	3662.3	5748.94	2086.64	1
5499	180.295	52.2933	-128.002	-1
51669	538.786	485.733	-53.053	0
10768	2045.25	1798.23	-247.028	0
9798	1733.72	2541.7	807.977	0
2783	6502.95	7564.09	1061.14	0
3015	2363.11	2569.95	206.833	0
9611	1242.6	1121.93	-120.678	0
6202	1898.77	2451.87	553.105	1
2316	1515.05	2594.24	1079.19	1
23019	2079.96	3069.89	989.928	1
1718	387.741	252.08	-135.661	-1
8766	962.636	963.527	0.890303	0
5660	5831.06	6385.81	554.754	0
55905	2352.1	1518.66	-833.445	0
11171	388.982	205.707	-183.275	-1
6281	484.277	297	-187.277	0
10694	314.909	213.673	-101.236	0
10528	7632.5	16551.1	8918.61	0
5689	1131.21	1602.61	471.4	1
10575	34055.2	35060	1004.78	0
2034	21407.3	26511.5	5104.18	1
3301	7080.11	12860.8	5780.64	1
5710	544.005	473.267	-70.7379	0
7385	2262.43	2711.37	448.946	0
1152	1925.15	2923.94	998.795	1
5223	2695.86	3309.93	614.063	0
6772	403.391	367.367	-36.0242	0
9349	129.309	84.7933	-44.5158	0
6745	1937.53	3631.45	1693.93	1
6434	1082.26	1623.37	541.103	1
2288	3058.74	5802.35	2743.62	1
3068	2653.47	4072.66	1419.19	0
23022	29704.4	24591.8	-5112.65	0
10724	890.332	973.353	83.0215	0
4074	2846.93	2718.94	-127.987	0
9403	2708.2	3717.27	1009.07	0
191	274.436	231.7	-42.7364	0
3133	1833.72	2767.91	934.195	1
6181	2348.73	1390.17	-958.558	-1
7203	2570.42	2013.17	-557.256	-1
6867	1395.6	1402.28	6.68	0
1974	445.755	501.48	55.7255	0
5496	9296.45	9592.29	295.832	0
3895	16656.9	23050.9	6393.92	0
8407	155.918	184.807	28.8885	0
6734	42643.4	33969.1	-8674.29	0
1912	1811.66	1933.93	122.268	0
694	10685.5	11104.6	419.108	0
10945	374.782	505.12	130.338	0
3959	524.827	463.813	-61.0139	0
6520	1697.76	1620.63	-77.137	0
1337	5811.93	5702.29	-109.645	0
6228	203.527	256.533	53.0061	0
51552	1679.36	2158.46	479.101	0
10972	15869.5	22630.9	6761.42	0
7414	8129.98	13078.7	4948.73	1
10540	456.264	908.7	452.436	0
6191	658.636	1094.89	436.257	1
7913	3702.09	6995.96	3293.87	0
811	61674.3	47000.6	-14673.7	-1
6132	913.936	1009.25	95.317	0
6125	630.127	405.373	-224.754	-1
473	4335.79	2828.83	-1506.96	0
3281	41465.7	32350.8	-9114.91	0
3150	2173.3	2184.71	11.4133	0
22872	20376.8	25617.5	5240.69	0
2746	16793.3	16471.6	-321.677	0
8079	39.6682	56.5733	16.9052	0
6224	1579.87	3153.26	1573.39	1
10552	1168.71	1662.56	493.851	1
894	4915.16	4123.09	-792.072	0
527	1835.95	1769.96	-65.99	0
10989	988.259	1098.97	110.708	0
6749	1052.01	1365.17	313.158	1
6386	28773.1	27160.1	-1613.07	0
2521	676.259	811.287	135.028	0
1211	257.25	239.8	-17.45	0
22928	288.545	221.727	-66.8188	0
6160	3095.17	2465.73	-629.446	-1
7317	1127.4	1037.45	-89.9421	0
3983	2714.5	3078.81	364.318	0
226	699.832	617.213	-82.6185	0
5479	4642.78	7154.49	2511.71	1
27230	1653.2	2159.05	505.851	0
10099	47909.5	41312.8	-6596.72	0
59	3086.78	1850.09	-1236.68	-1
5538	5154.05	11388.6	6234.59	1
8887	2331.75	3769.01	1437.26	0
4190	1009.51	1119.01	109.498	0
5160	4931.54	6497.28	1565.74	1
309	320.364	530.9	210.536	0
966	3237.63	3599.33	361.695	0
710	1646.96	2261.23	614.263	1
10197	1843.77	2601.25	757.485	1
3091	931.195	1001.1	69.9045	0
10155	13053	16130	3077.02	0
9784	2229.71	2605.8	376.086	0
10527	666.505	934.533	268.029	0
10096	2162.14	3145.18	983.039	0
5936	13449.4	24096.3	10646.9	1
10970	3024.88	5801.97	2777.1	0
16	625.518	994.073	368.555	1
6748	844.795	691.44	-153.355	-1
928	945.659	640.353	-305.306	-1
7001	579.905	672.993	93.0888	0
3032	460.123	241.093	-219.029	-1
10628	3607.68	3809.4	201.723	0
6184	1169.16	1192.3	23.1409	0
301	1173.79	1025.04	-148.751	0
10606	2005.72	1904.91	-100.812	0
3728	1700.76	1735.3	34.5364	0
1964	3820.88	5754.93	1934.05	1
7533	1906.31	1343.38	-562.929	-1
11034	29746.3	20492.1	-9254.19	-1
6879	33476.6	21107.3	-12369.4	-1
9669	6641.1	15369.1	8728.02	1
4267	365.159	458.44	93.2809	0
3945	721.636	677.247	-44.3897	0
3187	762.409	558.407	-204.002	-1
10904	1120.72	1143.65	22.9306	0
6175	1234.28	1022.92	-211.362	0
120	1366.06	1629.62	263.556	0
3033	2328.04	3193.99	865.95	0
5214	330.259	388.333	58.0742	0
8125	9371.21	8542.42	-828.794	0
5886	30410.6	35961.6	5551.05	0
2771	482.691	475.227	-7.46424	0
1843	6710.65	3443.53	-3267.12	-1
7052	4812.44	7821.84	3009.4	1
5870	6569.65	5387.97	-1181.68	0
6222	315.509	188.653	-126.856	-1
23646	800.55	870.867	70.3167	0
9491	1674.77	1963.1	288.332	0
10949	16913	30139.1	13226.2	1
2804	786.4	2978.77	2192.37	0
10398	114.418	41.0933	-73.3248	-1
2017	4934.75	4610.52	-324.23	0
2040	61907.4	42630	-19277.4	0
5954	621.682	628.333	6.65152	0
8761	2531.13	2850.51	319.375	0
1537	687.845	993.88	306.035	1
5701	909.977	842.413	-67.5639	0
4313	478.3	924.693	446.393	1
23451	962.495	878.86	-83.6355	0
6599	2505.5	3222.51	717.011	0
4809	367.595	196.373	-171.222	-1
9375	1844.41	2630.35	785.944	0
9144	1324.5	1051.04	-273.46	0
8396	719.445	1349.69	630.248	1
1639	1527.5	2109.03	581.531	1
9774	2446.18	2482.87	36.6915	0
6651	9106.62	9119.71	13.0906	0
5829	1041.9	667.773	-374.127	-1
3838	903	722.16	-180.84	0
526	603.605	601.267	-2.33788	0
10376	982.2	1018.59	36.3867	0
5931	2101.91	2132.44	30.5309	0
6389	1426.54	2592.37	1165.83	1
6235	710.295	430.08	-280.215	-1
1611	508.168	316.373	-191.795	0
378	465.064	540.093	75.0297	0
9276	3032.5	3674.33	641.831	0
8239	2388.75	2345.07	-43.6833	0
5211	493.836	785.84	292.004	1
3956	2015.86	2335.21	319.343	0
2879	6976.18	10083.3	3107.15	1
7057	59683.8	41860.5	-17823.4	-1
1434	850.695	1335.33	484.638	0
7284	1654.5	2113.61	459.102	1
5688	919.005	664.347	-254.658	-1
5425	884.905	693.2	-191.705	-1
1363	1292.86	1478.2	185.336	0
5226	741.091	925.027	183.936	1
1351	8278.16	5316.73	-2961.43	-1
10857	6081.34	10234.1	4152.76	0
1984	1982.35	2542.95	560.601	0
3693	788.595	1632.22	843.625	0
4245	126.191	801.407	675.216	0
47	990.264	919.767	-70.497	0
6432	1391.36	3088.73	1697.36	1
999	1987.38	2978.97	991.585	1
3188	53.0318	33.2733	-19.7585	-1
9867	41.3182	16.0533	-25.2648	0
1350	1105.69	1652.43	546.74	0
1892	2640.36	6634.38	3994.02	1
5355	685.755	797.48	111.725	0
3115	2734.64	2030.55	-704.094	0
6741	1473.48	2871.3	1397.82	1
5878	866.741	1104.68	237.939	0
10457	284.586	174.8	-109.786	0
1965	1502.14	2248.01	745.866	0
10456	877.445	618.847	-258.599	0
4780	64.2864	28.4933	-35.793	-1
7078	5995.83	7729.06	1733.23	0
4154	8662.21	15279.3	6617.09	0
9927	742.464	701.68	-40.7836	0
4836	611.818	536.393	-75.4248	0
8531	963.959	1542.79	578.834	1
3490	1528.59	2381.15	852.567	0
9698	278.273	213.327	-64.9461	0
396	8007.99	6875.19	-1132.8	0
8553	27595.4	24442	-3153.35	0
10726	841.491	1263.51	422.016	0
54386	80.8227	54.1867	-26.6361	0
51075	208.923	133.813	-75.1094	0
372	2470.7	2075.64	-395.055	0
10054	852.818	1114.57	261.748	0
25793	95.0909	228.667	133.576	0
2773	1390.8	1312.32	-78.48	0
1108	2286.84	3031.11	744.266	0
5654	308.223	685.693	377.471	1
4043	1284.27	2459.44	1175.17	0
3710	4783.28	5426.41	643.136	0
5306	1813.05	2296.65	483.592	0
3417	805.859	901.62	95.7609	0
6415	2467.65	3030.1	562.445	0
8140	761.895	1162.02	400.125	1
262	1724.65	1744.15	19.4967	0
5707	965.177	934.887	-30.2906	0
8804	880.823	917.087	36.2639	0
1476	256.441	329.893	73.4524	0
5111	795.527	1124.99	329.459	1
6238	817.032	798.427	-18.6052	0
7126	498.427	609.947	111.519	0
3065	573.295	467.193	-106.102	0
1654	1123.85	1653.93	530.079	1
5641	774.164	972.327	198.163	0
5510	968.605	799.767	-168.838	0
5358	1417.44	1142.03	-275.414	0
10961	976.495	1594.35	617.858	0
6122	2404	3548.61	1144.61	1
1488	403.414	631.847	228.433	1
6625	1699.36	3547.06	1847.7	1
5887	495.427	346.933	-148.494	-1
10250	418.905	303.68	-115.225	0
4714	1659.64	1563.85	-95.7897	0
10425	5038.35	5077.45	39.1033	0
2023	352.75	170.42	-182.33	-1
5719	660.514	482.327	-178.187	-1
3611	3352.12	4957.48	1605.36	1
7832	48900.8	40220.3	-8680.5	0
830	1565.26	1267.27	-297.986	0
1653	1983.55	1866.71	-116.848	0
481	617.336	1011.9	394.564	1
5894	546.75	713.693	166.943	0
55611	2561.67	2812.9	251.232	0
6721	2424.46	2755.02	330.561	0
6513	777.759	652.553	-125.206	0
5315	5180.55	6818.24	1637.69	1
5704	846.595	1078.05	231.458	1
10423	461.191	369.207	-91.9842	0
7917	1414.14	1607.27	193.137	0
9167	2928.95	4917.37	1988.42	1
6217	1456.27	1972.09	515.821	0
6856	2387.45	2285.31	-102.139	0
633	839.895	845.727	5.83121	0
6897	255.468	314.613	59.1452	0
11316	1843.71	1832.41	-11.307	0
7296	1035.36	1394.1	358.736	1
5702	211.314	246.34	35.0264	0
23386	593.486	576.353	-17.133	0
22913	204.355	129.867	-74.4879	0
231	836.264	671.04	-165.224	0
6726	4179.31	4927.47	748.153	0
5686	274.768	523.327	248.558	1
2224	2086.61	1274.67	-811.947	-1
5869	45876.2	42663.9	-3212.22	0
3182	1352.5	1465.47	112.967	0
1601	71690.5	48509.4	-23181.1	-1
11047	1109.44	1114.85	5.4103	0
4967	822.159	741.907	-80.2524	0
22906	1175.8	917.92	-257.88	0
327	52.4909	29.64	-22.8509	0
23608	481.273	579.32	98.0473	0
6382	860.232	2862.43	2002.2	1
397	773.832	1149.09	375.255	1
3491	478.695	519.513	40.8179	0
23478	2496.47	3615.95	1119.48	1
7153	1066.74	762.02	-304.721	-1
5478	841.914	1066.61	224.693	1
26118	2936.09	2437.75	-498.333	0
55233	1252.04	1537.78	285.739	1
5621	597.718	282.013	-315.705	-1
307	653.705	376.94	-276.765	0
9775	1026.14	1379	352.859	1
4698	679.818	813.38	133.562	0
10541	428.259	552.533	124.274	0
55752	3130.47	3089.61	-40.8661	0
9315	17820	17553.7	-266.217	0
6451	2829.4	3107.94	278.535	0
2026	22.9091	44.4867	21.5776	0
10494	89.6818	95.0467	5.36485	0
10581	21615.6	25990.9	4375.37	0
5683	449.173	411.367	-37.8061	0
10627	1870.85	1713.31	-157.543	0
6601	1226.75	1621.21	394.468	0
506	793.991	611.22	-182.771	0
10969	1850.35	2271.93	421.577	0
2012	970.836	1722.07	751.237	0
908	1454.73	2537.39	1082.66	1
2114	7919.49	9029.43	1109.94	0
5917	664.532	432.84	-231.692	-1
6778	246.036	174.147	-71.8897	-1
23365	4434.66	5685	1250.34	1
9341	549.286	390.087	-159.2	-1
2971	7677.88	20706	13028.2	1
6342	445.445	392.867	-52.5788	0
8507	9015.34	8485.93	-529.408	0
6631	2920.34	2214.74	-705.596	-1
7322	4091.21	7528.76	3437.55	1
79602	227.909	211.393	-16.5158	0
9380	206.641	230.393	23.7524	0
2878	335.105	444.653	109.549	0
9368	528.718	338.173	-190.545	-1
2319	881.295	652.533	-228.762	-1
10730	639.564	1062.33	422.763	0
11176	3603.4	3412.84	-190.56	0
10291	468.109	432.06	-36.0491	0
1315	470.441	228.393	-242.048	0
1471	1596.23	2586.99	990.762	0
79073	372.786	627.173	254.387	0
10625	4387.25	4649.29	262.032	0
4947	619.391	1850.65	1231.26	0
310	950.795	1232.64	281.845	0
678	2268.16	2294.43	26.263	0
8452	1152.67	1404.37	251.694	1
5339	1886.71	1549.63	-337.08	-1
5516	2111.56	2442.05	330.483	0
3185	1786.68	2007.49	220.809	0
9898	1221.09	744.867	-476.224	0
7165	620.745	493.587	-127.159	0
10491	2294.06	3425.95	1131.89	0
27101	2488.34	2286.44	-201.901	0
4077	3322.6	9636.58	6313.98	0
1665	1218.31	1558.69	340.378	1
7345	681.845	825.773	143.928	0
5709	1272.9	1391.43	118.538	0
3678	1080.24	964.993	-115.248	0
1460	999.2	1001.14	1.94	0
10131	1520.59	2001.31	480.727	0
3482	11193.1	14767	3573.91	1
10181	1837.43	2012.82	175.393	0
6449	67.05	21.0333	-46.0167	0
26227	273.623	399.553	125.931	0
23471	762.359	846.613	84.2542	0
5691	989.614	1170.41	180.793	0
156	993.627	1123.61	129.986	0
4259	583.886	954.807	370.92	1
10980	890.445	1064.05	173.601	0
5500	1061.59	752.44	-309.151	-1
55041	2477.88	2918.09	440.212	0
26020	229.85	143.193	-86.6567	0
3295	332.777	570.273	237.496	1
4676	956.091	670.307	-285.784	-1
2937	1524.64	3053.51	1528.87	1
6659	1183.93	1045.05	-138.878	0
8314	1518.24	1098.84	-419.396	-1
79084	1841.8	1165.83	-675.971	-1
10437	277.941	179.62	-98.3209	0
8451	3762.6	3799.83	37.2333	0
217	2160.31	3999.29	1838.98	1
7431	836.727	1379.44	542.713	1
6414	54.5909	33.3133	-21.2776	0
1364	1198.01	1564.58	366.571	1
6168	2257.62	917.687	-1339.93	-1
1809	24916.1	30856.2	5940.06	0
847	1373.8	1203.64	-170.155	0
9791	931.445	1111.71	180.261	0
7265	989.827	1204.45	214.619	0
1977	1750	2378.14	628.14	1
1293	805.595	661.673	-143.922	0
8729	1374.84	907.533	-467.308	0
9416	1571.09	494.947	-1076.14	-1
1340	248.677	200.573	-48.1039	0
10159	779.536	684.86	-94.6764	0
1266	342.795	343.867	1.07121	0
7072	11191.5	23283.7	12092.2	0
6009	16306.1	22243.4	5937.28	1
9520	68180.5	47580.3	-20600.2	-1
9184	6760.8	6351.91	-408.887	0
10856	474.059	528.173	54.1142	0
9261	749.627	905.593	155.966	0
9805	328.327	264.687	-63.6406	0
6888	74.85	37.5	-37.35	0
3725	2844.09	3676.27	832.187	1
1728	2485.07	3018.91	533.838	1
6464	1696.91	2483.11	786.204	1
9446	55.3636	42.54	-12.8236	0
8878	1121.76	728.433	-393.326	0
7411	598.877	387.267	-211.611	0
3726	641.264	251.787	-389.477	-1
3675	656.818	324.353	-332.465	-1
4141	395.423	228.007	-167.416	-1
6240	76.5227	20.1867	-56.3361	-1
1736	14426.2	26394.4	11968.2	1
6829	663.068	490.1	-172.968	0
5834	746.186	1027.17	280.987	0
5768	2047.9	3202.01	1154.1	1
6827	1310.43	1554.75	244.319	0
5955	1058.42	1909.87	851.455	0
1075	537.777	701.587	163.809	0
10105	854.523	4904.87	4050.35	1
10598	147.295	613.533	466.238	0
6171	16.3091	18.0533	1.74424	0
23369	351.414	163.033	-188.38	0
5547	365.3	318.167	-47.1333	0
4629	3179.58	4985.79	1806.21	1
7874	3963.11	12311.3	8348.14	1
6992	1345.24	1316.45	-28.7897	0
2926	497.573	390	-107.573	0
4792	608.364	688.227	79.863	0
10146	690.545	2327.73	1637.19	0
7247	1773.73	2211.49	437.766	0
3912	1227.62	1088.64	-138.978	0
7045	61.3136	58.3133	-3.0003	0
5201	682.673	640.553	-42.1194	0
3487	728.186	1761.87	1033.69	0
3420	883.032	1269.39	386.355	1
1999	1855.06	2079.59	224.53	0
14	332.809	312.06	-20.7491	0
9868	1800.87	3335.39	1534.51	0
6723	683.932	1005.43	321.502	0
22916	75814.9	50742.1	-25072.7	-1
10951	1401.41	1272.08	-129.329	0
7334	1015.75	670.547	-345.203	-1
347	3249.1	2773.97	-475.131	0
381	1782.61	2057.64	275.031	0
9296	415.386	296.993	-118.393	-1
6117	8683.08	8328.25	-354.828	0
1973	469.614	355.38	-114.234	-1
7538	67.0818	16.08	-51.0018	0
5684	3024.99	3758.23	733.24	0
1499	540.009	900.427	360.418	1
5412	680.082	680.94	0.858182	0
1845	746.55	562.34	-184.21	-1
2273	759.282	688.813	-70.4685	0
10467	1311.86	956.613	-355.25	-1
56681	874.35	803.767	-70.5833	0
8106	1141.84	961.613	-180.223	0
9320	1114.77	1290.89	176.114	0
10765	4058.57	3514.43	-544.135	0
71	2046.96	2869.11	822.148	1
3916	2012.39	3680.69	1668.31	1
2992	1162.13	872.34	-289.787	0
4172	1548.75	1263.34	-285.41	0
6844	9048.76	14756.8	5708.07	1
8480	1061.49	1837.94	776.449	0
25932	1269.18	1959.22	690.038	0
22883	828.718	1039.97	211.255	0
6652	665.582	615.827	-49.7552	0
6624	217.673	268.647	50.9739	0
3398	1016.93	719.453	-297.478	0
2803	519.409	676.613	157.204	0
27089	1169.04	1199.55	30.5103	0
25813	2970.83	2913.15	-57.6806	0
1635	1521.38	1657.9	136.523	0
2107	276.836	302.327	25.4903	0
22938	413.582	339.22	-74.3618	0
2720	26286.4	21879.8	-4406.62	-1
4830	634.445	1015.45	381.008	1
5420	1682.85	2594.1	911.255	1
2195	6367.54	8000.83	1633.29	0
56255	981.005	1846.7	865.695	0
10483	1298.73	1108.62	-190.107	0
10212	821.814	797.507	-24.307	0
6421	501.827	367.12	-134.707	-1
3654	998.114	1377.41	379.293	1
9352	462.536	303.813	-158.723	0
8243	310.791	248.587	-62.2042	0
302	563.318	624.613	61.2952	0
11188	3077.1	7200.71	4123.61	0
8667	801.536	1101.66	300.124	1
55854	3298.51	2635.59	-662.916	0
9989	1857.44	2402.39	544.946	0
3875	748.255	678.58	-69.6745	0
1347	423.873	479.473	55.6006	0
3636	544.386	776.213	231.827	1
4942	696.436	1250.56	554.124	1
11331	969.068	1479.09	510.018	0
8519	1108.42	1548.13	439.711	1
4659	1094.3	1311.96	217.655	0
1265	233.45	100.707	-132.743	0
11137	1003.3	1504.61	501.302	0
23463	1505.95	1674.67	168.728	0
223	2367.11	2117.25	-249.856	0
8906	1492.7	2240.25	747.553	0
8607	2111.35	2082.75	-28.5988	0
800	6897.25	9980.95	3083.7	1
8733	7092.21	7194.87	102.653	0
10935	1229.91	2102.79	872.873	1
8720	815.536	731.22	-84.3164	0
4681	1108.67	1192.15	83.4806	0
27044	235.373	213	-22.3727	0
1615	3291	3988.06	697.06	0
3638	6886.96	12590.4	5703.42	0
10670	481.132	425.607	-55.5252	0
52	872.418	711.327	-161.092	0
8870	1861.53	1837.85	-23.6785	0
1967	960.695	921	-39.6955	0
80777	1014.53	924.22	-90.3073	0
8087	468.991	406.467	-62.5242	0
29894	890.309	825.853	-64.4558	0
1209	3173.8	7512.77	4338.97	0
684	64.9818	31.54	-33.4418	-1
3460	65.0364	22.4333	-42.603	0
51780	235.868	122.16	-113.708	-1
7264	622.041	519.167	-102.874	0
3371	922.705	1337.64	414.935	0
950	1907.07	1593.57	-313.502	-1
3716	1158.39	1130.21	-28.1797	0
9246	1107.45	1057.1	-50.35	0
3880	426.191	459.327	33.1358	0
11252	291.368	627.353	335.985	0
10987	704.755	1409.47	704.712	1
10175	782.723	2020.56	1237.84	0
3339	931.932	1242.86	310.928	1
3655	1868.95	1512.27	-356.688	-1
400	1140.94	3442.01	2301.07	1
2181	867.427	946.833	79.4061	0
10051	1233.75	1740.99	507.243	1
6218	808.505	600.567	-207.938	-1
7076	391.845	455.287	63.4412	0
2697	1039.86	994.533	-45.3303	0
4082	2865.72	5241.61	2375.89	1
9097	381.109	389.687	8.57758	0
2997	329.745	238.5	-91.2455	0
8165	4760.75	5423.98	663.225	0
5682	317.314	158.3	-159.014	-1
56941	1551.36	1571.45	20.0942	0
51593	1157.84	1572.99	415.146	0
9231	113.741	43.1267	-70.6142	0
9512	566.768	294.893	-271.875	-1
9878	465.359	385.467	-79.8924	0
8539	448.764	166.333	-282.43	0
7163	34507.4	36154.9	1647.45	0
10280	2918.78	7754.82	4836.04	0
1958	349.441	465.427	115.986	0
4860	1241.46	1711.89	470.43	0
6429	461.459	874.94	413.481	1
1786	661.75	417.687	-244.063	-1
5706	751.582	552.587	-198.995	-1
896	265.45	342.113	76.6633	0
10424	716.732	565.307	-151.425	0
5514	3076.84	4324.67	1247.84	0
955	780.314	644.773	-135.54	0
5713	137.086	175.953	38.867	0
5824	1444.19	1787.85	343.656	0
8508	1579.35	1683.53	104.183	0
4605	891.791	1182.53	290.736	1
5903	835.014	702.173	-132.84	-1
7283	380.818	281.987	-98.8315	0
22985	426.45	211.12	-215.33	-1
6642	614.605	343.6	-271.005	0
740	78.5045	23.7533	-54.7512	0
2037	726.986	848.56	121.574	0
7805	1880.73	2376.27	495.546	0
2589	2256.62	3225.8	969.182	1
8872	581.959	493.84	-88.1191	0
1994	4811.27	6090.71	1279.44	0
9703	677.25	704.373	27.1233	0
7175	934.664	978.1	43.4364	0
1182	748.286	750.7	2.41364	0
10299	978.155	666.02	-312.135	0
10289	449.2	444.827	-4.37333	0
6446	655.018	754.287	99.2685	0
4722	93.25	101.467	8.21667	0
6426	30299.6	25933	-4366.68	0
929	1514.55	1915.83	401.283	1
4060	153.264	55.46	-97.8036	-1
5756	578.218	478.12	-100.098	0
7157	7355.45	15293.9	7938.49	1
6294	18588.1	25296.1	6708.02	0
1889	1161.02	1251.03	90.0106	0
9929	1102.4	1146.32	43.9155	0
1345	548.945	350.353	-198.592	-1
4174	773.014	715.893	-57.1203	0
6118	1961.27	1727.68	-233.593	0
7251	2270.02	1797.59	-472.429	-1
6904	347.35	338.5	-8.85	0
55884	66.4455	53.7	-12.7455	0
10797	1081.9	482.233	-599.671	-1
5721	413.177	231.74	-181.437	-1
1616	1558.97	1785.2	226.227	0
79022	993.686	481.373	-512.313	0
3073	1362.82	2201.23	838.411	1
60528	3367.97	7921.63	4553.66	1
9685	1584.92	1363.81	-221.112	0
6626	5430.07	11127.9	5697.83	1
10067	10.4545	2.00667	-8.44788	0
51582	640.805	620.947	-19.8579	0
23394	739.982	541.433	-198.548	0
9918	205.595	118.267	-87.3288	-1
9813	784.214	1950.05	1165.84	0
11342	5797.19	5215.39	-581.804	0
9049	4507.95	7463.85	2955.9	0
5970	1658.69	1531.22	-127.466	0
6035	786.205	1497.17	710.962	1
103	169.018	107.04	-61.9782	0
2192	1587.55	2084.6	497.05	0
11325	617.645	1012.87	395.228	0
51635	3619.78	5311.04	1691.26	0
1717	539.382	465.76	-73.6218	0
165	831.85	939.973	108.123	0
9887	262.445	140.26	-122.185	0
3930	1202.32	1072.79	-129.532	0
7407	1386.39	1310.46	-75.9264	0
26509	1039.71	1042.54	2.82636	0
5007	967.086	1311.19	344.1	0
2030	1081.37	835.913	-245.459	-1
5431	736.373	692.533	-43.8394	0
1155	3218.1	949.86	-2268.24	0
5571	2739.41	2322.87	-416.547	-1
11273	2277.8	3710.33	1432.53	0
9559	694.082	1213.71	519.625	0
2022	2127.63	2515.43	387.795	0
9467	2007.16	2371.1	363.941	0
9779	3632.83	4251.36	618.528	0
2631	1327.19	764.707	-562.484	0
9690	128.255	31.4667	-96.7879	-1
79888	172.068	352.92	180.852	1
949	321.477	222.653	-98.8239	0
3852	211.723	51.9867	-159.736	-1
10440	889.555	918.467	28.9121	0
9604	2345.32	1855.22	-490.098	0
51097	556.818	1108.7	551.882	0
6603	358.332	523.713	165.382	0
8933	698.064	616.047	-82.017	0
10276	215.614	276.047	60.433	0
8615	2136.25	2118.74	-17.5055	0
3066	671.223	741.767	70.5439	0
5564	1093.75	1433.13	339.377	1
9913	965.109	989.833	24.7242	0
4072	2228.79	1810.19	-418.598	-1
4738	10335.8	10155.3	-180.563	0
3315	612.323	529.127	-83.1961	0
2202	1024.36	905.533	-118.83	0
23429	955.309	1114.19	158.884	0
3988	224.173	173.64	-50.5327	0
664	390.714	542.913	152.2	0
822	119.864	91.9933	-27.8703	0
6455	367.505	252.98	-114.525	-1
1281	650.318	646.867	-3.45152	0
994	202.75	213.14	10.39	0
23300	523.75	380.36	-143.39	0
51663	1155.44	1393.61	238.172	1
5552	199.773	218.947	19.1739	0
5327	1237.22	881.707	-355.516	-1
9208	608.536	329.093	-279.443	0
26017	579.614	485.587	-94.027	0
2664	267.359	207.653	-59.7058	0
2908	617.155	677.26	60.1055	0
6907	1507.11	2043.92	536.806	1
10953	117.827	67.2267	-50.6006	0
51035	139.464	81.5933	-57.8703	0
6059	1377.11	1467.15	90.0442	0
9019	2683.15	3364.14	680.99	0
5445	1964.45	2623.36	658.91	0
5527	1695.81	1788.94	93.1264	0
25820	2730.84	2075.12	-655.716	0
2683	753.445	852.987	99.5412	0
1048	601.6	607.973	6.37333	0
1727	1180.44	1313.85	133.41	0
80344	10802.2	26039.3	15237.1	1
3597	11276.6	12554.9	1278.31	0
10447	1587.05	1593.52	6.47	0
6241	3010.14	2205.83	-804.31	-1
567	1399.53	2013.94	614.413	1
3615	1799.46	1562.54	-236.919	0
1634	2888.77	2948.35	59.5785	0
369	885.373	915.08	29.7073	0
84722	423.255	309.673	-113.581	0
1163	195.286	154.833	-40.453	0
7319	945.941	636.8	-309.141	-1
10327	1777.97	1640.41	-137.559	0
7384	633.641	521.98	-111.661	-1
10217	82466.4	54307.3	-28159.1	0
1857	963.591	934.173	-29.4176	0
6192	719.914	690.807	-29.107	0
10160	433.677	597.367	163.689	0
2935	827.859	1280.45	452.594	0
80347	501.286	217.673	-283.613	-1
11231	1877.44	1904.13	26.6903	0
55186	416.445	386.66	-29.7855	0
6574	66776.8	27783.4	-38993.5	-1
10412	932.45	979.847	47.3967	0
10549	464.327	225.053	-239.274	-1
4299	1505.96	2339.81	833.848	0
1604	1258.72	1564.95	306.224	1
8502	1036.94	1476.91	439.97	0
4175	1045.92	1136.69	90.7752	0
2108	2008.9	2571.1	562.2	0
10489	1779.52	404.153	-1375.37	-1
5119	981.632	1543.28	561.648	0
80335	128.359	71.0333	-57.3258	0
8672	428.255	200.36	-227.895	0
23549	433.805	544.24	110.435	0
8099	634.636	457.353	-177.283	0
10769	5639.26	6452.33	813.074	0
1362	947.436	1208.65	261.21	0
3074	374.882	387.38	12.4982	0
5045	264.527	93.7533	-170.774	-1
10576	979.145	897.873	-81.2721	0
29889	805.745	717.873	-87.8721	0
832	1655.65	1999.56	343.91	1
214	3632.74	4725.74	1093	0
10519	518.982	548.68	29.6982	0
10095	1534.83	1213.12	-321.712	0
892	929.805	2423.02	1493.22	0
8443	1362.7	3611.4	2248.7	1
4660	197.155	94.3133	-102.841	-1
23077	633.509	1138.25	504.738	1
10193	850.845	950.933	100.088	0
2180	650.85	652.867	2.01667	0
23064	3153.77	3418.5	264.727	0
4720	214.727	162.42	-52.3073	0
10180	336.227	479.887	143.659	0
5236	1142.9	1149.98	7.08	0
4678	441.918	517.16	75.2418	0
523	679.418	574.167	-105.252	0
51622	309.291	444.76	135.469	0
6249	2033.99	2041.35	7.36697	0
4651	506.873	658.207	151.334	0
9812	1536.71	2088.76	552.051	0
5536	418.036	329.94	-88.0964	-1
6251	2307.66	1986.15	-321.517	0
5069	3249.44	5044.06	1794.62	1
1956	1398.97	1948.82	549.852	1
9897	6196.76	6702.42	505.656	0
9969	1342.55	1271.99	-70.5633	0
1389	1433.69	880.613	-553.073	0
3799	1948.77	1661.81	-286.955	0
9987	2798.65	1171.22	-1627.43	-1
9643	1042.1	2263.52	1221.42	0
2131	899.723	602.933	-296.789	-1
23013	1915.41	1667.65	-247.767	0
6480	1132.12	672.34	-459.783	-1
6993	910.059	962.253	52.1942	0
4700	517.986	618.52	100.534	0
10449	428.673	273.993	-154.679	0
6391	1768.08	1489.21	-278.871	0
6768	2211.37	2629.57	418.201	1
5782	620.323	442.193	-178.129	-1
4811	479.532	536.333	56.8015	0
11344	303.945	254.993	-48.9521	0
57862	805.627	362.767	-442.861	0
7082	1137.71	1125.3	-12.4136	0
2132	1467.88	1492.36	24.4827	0
23645	285.764	123.72	-162.044	0
10988	1032.76	617.7	-415.064	-1
4232	304.236	168.873	-135.363	0
2052	434.359	438.093	3.73424	0
4057	1066.1	826.687	-239.418	0
10314	980.095	674.88	-305.215	0
10209	3097.38	6248.69	3151.3	0
230	658.682	415.307	-243.375	-1
1942	1778.56	2185.76	407.196	0
439	342.268	351.473	9.20515	0
30	17541.9	16408.4	-1133.51	0
6392	2110.9	2881.16	770.26	1
25829	301.114	298.08	-3.03364	0
6169	1292.61	978.813	-313.796	-1
10295	3191.65	2064.51	-1127.13	-1
26100	2373.3	3396.57	1023.28	0
4122	959.418	811.34	-148.078	-1
9821	1379.05	1946.94	567.89	0
6422	1079.07	1141.08	62.0118	0
9354	1278.94	1161.17	-117.768	0
5927	781.114	570.807	-210.307	-1
9158	278.573	179.307	-99.2661	0
3035	682.755	583.807	-98.9479	-1
6611	741.986	1020.16	278.174	1
2909	606.277	545.327	-60.9506	0
23466	644.8	2206.14	1561.34	1
9202	432.932	244.353	-188.578	0
26064	656.027	481.053	-174.974	0
224	14601.3	25971	11369.7	1
3836	1317.16	1594.18	277.021	0
9646	203.314	311.527	108.213	0
6400	41354.9	35942.1	-5412.86	0
8500	993.527	991.5	-2.02727	0
3949	627.464	335.04	-292.424	-1
3419	382.864	169.413	-213.45	-1
6385	1525.91	1144.89	-381.027	-1
3191	753.032	629.9	-123.132	0
10133	1199.57	1501.28	301.707	0
5360	703.895	715.327	11.4312	0
329	663.705	513.167	-150.538	-1
4706	77.1182	57.0267	-20.0915	0
8533	422.886	257.347	-165.54	-1
9592	254.877	487.927	233.049	0
6397	602.268	383.02	-219.248	0
9414	33.15	24.1067	-9.04333	0
4599	688.309	326.52	-361.789	0
1514	343.345	209.653	-133.692	-1
25800	417.741	405.353	-12.3876	0
10975	259.605	67.2533	-192.351	-1
23568	882.505	559.993	-322.511	0
54623	820.386	717.233	-103.153	0
332	1339.39	1260.55	-78.833	0
706	79.7773	68.06	-11.7173	0
9972	185.295	229.453	44.1579	0
3275	772.15	541.1	-231.05	-1
9993	418.164	344.82	-73.3436	0
5899	530.441	767.467	237.026	0
23476	594.418	433.8	-160.618	-1
6687	671.959	384.747	-287.212	-1
3476	188.532	772.593	584.062	0
2802	519.495	490.46	-29.0355	0
4171	1218.39	1431.81	213.427	0
5184	95.15	41.8867	-53.2633	0
23647	1684.67	1976.63	291.954	0
1349	1643.15	2004.73	361.572	0
6522	632.295	801.607	169.311	0
7450	400.927	451.647	50.7194	0
6643	7215.96	10312.8	3096.83	0
26155	408.668	584.08	175.412	0
5977	190.195	387.5	197.305	1
392	1504.81	1996.08	491.266	0
8895	1354.32	2509.21	1154.89	0
1175	568.177	904.733	336.556	0
27243	637.136	813.293	176.157	0
10226	488.368	465.28	-23.0882	0
25	2846.24	3902.61	1056.37	1
66008	1171.78	1251.11	79.3248	0
8899	291.055	456.373	165.319	1
9870	51.0091	52.16	1.15091	0
8780	2665.09	4170.87	1505.78	1
25937	1182.05	1476.69	294.643	0
10120	1016.98	1417.57	400.596	0
10771	634.427	406.153	-228.274	0
7965	1513.65	1716.02	202.375	0
8574	560.018	384.1	-175.918	0
1198	484.964	469.907	-15.057	0
10920	1687.52	3192.32	1504.8	1
158	213.518	146.153	-67.3648	0
4061	78.6182	104.147	25.5285	0
3475	1318.55	1644.86	326.305	0
5831	323.895	301.82	-22.0755	0
4739	2086.42	2211.75	125.324	0
10422	675.268	646.42	-28.8482	0
7392	1244.07	1150.88	-93.1882	0
23636	1216.85	1325.63	108.788	0
10381	982.014	1160.19	178.173	0
8021	858.141	842.253	-15.8876	0
10659	997.295	704.867	-292.429	-1
2193	935.105	1329.7	394.595	1
1387	1781.25	2144.92	363.665	0
5585	652.923	709.847	56.9239	0
9337	2252.51	2243.53	-8.97576	0
5504	222.614	157.62	-64.9936	0
64210	66.3818	32.2867	-34.0952	0
6880	1133.47	965.42	-168.048	-1
60496	1479.7	1051.71	-427.993	-1
7716	868.4	1105.45	237.053	0
5108	4177.85	5841.43	1663.59	0
79586	714.805	864.167	149.362	0
2071	448.464	488.573	40.1097	0
5590	648.982	2775.2	2126.22	1
642	403.523	398.173	-5.34939	0
9961	314.541	427.807	113.266	0
9766	384.9	236.06	-148.84	0
2648	449.082	486.047	36.9648	0
3835	372.791	560.22	187.429	0
55746	457.164	610.547	153.383	0
8985	825.532	1254.33	428.795	0
5525	597.205	663.36	66.1555	0
9688	1529.77	962.893	-566.879	0
5725	1179.99	1200.8	20.8136	0
1477	9471.05	6279.7	-3191.35	0
8522	2731.77	1578.97	-1152.8	0
3985	1113.03	1006.39	-106.634	0
50999	959.168	1292.25	333.085	0
27122	633.714	548.113	-85.6003	0
8897	1352.37	1583.77	231.394	0
6732	1195.21	1295.39	100.178	0
645	1102.52	1421.51	318.988	1
3910	1595.57	1535.86	-59.7127	0
267	823.359	924.98	101.621	0
7408	659.414	420.813	-238.6	-1
10123	1141.99	733.447	-408.544	-1
27258	399.886	504.907	105.02	0
2931	68.0591	90.8	22.7409	0
26286	225.736	153.36	-72.3764	0
23481	191	356.167	165.167	0
8450	1565.19	1806.29	241.102	0
4802	924.523	768.513	-156.009	-1
8209	523.023	409.967	-113.056	0
9415	1098.11	989.06	-109.054	0
6535	921.486	961.153	39.667	0
22889	1193.88	1052.58	-141.302	0
2033	125.25	277.253	152.003	1
1674	3401.04	4104.61	703.57	0
3703	158.927	200.427	41.4994	0
1398	1589.55	1241.69	-347.868	-1
10902	171.264	238.253	66.9897	0
27020	938.523	1738.59	800.071	0
10523	345.241	443.913	98.6724	0
10480	977.6	1070.11	92.5067	0
7388	763.836	508.26	-255.576	-1
6566	788.655	859.693	71.0388	0
4837	551.941	859.293	307.352	1
143	988.086	1993.85	1005.76	1
5347	2462.38	4997.09	2534.71	1
10221	3609.46	6291.09	2681.63	1
7102	1506.15	3485.79	1979.63	1
5692	1064.56	1232.78	168.221	0
4047	823.986	574.013	-249.973	-1
1019	206.777	341.88	135.103	1
9112	494.673	381.04	-113.633	-1
1874	1068.55	1210.21	141.663	0
50717	755.414	812.96	57.5464	0
9129	975.305	916.253	-59.0512	0
5872	199.027	135.247	-63.7806	0
1785	131.482	45.42	-86.0618	0
26037	1263.75	439.807	-823.939	0
10421	392.236	300.473	-91.763	-1
10443	1847.25	1966.79	119.541	0
6812	389.923	515.533	125.611	0
6944	697.877	432.733	-265.144	-1
23564	2141.17	2327.31	186.134	0
51706	254.745	236.787	-17.9588	0
10452	587.427	572.613	-14.8139	0
648	2520.74	2514.87	-5.87424	0
51567	1418.35	1806.24	387.895	0
3918	3430.51	4577.42	1146.91	1
8883	208.032	77.72	-130.312	-1
2633	352.668	246.72	-105.948	0
23219	161.964	23.7667	-138.197	-1
5159	2126.6	1773.29	-353.313	-1
72	174.082	129.52	-44.5618	0
2539	968.505	1534.82	566.315	0
7979	178.877	120.02	-58.8573	0
10558	2400.62	3565.62	1165	1
9556	693.645	591.467	-102.179	0
2580	742.268	705.56	-36.7082	0
3028	299.095	344.673	45.5779	0
5176	386.518	388.78	2.26182	0
1026	687.323	425.007	-262.316	-1
4070	563.191	691.16	127.969	0
2475	240.132	150.167	-89.9652	-1
10579	261.264	568.387	307.123	0
11333	610.314	293.86	-316.454	0
4256	262.495	587.84	325.345	0
11313	1541.22	1231.9	-309.323	0
10274	764.245	332.3	-431.945	-1
1512	870.077	858.62	-11.4573	0
11079	8877.35	13034.8	4157.48	0
4694	686.636	663.96	-22.6764	0
10542	868.809	987.973	119.164	0
65117	956.205	1004.43	48.2221	0
8467	951.714	2668.11	1716.4	0
22862	4485.88	6124.95	1639.06	0
9637	528.791	467.74	-61.0509	0
5436	358.2	483.087	124.887	1
6890	118.877	116.24	-2.63727	0
6720	304.414	251.273	-53.1403	0
4522	561.677	1026.08	464.403	1
1277	2927.87	1361.39	-1566.48	-1
5520	1166.31	1064.33	-101.98	0
1595	80.95	29.3333	-51.6167	-1
613	885.068	557.16	-327.908	-1
10277	1186.9	1562.89	375.998	1
26054	971.477	2370.95	1399.47	1
2975	163.05	63.0267	-100.023	0
9453	297.682	196.447	-101.235	-1
64746	494.659	579.553	84.8942	0
522	79.0227	28.94	-50.0827	0
10919	1471.12	1285.26	-185.858	0
5310	725.073	471.847	-253.226	-1
1445	2861.48	3171.53	310.045	0
7374	1529.54	1356.44	-173.101	0
593	654.736	461.84	-192.896	-1
1454	2210.63	3805.88	1595.25	1
7320	1729.46	3124.38	1394.92	1
5066	1969.24	3340.13	1370.89	1
11243	321.609	305.407	-16.2024	0
7083	610.586	557.147	-53.4397	0
8189	650.164	920.073	269.91	0
3164	2932.09	2670.07	-262.02	0
23321	1231.76	1731.77	500.003	0
1329	781.477	577.04	-204.437	-1
3297	401.445	213.98	-187.465	-1
2171	89.3773	34.4133	-54.9639	-1
3093	906.359	1425.6	519.241	1
1861	751.214	947.367	196.153	0
4147	72.3545	22.0467	-50.3079	0
3685	930.773	491.773	-438.999	-1
5718	725.673	574.573	-151.099	0
2962	763.2	955.32	192.12	0
399979	724.673	701.68	-22.9927	0
9794	1432.84	1678.09	245.246	0
9632	261.327	277.293	15.9661	0
5906	172.114	139.54	-32.5736	0
6695	431.6	241.567	-190.033	-1
4601	2246.25	2256.99	10.7321	0
84747	228.791	133.24	-95.5509	0
35	543.364	578.447	35.083	0
1523	921.782	1142.46	220.678	0
9697	1313.81	1858.77	544.96	0
865	3218.16	2902.08	-316.084	0
79921	353.305	305.047	-48.2579	0
25782	723.373	832.787	109.414	0
9871	1884.29	2694.97	810.682	0
12	56.6091	20.0333	-36.5758	-1
54741	102.2	34.44	-67.76	0
4820	1845.26	3957.25	2111.99	1
8754	215.305	548.673	333.369	1
10007	327.273	325.78	-1.49273	0
8242	485.355	735.287	249.932	1
6949	633.532	611.633	-21.8985	0
9665	133.818	37.3067	-96.5115	0
573	286.223	252.64	-33.5827	0
5997	692.132	1093.56	401.428	0
3064	446.509	334.607	-111.902	-1
10409	477.018	474.967	-2.05152	0
23761	523.168	422.253	-100.915	0
7071	132.955	85.8667	-47.0879	0
55324	152.245	154.253	2.00788	0
4905	168.05	181.027	12.9767	0
10915	1188.3	1279.49	91.1888	0
10204	1083.51	795.52	-287.989	0
10239	2170.76	2106.39	-64.377	0
6722	1960.6	2403.89	443.289	0
833	1167.06	512.453	-654.606	-1
1278	521.141	1279.45	758.306	1
7073	2285.32	2720.12	434.802	0
26121	852.736	599.387	-253.35	-1
3429	1136.57	663.167	-473.406	0
7398	580.359	404.267	-176.092	-1
2073	227.914	162.353	-65.5603	0
23640	1123.34	1406.37	283.03	0
7266	1988.69	2245.21	256.516	0
9817	1840.38	1493.35	-347.035	0
10897	1107.62	742.347	-365.272	0
2531	832.732	475.067	-357.665	-1
1660	279.514	293.633	14.1197	0
3321	775.5	841.627	66.1267	0
2182	294.755	173.333	-121.421	-1
7994	623.355	438.453	-184.901	-1
5605	1292.21	1100.4	-191.809	0
5530	1947.78	5909.49	3961.72	0
6256	11133.1	20247.1	9113.92	1
25874	348.673	297.507	-51.1661	0
1622	288.536	159.047	-129.49	-1
5359	1024.98	767.46	-257.522	0
4609	2137.66	1310.5	-827.164	-1
5532	614.918	653.307	38.3885	0
10237	735.368	758.92	23.5518	0
1545	1253.15	1083.77	-169.379	0
3423	20185.3	25207.8	5022.47	1
6764	377.209	431.48	54.2709	0
10613	1423	1697.27	274.267	0
1176	74.75	28.44	-46.31	-1
4853	32411.2	28729.3	-3681.89	0
1666	185.168	79.3733	-105.795	-1
10444	860.768	671.893	-188.875	0
1513	305.014	343.8	38.7864	0
2965	1067.91	1099.06	31.1509	0
2065	888.541	854.353	-34.1876	0
10014	213.091	361.02	147.929	1
11098	1213.56	1032.17	-181.386	-1
9663	299.995	246.64	-53.3555	0
8892	2718.5	2181.4	-537.105	-1
9879	1158.91	1900.35	741.433	1
53615	1001.6	921.96	-79.64	0
5209	291.214	732.22	441.006	1
5118	967.445	1026.14	58.6945	0
11044	2410.7	3977.31	1566.61	1
9318	713.091	993.073	279.982	1
8727	295.114	413.213	118.1	0
11052	1651.5	1253.19	-398.307	0
3421	842.855	1053.57	210.719	0
4351	28.8636	38.6333	9.7697	0
3054	964.632	1215.74	251.108	0
10430	502.795	748.667	245.871	0
10844	441.205	432.18	-9.02455	0
28951	521.505	579.66	58.1555	0
9191	1975.4	2519.45	544.051	0
9249	2771.98	2326.73	-445.255	0
5902	398.777	350.54	-48.2373	0
8932	4939	5656.69	717.698	0
10939	431.109	334.46	-96.6491	-1
94239	1581.21	2464.23	883.02	1
5349	616.064	418.067	-197.997	-1
8518	463.35	280.8	-182.55	-1
79065	228.614	125.727	-102.887	0
1442	11193.6	11148.6	-45.0052	0
10450	68.5091	29.5533	-38.9558	-1
6903	561.482	763.747	202.265	0
23644	279.709	435.253	155.544	0
6515	990.027	849.107	-140.921	0
3300	1328.29	1199.19	-129.1	0
10982	1014.23	888.34	-125.892	0
34	580.6	1738.19	1157.59	1
9768	82.9909	51.8667	-31.1242	0
23650	1505.98	1180.41	-325.564	-1
6629	1221.54	2211.58	990.039	1
6744	210.759	144.04	-66.7191	0
6616	623.459	814.487	191.028	1
7127	936.964	1268.25	331.29	0
9474	942.6	897.96	-44.64	0
5528	1107.36	1266.89	159.528	0
1739	4197.84	8216.53	4018.7	1
1400	709.623	437.62	-272.003	0
9275	157.709	210.353	52.6442	0
22877	502.868	512.54	9.67182	0
4292	101.1	58.1933	-42.9067	0
10664	758.232	834.833	76.6015	0
23760	1781.11	3435.67	1654.56	0
9806	617.941	768.16	150.219	0
5652	2187.15	3320.06	1132.91	1
4089	994.191	903.68	-90.5109	0
2582	66.9227	27.96	-38.9627	-1
5635	713.677	479.92	-233.757	0
1432	773.132	552.793	-220.338	-1
3659	38.0091	10.9533	-27.0558	-1
1719	675.073	939.027	263.954	1
8772	1107.9	9368.51	8260.6	1
25978	1613.29	6464.43	4851.14	1
3156	1886.16	3066.37	1180.21	1
9255	407.527	589.793	182.266	0
2764	1644.75	2451.13	806.381	0
5580	450.777	290.8	-159.977	-1
8673	81.2818	19.0533	-62.2285	-1
8874	2486.5	2579.13	92.6333	0
9217	748.532	1117.99	369.462	1
51232	1469.59	1170.59	-299	0
25949	1001.99	703.607	-298.384	-1
2947	208.645	97.9867	-110.659	-1
4638	337.123	186.527	-150.596	-1
10445	537.559	933.88	396.321	1
6782	1028.93	910.34	-118.587	0
26097	1635.7	1463.6	-172.105	0
8658	892.277	979	86.7227	0
11161	3829.29	3343.17	-486.12	0
402	190.755	113.173	-77.5812	-1
6840	352.036	363.447	11.4103	0
6634	901.368	594.6	-306.768	-1
4140	1795.29	3240.75	1445.46	1
22839	452.868	214.407	-238.462	0
1455	435.641	784.58	348.939	1
1382	506.859	534.98	28.1209	0
55308	594.023	1065.51	471.491	1
10473	351.105	425.353	74.2488	0
2305	445.859	388.027	-57.8324	0
10048	1303.57	1531.31	227.745	0
4799	1178.35	1340.97	162.623	0
5441	2664.37	3691.28	1026.91	0
203	994.668	1003.51	8.83848	0
7298	186.668	67.3667	-119.302	-1
5164	11811.4	12329.6	518.288	0
6742	178.75	109.027	-69.7233	-1
2647	98.7318	38.6067	-60.1252	0
51573	953.968	1455.33	501.358	0
23484	459.232	333.253	-125.978	0
2029	694.505	678.933	-15.5712	0
3664	312.436	355.007	42.5703	0
6284	170.509	320.793	150.284	0
8204	1479.33	1099.57	-379.761	0
27336	457.791	353.073	-104.718	-1
102	399.077	236.14	-162.937	-1
2990	459.877	507.247	47.3694	0
9874	1138.12	863.053	-275.069	-1
3340	776.845	1632.78	855.935	1
2059	690.691	703.867	13.1758	0
9282	461.173	227.407	-233.766	0
1503	425.236	210.187	-215.05	-1
10463	1694.07	1378.79	-315.275	0
2776	382.132	544.233	162.102	1
4204	464.764	517.6	52.8364	0
5352	2191.97	2362.47	170.494	0
3661	55.5682	53.9533	-1.61485	0
6311	269.518	2055.93	1786.42	0
55837	1166.26	1077.54	-88.7236	0
23523	766.491	852.073	85.5824	0
4067	685.459	522.893	-162.566	-1
5054	407.864	409.213	1.3497	0
10513	557.009	650.74	93.7309	0
11073	1117.85	1217.01	99.1521	0
5440	1217.46	1820.73	603.27	1
7844	1725.91	2568.09	842.178	0
3383	2769.3	5022.97	2253.67	1
8498	568	434.007	-133.993	0
403	811.909	728.033	-83.8758	0
8295	583.945	730.72	146.775	0
7128	670.814	590.907	-79.907	0
4221	2790.06	2572.01	-218.046	0
7812	1079.2	1431.25	352.058	0
4893	1164.86	1467.55	302.683	0
6223	1188.28	802.827	-385.455	-1
9772	72.0136	39.6267	-32.387	0
9926	157.086	183.4	26.3136	0
322	225.05	216.44	-8.61	0
64844	230.305	155.82	-74.4845	-1
7873	263.45	236.58	-26.87	0
9792	1945.39	1425.24	-520.151	0
8799	185.123	214.2	29.0773	0
5699	215.95	199.967	-15.9833	0
3709	502.618	484.52	-18.0982	0
7456	1310.45	1384.65	74.2079	0
86	846.505	769.06	-77.4445	0
7922	2402.21	3063.53	661.324	0
1948	2996.72	6702.88	3706.16	1
5604	34.2955	23.4267	-10.8688	0
8566	408.718	371.44	-37.2782	0
467	307.605	109	-198.605	-1
8813	186.6	208.293	21.6933	0
4008	527.582	764.14	236.558	1
6390	832	527.267	-304.733	-1
10922	1854.94	2062.34	207.404	0
5921	851.355	812.367	-38.9879	0
2958	721.091	1273.12	552.029	1
4864	765.45	1031.22	265.77	0
2961	382.559	611.2	228.641	0
7375	403.705	484.62	80.9155	0
8731	604.918	363.2	-241.718	-1
558	5077.97	15482.1	10404.2	1
8743	6079.71	6308.43	228.724	0
29890	410.618	564.107	153.488	0
6632	26479.4	32844.1	6364.67	0
7343	540.877	364.507	-176.371	-1
9263	867.905	735.773	-132.131	0
9943	748.5	811.68	63.18	0
11051	903.891	1225.03	321.136	0
9725	796.041	834.753	38.7124	0
649	2370.77	2939.42	568.652	0
7726	234.459	143.373	-91.0858	-1
8446	43.0455	82.08	39.0345	0
10140	425.768	249.907	-175.862	0
9133	668.9	681.08	12.18	0
7372	2454.63	2077.95	-376.674	0
8349	284.091	121.773	-162.318	-1
2331	242.491	213.393	-29.0976	0
10282	110.845	79.9	-30.9455	0
1947	83.4136	20.4933	-62.9203	0
9692	1537.63	2400.1	862.468	0
790	389.7	2679.16	2289.46	1
5770	1181.23	1517.68	336.448	1
8881	628.377	525.887	-102.491	0
3485	595.609	883.08	287.471	0
26136	1569.49	1001.84	-567.651	0
2673	864.573	1290.93	426.361	1
2308	1153.71	1165.44	11.7264	0
5430	1468.23	1145.06	-323.172	-1
3978	632.209	507.873	-124.336	-1
3459	153.268	194.86	41.5918	0
4052	213.636	145.827	-67.8097	0
27250	2275.9	2365.35	89.4467	0
11142	878.818	911.593	32.7752	0
8974	709.005	990.513	281.509	1
9322	271.564	214.527	-57.037	-1
10682	517.395	434.92	-82.4755	0
25804	1147.53	1761.69	614.155	1
5257	858.191	1123.43	265.242	1
95	570.755	793.36	222.605	1
5567	8631	11853.7	3222.73	1
8503	205.9	158.647	-47.2533	0
6575	312.95	186.107	-126.843	-1
9101	712.186	749.273	37.087	0
9452	1324.96	2194.82	869.861	0
2634	238.995	169	-69.9955	0
7485	318.032	321.58	3.54818	0
24144	1169.54	1664.77	495.237	0
23428	523.473	415.793	-107.679	-1
9861	340.177	228.18	-111.997	-1
23518	321.936	261.547	-60.3897	0
2817	903.318	940.007	36.6885	0
25920	265.973	165.707	-100.266	0
8625	257.295	185.787	-71.5088	0
445815	653.045	941.047	288.001	0
23224	948.973	663.753	-285.219	0
9475	123.323	171.267	47.9439	0
836	841.673	1113.66	271.987	0
6786	2069.44	1980.23	-89.2142	0
2200	438.836	424.52	-14.3164	0
53	466.841	480.66	13.8191	0
2354	881.327	909.827	28.4994	0
901	1344.36	2054.43	710.063	0
9780	2691.08	4344.13	1653.05	0
3155	103.473	91.7267	-11.7461	0
6433	1133.44	1116.09	-17.3542	0
30836	546.95	339.9	-207.05	0
8036	159.282	89.32	-69.9618	0
7750	319.164	2005.42	1686.26	0
27338	414.564	225.62	-188.944	-1
5019	760.195	788.98	28.7845	0
51763	1068.47	803.26	-265.213	-1
23530	704.545	308.04	-396.505	-1
4701	3315.74	2890.23	-425.514	0
27347	792.132	756.3	-35.8318	0
7867	218.436	142.807	-75.6297	-1
5335	538.541	603.88	65.3391	0
1366	1410.73	1752.65	341.915	0
9701	1834.15	3264.03	1429.88	0
10162	476.609	276.807	-199.802	-1
3628	375.823	616	240.177	1
11078	210.491	139.46	-71.0309	0
11346	149.618	101.167	-48.4515	0
22908	2113.79	2868.17	754.38	0
10427	804.468	544.867	-259.602	0
8192	54.9091	10.1333	-44.7758	-1
6507	81.1818	58.8733	-22.3085	0
5566	741.591	569.1	-172.491	-1
1725	1183.99	1599.54	415.549	0
3689	1038.14	756.733	-281.408	-1
4363	889.85	1052.74	162.89	0
1627	366.095	342.48	-23.6155	0
10043	301.768	439.613	137.845	0
54838	539.036	531.4	-7.63636	0
65123	262.027	264.293	2.26606	0
4733	89.9727	51.0133	-38.9594	0
10617	608.55	675.447	66.8967	0
2548	444.341	3157.67	2713.33	1
6894	733.518	654.307	-79.2115	0
10614	1094.62	1260.4	165.782	0
6760	586.173	532.94	-53.2327	0
6924	927.227	778.933	-148.294	0
196	708.873	599.867	-109.006	0
4026	1543.74	1816.56	272.819	0
6921	816.605	1075.44	258.835	0
291	587.155	584.56	-2.59455	0
6692	605.327	784.38	179.053	0
6845	464.632	417.44	-47.1918	0
2542	219.568	508.28	288.712	1
2877	396.677	406.227	9.54939	0
9648	741.068	851.3	110.232	0
5265	2043.12	2381.85	338.724	0
183	793.8	517.08	-276.72	-1
10907	448.482	281.44	-167.042	-1
10906	321.005	176.833	-144.171	0
2517	223.886	206.233	-17.653	0
4713	487.505	421.733	-65.7712	0
8148	1022.91	666.967	-355.947	0
11054	683.986	810.12	126.134	0
4189	1125.6	1238.6	113.005	0
10928	286.864	634.167	347.303	1
5279	588.036	698.967	110.93	0
5106	242.4	259.393	16.9933	0
2870	8566.83	13664.5	5097.68	1
5825	418.727	449.46	30.7327	0
79719	418.841	613.14	194.299	0
6259	1446.51	1086.28	-360.234	-1
3251	798.782	493.38	-305.402	-1
9123	1245.62	1354.75	109.128	0
10330	811.655	1041.45	229.792	0
7307	557.323	331.427	-225.896	-1
3576	580.395	598.053	17.6579	0
9909	322.027	434.553	112.526	0
5187	277.182	264.34	-12.8418	0
2184	262.055	192.667	-69.3879	0
6672	1347.46	3270.75	1923.29	0
54788	1118.01	593.207	-524.802	-1
10775	139.355	101.473	-37.8812	0
4938	964.514	1267.99	303.48	1
991	184.368	142.047	-42.3215	0
9618	123.755	62.16	-61.5945	0
528	1190.09	1372.9	182.809	0
5089	446.927	400.187	-46.7406	0
22918	3829.44	9310.05	5480.61	1
9267	304.436	148.8	-155.636	0
51406	1567.57	2208.55	640.974	0
5519	1045.55	1198.17	152.612	0
54541	1009.29	2678.76	1669.47	1
290	109.65	229.733	120.083	1
9053	693.291	561.433	-131.858	0
4817	876.85	494.673	-382.177	-1
8697	485.832	482.253	-3.57848	0
10497	1075.19	783.587	-291.604	0
2050	396.332	343.907	-52.4252	0
140885	807.745	373.54	-434.205	-1
9672	625.241	687.413	62.1724	0
6428	842.182	1108.73	266.552	1
1869	875.477	935.213	59.7361	0
4927	533.832	840.053	306.222	0
1520	2140.54	2750.27	609.732	0
23658	7229.2	16568.7	9339.52	0
4683	943.927	1710.77	766.839	1
7466	1080.61	1748.37	667.753	0
9852	161.836	93.9333	-67.903	0
976	181.109	529.02	347.911	1
2956	594.045	661.34	67.2945	0
133	770.427	898.54	128.113	0
9826	859.505	1715.8	856.295	0
9917	237.136	285.773	48.637	0
6279	1240.56	739.553	-501.006	0
25843	401.677	451.313	49.6361	0
287	659.336	883.013	223.677	0
2729	2091.04	2496.59	405.546	0
5326	2286.13	2660.45	374.326	0
51594	1315.88	1515.62	199.743	0
5300	488.968	388.64	-100.328	0
5252	538.832	315.94	-222.892	-1
1652	165.977	130.433	-35.5439	0
8803	251.736	215.573	-36.163	0
274	1423.31	5371.02	3947.71	0
7525	564.036	484.42	-79.6164	0
3099	69.8045	55.34	-14.4645	0
6662	766.25	626.593	-139.657	-1
27341	235.164	132.3	-102.864	0
10269	273.223	189.387	-83.8361	-1
65125	56256.8	54953.3	-1303.45	0
4729	647.459	791.713	144.254	0
2109	772.991	794.38	21.3891	0
4668	2334.62	3122.51	787.895	0
2356	301.8	237.773	-64.0267	0
22903	431.6	401.587	-30.0133	0
2995	1899.76	1422.81	-476.952	0
3554	9397.65	14982.6	5584.97	1
2274	65.05	58.9333	-6.11667	0
1429	79.7818	54.1133	-25.6685	0
11329	482.373	584.513	102.141	0
8038	1093.12	849.913	-243.209	-1
713	783.205	723.653	-59.5512	0
11065	505.841	283.7	-222.141	-1
10565	1785.04	2900.79	1115.75	0
3059	644.227	621.773	-22.4539	0
5780	378	883.227	505.227	0
4594	495.959	412.453	-83.5058	0
9551	434.832	405.233	-29.5985	0
23303	219.232	213.58	-5.65182	0
5993	37843.3	32868.2	-4975.16	0
827	1049.47	1022.13	-27.3348	0
2941	251.805	145.873	-105.931	-1
8445	625.291	596.933	-28.3576	0
10144	486.305	456.027	-30.2779	0
4354	373.027	410.527	37.4994	0
22836	408.764	681.04	272.276	1
58487	1525.19	1306.76	-218.426	0
6477	562.545	762.533	199.988	0
6596	74.8364	36.46	-38.3764	0
9529	538.618	308.093	-230.525	-1
9915	841.114	978.953	137.84	0
10758	534.095	228.573	-305.522	0
5996	1262.82	2392.67	1129.84	0
5836	1074.36	1255.31	180.95	0
10948	587.641	708.433	120.792	0
730	428.268	658.487	230.218	1
10994	449.605	1262.71	813.102	1
57804	162.127	81.2267	-80.9006	0
4017	3301.12	1973.49	-1327.63	-1
11075	536.514	475.82	-60.6936	0
51421	599.873	652.493	52.6206	0
4209	6558.6	6795.9	237.305	0
4055	449.986	546.753	96.767	0
3632	262.155	141.167	-120.988	-1
10434	24858.4	29250.2	4391.81	0
10190	2278.92	3182.95	904.035	0
4059	525.65	461.62	-64.03	0
6776	871.3	1025.47	154.173	0
3612	656.809	702.067	45.2576	0
6147	270.023	183.573	-86.4494	0
11319	45.0409	25.9533	-19.0876	0
27352	801.15	704.387	-96.7633	0
117178	710.714	716.607	5.89303	0
9910	600.177	328.647	-271.531	0
6590	1942.53	1594.49	-348.045	0
10535	271.077	170.807	-100.271	-1
51491	14349.7	21358.8	7009.07	0
56951	53.2	18.3933	-34.8067	0
8260	470.914	615.24	144.326	0
9925	356.55	232.78	-123.77	-1
4597	116.577	129.453	12.8761	0
1535	650.509	968.22	317.711	1
5799	478.527	346.833	-131.694	-1
7390	172.7	149.74	-22.96	0
2271	945.955	913.713	-32.2412	0
6157	106.705	54.3867	-52.3179	-1
10401	142.405	903.207	760.802	1
9788	708.632	648.153	-60.4785	0
5796	254.118	287.273	33.1552	0
4719	77.0455	28.88	-48.1655	-1
3145	213.7	196.9	-16.8	0
9189	204.336	443.96	239.624	0
22856	20.2818	9.88667	-10.3952	0
4814	254.577	101	-153.577	0
8914	1344.38	1169.52	-174.857	0
6793	46.8773	22.7333	-24.1439	0
9652	187.709	88.6533	-99.0558	-1
7158	257.545	255.24	-2.30545	0
22893	134.582	173.833	39.2515	0
717	245.045	432.733	187.688	1
10286	559.923	474.58	-85.3427	0
6988	948.436	1078.92	130.484	0
9138	752.836	570.567	-182.27	0
7799	912.041	829.633	-82.4076	0
9060	64464.2	42686.7	-21777.6	-1
9656	574.477	356.573	-217.904	0
9647	469.768	379.807	-89.9615	0
3607	222.964	173.413	-49.5503	0
857	1099.53	1580.72	481.193	0
51363	203.282	109.687	-93.5952	-1
8050	1164.65	772.64	-392.015	0
9903	345.318	237.14	-108.178	-1
9900	378.177	275.087	-103.091	-1
7869	648.064	916.633	268.57	1
4643	601.495	486.727	-114.769	0
22796	631.905	713.32	81.4155	0
4087	4037.84	7427.28	3389.44	1
8453	367.805	426.207	58.4021	0
29994	96.7864	85.04	-11.7464	0
56998	905.209	672.987	-232.222	-1
9790	57393.4	42296.7	-15096.7	0
7058	259.291	211.687	-47.6042	0
7040	2125.88	2136.39	10.5094	0
3796	388.714	578.873	190.16	1
10516	714	383.293	-330.707	0
27429	645.168	917.067	271.898	0
6388	264.423	269.073	4.65061	0
8880	709.086	931.493	222.407	1
10469	742.732	1681.1	938.368	0
9587	354.332	255.02	-99.3118	0
4528	2313.26	2884.54	571.281	1
9693	592.491	470.44	-122.051	-1
9425	546.341	440.307	-106.034	0
4247	1360.99	2007.31	646.327	1
27339	1897.09	1714.98	-182.106	0
1436	292.218	328.14	35.9218	0
10059	893.177	944.433	51.2561	0
27072	190.05	260.513	70.4633	0
6187	2305.73	2344.02	38.2927	0
9052	178.509	313.233	134.724	0
9040	38.6455	24.5867	-14.0588	0
2185	704.391	529.04	-175.351	0
7469	369.964	264.56	-105.404	0
1936	602.741	695.727	92.9858	0
10534	922.555	1513.91	591.352	0
2235	374.436	365.82	-8.61636	0
9924	85.0091	32.3867	-52.6224	-1
9159	84.9364	25.8333	-59.103	-1
79080	65.2455	19.8667	-45.3788	0
7159	161.555	90.98	-70.5745	0
51112	1067.23	772.227	-295.005	0
4891	1098.53	1341.23	242.695	1
3613	324.645	313.247	-11.3988	0
9517	395.418	396.827	1.40848	0
3800	512.241	350.527	-161.714	-1
5156	823.795	436.94	-386.855	-1
5925	605.136	494.14	-110.996	-1
10952	87.4545	21.78	-65.6745	-1
8301	2537.35	4090.91	1553.56	0
6908	594.045	336.66	-257.385	-1
10567	971.559	998.44	26.8809	0
9589	929.936	784.787	-145.15	0
8520	339.718	473.54	133.822	0
1612	841.964	753.56	-88.4036	0
604	678.918	909.5	230.582	0
8546	424.305	233.44	-190.865	-1
9674	510.323	529.947	19.6239	0
10615	440.255	615.273	175.019	0
2550	721.627	1095.81	374.179	1
9830	401.3	293.907	-107.393	0
5819	150.891	110.22	-40.6709	0
10244	26.5909	37.32	10.7291	0
4130	413.364	597.82	184.456	1
64976	761.114	794.613	33.4997	0
3434	1894.95	3620	1725.05	0
10298	1829.5	1353.1	-476.405	0
9869	2787.81	2370.23	-417.587	0
11215	57164.5	45961.3	-11203.2	0
2744	1085.2	1056.69	-28.5021	0
9025	376.95	350.413	-26.5367	0
10300	7425.98	9889.56	2463.58	0
9197	730.459	564.647	-165.812	0
10428	476.814	255.693	-221.12	0
7077	880.45	752.94	-127.51	0
1388	491.005	353.287	-137.718	-1
9827	413.25	621.093	207.843	0
23378	558.177	473.86	-84.3173	0
9513	408.973	306.967	-102.006	0
57020	256.441	319.207	62.7658	0
10139	982.795	1790.87	808.078	0
391	1123.1	1538.93	415.829	0
7019	376.464	300.993	-75.4703	0
2628	487.718	310.693	-177.025	-1
2592	78.2091	27.18	-51.0291	-1
220	431.909	306.34	-125.569	-1
6733	2027.82	2691.54	663.717	1
6602	460.373	302.453	-157.919	-1
2201	1195.51	1997.69	802.173	0
9770	1205.16	2611.48	1406.32	1
6275	459.036	583.76	124.724	0
1793	959.409	884.553	-74.8558	0
11041	1265.81	2407.65	1141.84	1
4728	902.259	968.833	66.5742	0
10058	713.832	519.6	-194.232	-1
4928	4309.34	5898.92	1589.58	0
10257	694.845	765.86	71.0145	0
54987	393.209	533.033	139.824	0
1025	342.25	226.053	-116.197	-1
4552	640.527	539.753	-100.774	0
5373	387.682	451.733	64.0515	0
11103	332.486	352.373	19.887	0
9682	1188.91	916.713	-272.196	-1
9679	254.141	159.453	-94.6876	0
9650	1049.27	663.853	-385.419	0
5985	721.991	747.713	25.7224	0
8898	436.068	230.56	-205.508	-1
983	398.723	435.653	36.9306	0
4646	586.105	858.847	272.742	0
8869	420.014	260.653	-159.36	-1
5601	216.495	59.26	-157.235	-1
353	533.555	590.96	57.4055	0
7088	477.209	539.613	62.4042	0
9135	17846.4	17212.7	-633.635	0
55312	492.273	463.933	-28.3394	0
6302	699.868	433.367	-266.502	0
5050	37.05	18.8933	-18.1567	0
1196	312.709	511.513	198.804	1
1855	760.859	859.24	98.3809	0
6310	555.064	416.047	-139.017	0
3566	2170.42	2107.41	-63.0094	0
7378	14983.5	17042.1	2058.57	0
7064	521.668	334.007	-187.662	-1
3965	424.036	302.52	-121.516	-1
4854	668.736	918.573	249.837	1
4849	2528.68	4080.06	1551.38	1
7405	162.864	122.52	-40.3436	0
10611	2420.39	2620.41	200.027	0
5830	630.277	367.2	-263.077	-1
266655	257.459	149.053	-108.406	0
10641	885.777	745.3	-140.477	0
7572	354.377	442.987	88.6094	0
2145	10747.7	10603.5	-144.112	0
22828	273.441	221.333	-52.1076	0
10263	327.186	325.127	-2.0597	0
23262	251.695	269.927	18.2312	0
7094	552.641	357.027	-195.614	-1
80204	626.495	449.107	-177.389	-1
1001	1886.06	2127.03	240.97	0
79096	134.982	117.113	-17.8685	0
10589	160.468	123.753	-36.7148	0
51020	312.909	227.513	-85.3958	-1
10671	287.186	203.873	-83.313	-1
9130	68.6909	85.9133	17.2224	0
23229	199.055	154.153	-44.9012	0
6416	81.2591	58.9533	-22.3058	0
1819	993.605	1160.32	166.715	0
8439	718.141	1046.4	328.259	0
1841	242.368	151.373	-90.9948	0
9094	563.977	309.54	-254.437	0
11334	146.582	89.16	-57.4218	0
3660	338.677	329.72	-8.95727	0
4001	284.077	281.233	-2.84394	0
1676	799.682	580.053	-219.628	-1
51317	410.886	365.347	-45.5397	0
9695	145.564	85.9267	-59.637	0
9667	1093.41	978.947	-114.462	0
2632	411.655	409.087	-2.56788	0
9653	1525.04	1210.8	-314.241	0
22838	140.164	178.873	38.7097	0
3898	558.568	1392.81	834.238	0
9710	72.8	42.1	-30.7	0
8131	540.659	231.887	-308.772	0
3117	379.2	285.593	-93.6067	0
4850	446.059	262.02	-184.039	-1
55823	647.191	662.367	15.1758	0
3998	283.832	292.953	9.12152	0
477	518.245	407.787	-110.459	0
3720	1021.51	949.4	-72.1091	0
8905	662.686	687.127	24.4403	0
9988	1132.72	1410.08	277.357	0
1633	366.259	669.253	302.994	1
6990	473.259	335.92	-137.339	-1
25805	1285.39	985.467	-299.924	0
2162	788.727	248.787	-539.941	-1
10559	42.7364	16.56	-26.1764	0
2794	157.091	186.587	29.4958	0
3257	1200.97	1408.18	207.212	0
6814	182.282	79.0933	-103.188	0
382	975.041	1598.88	623.839	1
7050	184.941	115.5	-69.4409	0
8225	125.177	95.28	-29.8973	0
8440	343.891	315.44	-28.4509	0
6635	944.718	1597.87	653.148	1
23550	375.191	456.36	81.1691	0
7707	763.818	727.713	-36.1048	0
10019	124.755	113.86	-10.8945	0
22850	399.023	692.147	293.124	0
858	1356.61	1565.61	208.998	0
1289	1143.41	1204.41	60.9997	0
3416	653.259	500.347	-152.912	-1
5797	560.877	478.427	-82.4506	0
6811	1138.5	932.173	-206.327	-1
3635	1246.56	1013.35	-233.21	0
22920	437.268	339.06	-98.2082	0
1659	115.859	67	-48.8591	-1
5264	187.632	168.493	-19.1385	0
9270	2054.69	1614.49	-440.2	0
5529	423.255	277.913	-145.341	-1
8604	664.077	432.86	-231.217	0
10153	724.223	382.46	-341.763	0
10245	329.886	208.5	-121.386	0
7358	755.05	689.84	-65.21	0
5932	90.5227	80.9333	-9.58939	0
22823	335.136	217.18	-117.956	-1
2119	1948.87	1599.89	-348.982	0
164	696.982	490.353	-206.628	-1
5000	4250.04	4987.31	737.266	0
4152	640.377	550.793	-89.5839	0
23362	1256.21	1211.45	-44.7624	0
23473	4520.98	2310.51	-2210.47	0
2146	344.177	141.287	-202.891	-1
26292	670.418	602.04	-68.3782	0
4085	766.386	2024.52	1258.13	1
9776	3998.59	4469.21	470.62	0
4324	685.191	703.52	18.3291	0
5428	2392.5	2344.81	-47.6979	0
11072	2197.73	2465.87	268.135	0
78987	842.568	698.62	-143.948	0
9260	1053.08	973.113	-79.9685	0
4709	1241.15	1536.58	295.435	0
8835	550.941	697.233	146.292	0
7174	211.805	78.82	-132.985	-1
51362	101.941	48.3867	-53.5542	-1
51585	409.855	351.367	-58.4879	0
6195	786.232	563.827	-222.405	-1
6430	442.268	398.693	-43.5748	0
348	1161.67	851.573	-310.095	-1
2800	2897.07	3461.71	564.645	0
1606	137.264	407.687	270.423	1
[truncated: 10,707 more rows]
