# Supplementary material for: Revealing parasite influence in metabolic pathways in Apicomplexa infected patients
Source: BMC Bioinformatics. 2010 Dec 14;11(Suppl 11):S13. doi: 10.1186/1471-2105-11-S11-S13 (PMC3024860; doi:10.1186/1471-2105-11-S11-S13)
Supplement: Additional file 2 — Analysis results of gene expression data of C.parvum infected human cell. The file “Additional file_Cparvum.xls” contains differentially expressed gene list and the corresponding expression level of the genes. It also shows significantly up- or down-regulated host-parasite common or host specific subpathways in different time points. [file 1471-2105-11-S11-S13-S2.xls]

## Sheet: subpathway DEG enrichment
		6h		12h		24h		48h		72h
pathID	description	common	specific	common	specific	common	specific	common	specific	common	specific
hsa00010	Glycolysis / Gluconeogenesis	0.535846	0.955493	0.0479569	0.322391	0.572111	0.362163	0.479732	0.941312	0.450379	0.799374
hsa00020	Citrate cycle (TCA cycle)	0.176472	0.920156	0.270959	0.169332	0.282173	0.0897386	0.250635	0.469515	0.240962	0.435426
hsa00030	Pentose phosphate pathway	0.540176	0.306425	0.0194579	0.250947	0.351519	0.273594	0.293133	0.49324	0.668198	0.469631
hsa00040	Pentose and glucuronate interconversions	0.0925105	0.235	0.146153	0.794212	0.152745	0.809567	0.134333	0.763864	0.128765	0.375656
hsa00051	Fructose and mannose metabolism	0.656457	0.179347	0.014196	0.421027	0.229479	0.451204	0.446294	0.653872	0.159724	0.140966
hsa00052	Galactose metabolism	0.49326	0.376493	0.0690237	0.628381	0.291083	0.654091	0.239955	0.579155	0.224752	0.855045
hsa00053	Ascorbate and aldarate metabolism	0.0925105	0.235	0.146153	0.441542	0.152745	0.186886	0.134333	0.763864	0.128765	0.375656
hsa00061	Fatty acid biosynthesis	0.176472	0.00854865	0.270959	0.0213465	0.0233162	0.0233162	0.0180323	0.250635	0.0165676	0.240962
hsa00062	Fatty acid elongation in mitochondria	NA	0.131384	NA	0.0690237	NA	0.0771122	NA	0.239955	NA	0.224752
hsa00071	Fatty acid metabolism	0.321834	0.578852	0.104517	0.511243	0.484767	0.362163	0.438491	0.823367	0.0831861	0.799374
hsa00072	Synthesis and degradation of ketone bodies	NA	0.49326	NA	0.0690237	NA	0.0771122	NA	0.239955	NA	0.224752
hsa00100	Steroid biosynthesis	NA	0.76714	NA	0.666753	NA	0.691984	NA	0.885329	NA	0.302966
hsa00120	Primary bile acid biosynthesis	NA	0.235	NA	0.794212	NA	0.465836	NA	0.396998	NA	0.748217
hsa00130	Ubiquinone and other terpenoid-quinone biosynthesis	NA	0.321834	NA	0.468541	NA	0.484767	NA	0.438491	NA	0.4239
hsa00140	C21-Steroid hormone metabolism	NA	0.0141288	NA	0.493104	NA	0.0733045	NA	0.446294	NA	0.780675
hsa00190	Oxidative phosphorylation	0.8083	0.991809	0.932031	0.984108	0.0343885	0.970004	0.687069	0.970226	0.37758	0.43247
hsa00230	Purine metabolism	0.773456	0.333642	0.442778	0.602102	0.331143	0.660526	0.70298	0.627291	0.0429763	0.43247
hsa00232	Caffeine metabolism	NA	0.0207805	NA	0.27266	NA	0.0771122	NA	0.00809097	NA	0.00693061
hsa00240	Pyrimidine metabolism	0.878689	0.707867	0.487864	0.32842	0.359078	0.364577	0.77022	0.265455	0.10715	0.108168
hsa00250	Alanine, aspartate and glutamate metabolism	0.252675	0.641679	0.377535	0.43938	0.391842	0.704928	0.351322	0.834828	0.0454427	0.343136
hsa00260	Glycine, serine and threonine metabolism	0.176472	0.140091	0.270959	0.404422	0.0233162	0.439396	0.0180323	0.341566	0.0165676	0.795475
hsa00270	Cysteine and methionine metabolism	0.131384	0.443458	0.669263	0.0719412	0.291083	0.219634	0.239955	0.653872	0.224752	0.340351
hsa00280	Valine, leucine and isoleucine degradation	NA	0.878689	NA	0.316078	NA	0.054529	NA	0.97153	NA	0.10715
hsa00290	Valine, leucine and isoleucine biosynthesis	0.321834	0.3846	0.468541	0.546251	0.484767	0.169827	0.438491	0.513955	0.4239	0.127039
hsa00300	Lysine biosynthesis	NA	0.176472	NA	0.270959	NA	0.282173	NA	0.250635	NA	0.240962
hsa00310	Lysine degradation	NA	0.927564	NA	0.192561	NA	0.105945	NA	0.500239	NA	0.879659
hsa00330	Arginine and proline metabolism	0.176472	0.30964	0.270959	0.119678	0.282173	0.0738177	0.250635	0.453905	0.0165676	0.412063
hsa00340	Histidine metabolism	NA	0.535846	NA	0.298257	NA	0.0576995	NA	0.745587	NA	0.722803
hsa00350	Tyrosine metabolism	NA	0.678405	NA	0.922813	NA	0.838126	NA	0.890978	NA	0.719547
hsa00360	Phenylalanine metabolism	NA	0.475417	NA	0.733827	NA	0.757466	NA	0.687069	NA	0.37758
hsa00380	Tryptophan metabolism	0.0925105	0.779919	0.146153	0.451637	0.152745	0.163015	0.134333	0.587186	0.128765	0.551641
hsa00400	Phenylalanine, tyrosine and tryptophan biosynthesis	NA	0.321834	NA	0.468541	NA	0.484767	NA	0.438491	NA	0.4239
hsa00410	beta-Alanine metabolism	NA	0.826069	NA	0.263426	NA	0.291373	NA	0.925674	NA	0.414343
hsa00430	Taurine and hypotaurine metabolism	NA	0.441563	NA	0.612605	NA	0.630212	NA	0.579284	NA	0.562776
hsa00450	Selenoamino acid metabolism	0.441563	0.199557	0.612605	0.132629	0.630212	0.146676	0.579284	0.34575	0.174806	0.326091
hsa00460	Cyanoamino acid metabolism	0.176472	0.0925105	0.270959	0.146153	0.0233162	0.152745	0.0180323	0.134333	0.0165676	0.128765
hsa00471	D-Glutamine and D-glutamate metabolism	NA	0.321834	NA	0.104517	NA	0.484767	NA	0.438491	NA	0.4239
hsa00472	D-Arginine and D-ornithine metabolism	NA	0.0925105	NA	0.146153	NA	0.152745	NA	0.134333	NA	0.128765
hsa00480	Glutathione metabolism	0.49326	0.902992	0.669263	0.267734	0.686734	0.510465	0.635839	0.40621	0.619114	0.188381
hsa00500	Starch and sucrose metabolism	0.621392	0.410444	0.794212	0.666753	0.809567	0.691984	0.763864	0.885329	0.375656	0.593318
hsa00510	N-Glycan biosynthesis	0.3846	0.0467646	0.0247376	0.852939	0.00238089	0.974043	0.513955	0.958319	0.498115	0.55216
hsa00511	Other glycan degradation	NA	0.688278	NA	0.850031	NA	0.273594	NA	0.0659438	NA	0.193689
hsa00512	O-Glycan biosynthesis	NA	0.0577882	NA	0.169815	NA	0.465836	NA	0.14076	NA	0.127833
hsa00514	O-Mannosyl glycan biosynthesis	NA	NA	NA	NA	NA	NA	NA	NA	NA	NA
hsa00520	Amino sugar and nucleotide sugar metabolism	0.688278	0.788719	0.541536	0.701857	0.567313	0.726381	0.823111	0.157955	0.193689	0.890026
hsa00531	Glycosaminoglycan degradation	NA	0.133333	NA	0.336264	NA	0.363375	NA	0.00665505	NA	0.265783
hsa00532	Chondroitin sulfate biosynthesis	NA	0.0433589	NA	0.132629	NA	0.035964	NA	0.108974	NA	0.710961
hsa00533	Keratan sulfate biosynthesis	NA	0.235	NA	0.794212	NA	0.809567	NA	0.14076	NA	0.748217
hsa00534	Heparan sulfate biosynthesis	NA	0.376493	NA	0.336264	NA	0.153734	NA	0.0304948	NA	0.554605
hsa00561	Glycerolipid metabolism	0.49326	0.3855	0.27266	0.126789	0.291083	0.300022	0.239955	0.96879	0.224752	0.188381
hsa00562	Inositol phosphate metabolism	0.341756	0.578852	0.58665	0.511243	0.318452	0.207249	0.249393	0.639953	0.513344	0.604779
hsa00563	Glycosylphosphatidylinositol(GPI)-anchor biosynthesis	0.252675	0.0577882	0.377535	0.441542	0.0628348	0.186886	0.351322	0.0348077	0.0454427	0.127833
hsa00564	Glycerophospholipid metabolism	0.788719	0.411361	0.421027	0.297827	0.726381	0.544429	0.653872	0.671752	0.140966	0.641866
hsa00565	Ether lipid metabolism	NA	0.280546	NA	0.333579	NA	0.608555	NA	0.515462	NA	0.104654
hsa00590	Arachidonic acid metabolism	0.3846	0.0789831	0.546251	0.349985	0.563502	0.582058	0.513955	0.145341	0.498115	0.12329
hsa00591	Linoleic acid metabolism	NA	0.254529	NA	0.13281	NA	0.328368	NA	0.100771	NA	0.222149
hsa00592	alpha-Linolenic acid metabolism	NA	0.0433589	NA	0.387197	NA	0.410046	NA	0.108974	NA	0.326091
hsa00600	Sphingolipid metabolism	NA	0.157926	NA	0.43938	NA	0.268419	NA	0.0779762	NA	0.165534
hsa00601	Glycosphingolipid biosynthesis - lacto and neolacto series	NA	0.00993125	NA	0.369067	NA	0.402708	NA	0.0528118	NA	0.0442139
hsa00603	Glycosphingolipid biosynthesis - globo series	NA	0.688278	NA	0.541536	NA	0.0971359	NA	0.211568	NA	0.469631
hsa00604	Glycosphingolipid biosynthesis - ganglio series	NA	0.688278	NA	0.850031	NA	0.273594	NA	0.0659438	NA	0.469631
hsa00620	Pyruvate metabolism	0.131384	0.920156	0.27266	0.32842	0.0771122	0.195998	0.00809097	0.469515	0.224752	0.435426
hsa00630	Glyoxylate and dicarboxylate metabolism	0.176472	0.49326	0.270959	0.0690237	0.282173	0.0771122	0.250635	0.635839	0.240962	0.224752
hsa00640	Propanoate metabolism	0.176472	0.882144	0.270959	0.209968	0.0233162	0.237612	0.0180323	0.815628	0.0165676	0.312249
hsa00650	Butanoate metabolism	NA	0.927564	NA	0.0116006	NA	0.0434356	NA	0.722867	NA	0.124741
hsa00670	One carbon pool by folate	0.321834	0.582753	0.104517	0.387197	0.0126009	0.410046	0.00870252	0.727178	0.00769923	0.326091
hsa00680	Methane metabolism	0.176472	0.321834	0.270959	0.104517	0.0233162	0.484767	0.0180323	0.0898159	0.0165676	0.0831861
hsa00730	Thiamine metabolism	NA	0.0240678	NA	0.377535	NA	0.391842	NA	0.351322	NA	0.0454427
hsa00740	Riboflavin metabolism	NA	0.0741605	NA	0.493104	NA	0.518359	NA	0.446294	NA	0.423641
hsa00750	Vitamin B6 metabolism	NA	0.176472	NA	0.270959	NA	0.282173	NA	0.250635	NA	0.240962
hsa00760	Nicotinate and nicotinamide metabolism	0.0925105	0.688278	0.146153	0.541536	0.152745	0.273594	0.134333	0.49324	0.128765	0.808951
hsa00770	Pantothenate and CoA biosynthesis	NA	0.49326	NA	0.669263	NA	0.291083	NA	0.635839	NA	0.224752
hsa00780	Biotin metabolism	NA	0.176472	NA	0.270959	NA	0.282173	NA	0.250635	NA	0.240962
hsa00785	Lipoic acid metabolism	NA	0.176472	NA	0.0213465	NA	0.282173	NA	0.0180323	NA	0.0165676
hsa00790	Folate biosynthesis	0.0925105	0.582753	NA	0.387197	NA	0.410046	NA	0.108974	NA	0.710961
hsa00830	Retinol metabolism	NA	0.201782	NA	0.568019	NA	0.784902	NA	0.0767364	NA	0.0246977
hsa00860	Porphyrin and chlorophyll metabolism	0.0925105	0.157926	NA	0.973722	NA	0.886599	0.134333	0.373959	0.128765	0.343136
hsa00900	Terpenoid backbone biosynthesis	0.0925105	0.582753	NA	0.387197	0.152745	0.410046	0.134333	0.34575	0.128765	0.710961
hsa00903	Limonene and pinene degradation	NA	0.688278	NA	0.250947	NA	0.0971359	NA	0.49324	NA	0.193689
hsa00910	Nitrogen metabolism	0.0925105	0.535846	0.146153	0.53998	0.152745	0.572111	0.134333	0.745587	NA	0.927335
hsa00920	Sulfur metabolism	NA	0.3846	NA	0.157703	NA	0.169827	NA	0.136636	NA	0.498115
hsa00970	Aminoacyl-tRNA biosynthesis	0.564213	0.0925105	0.576404	NA	0.179458	0.152745	0.771156	0.134333	0.485472	0.128765
hsa00980	Metabolism of xenobiotics by cytochrome P450	NA	0.744652	NA	0.735626	NA	0.891508	NA	0.30884	NA	0.271236
hsa00982	Drug metabolism - cytochrome P450	NA	0.0262883	NA	0.379767	NA	0.284372	NA	0.043549	NA	0.253167
hsa00983	Drug metabolism - other enzymes	0.3846	0.11099	0.157703	0.390251	0.563502	0.248489	0.513955	0.00871705	0.127039	0.0214188
hsa01040	Biosynthesis of unsaturated fatty acids	0.176472	0.0923243	0.0213465	0.541536	0.282173	0.273594	0.250635	0.0659438	0.0165676	0.808951
hsa01100	Metabolic pathways	0.998804	0.874831	0.54217	0.980706	0.213609	0.971114	0.922895	0.931397	0.0728421	0.281627
hsa04070	Phosphatidylinositol signaling system	0.687021	0.0715142	0.507211	0.366507	0.332158	0.259812	0.438121	0.638971	0.641866	0.412063

## Sheet: subpathway state enrichment
		6h				12h				24h				48h				72h
pathID	description	common.up	common.down	unique.up	unique.down	common.up	common.down	unique.up	unique.down	common.up	common.down	unique.up	unique.down	common.up	common.down	unique.up	unique.down	common.up	common.down	unique.up	unique.down
hsa00010	Glycolysis / Gluconeogenesis	0.355652	0.593743	0.523264	0.780902	0.637392	0.00432133	0.230123	0.121255	0.279576	0.348031	0.254699	0.147249	0.659855	0.229878	0.533269	0.792321	0.646379	0.0454234	0.513712	0.754347
hsa00020	Citrate cycle (TCA cycle)	0.0451677	0.090376	0.452112	0.708622	0.101184	0.115992	0.150173	0.0663877	0.106563	0.12452	0.0510561	0.232346	0.107208	0.0934086	0.170253	0.355434	0.103552	0.0838605	0.406026	0.0981066
hsa00030	Pentose phosphate pathway	0.168848	0.315474	0.242307	0.433725	0.347442	0.000728437	0.0215536	0.522966	0.36293	0.08933	0.137556	0.549937	0.364767	0.0528024	0.493791	0.444965	0.354297	0.295642	0.481221	0.408932
hsa00040	Pentose and glucuronate interconversions	0.0228435	0.0462553	0.206423	0.377393	0.0519377	0.0597795	0.413529	0.460296	0.054779	0.0643255	0.430878	0.485844	0.0551199	0.0478463	0.432929	0.387708	0.0531879	0.0428458	0.42122	0.354762
hsa00051	Fructose and mannose metabolism	0.224571	0.406225	0.0505034	0.167462	0.444023	0.000255954	0.0470645	0.627352	0.46209	0.0296215	0.217458	0.655183	0.464222	0.0944151	0.596651	0.543948	0.452039	0.00995747	0.207972	0.148193
hsa00052	Galactose metabolism	0.149401	0.282247	0.276576	0.48497	0.311663	0.00620175	0.162488	0.578371	0.325979	0.0699017	0.176784	0.606053	0.327679	0.0408733	0.548132	0.142378	0.317994	0.033326	0.535013	0.458566
hsa00053	Ascorbate and aldarate metabolism	0.0228435	0.0462553	0.206423	0.377393	0.0519377	0.0597795	0.413529	0.116777	0.054779	0.0643255	0.100695	0.131986	0.0551199	0.0478463	0.432929	0.387708	0.0531879	0.0428458	0.42122	0.354762
hsa00061	Fatty acid biosynthesis	0.0451677	0.090376	0.0451677	0.00213453	0.101184	0.115992	0.101184	0.0035672	0.106563	0.12452	0.106563	0.00413093	0.107208	0.0934086	0.107208	0.0934086	0.103552	0.0838605	0.103552	0.0838605
hsa00062	Fatty acid elongation in mitochondria	NA	NA	0.01011	0.282247	NA	NA	0.0475084	0.0613026	NA	NA	0.0523477	0.0699017	NA	NA	0.0529408	0.29059	NA	NA	0.0496148	0.264086
hsa00071	Fatty acid metabolism	0.088305	0.172602	0.523264	0.439611	0.192149	0.0197413	0.230123	0.298875	0.201791	0.233559	0.254699	0.147249	0.202943	0.178111	0.837586	0.195737	0.0157666	0.160705	0.513712	0.754347
hsa00072	Synthesis and degradation of ketone bodies	NA	NA	0.149401	0.282247	NA	NA	0.0475084	0.0613026	NA	NA	0.0523477	0.0699017	NA	NA	0.327679	0.0408733	NA	NA	0.317994	0.033326
hsa00100	Steroid biosynthesis	NA	NA	0.293128	0.508831	NA	NA	0.550977	0.224943	NA	NA	0.57076	0.250715	NA	NA	0.573079	0.52099	NA	NA	0.559784	0.133274
hsa00120	Primary bile acid biosynthesis	NA	NA	0.206423	0.0751138	NA	NA	0.413529	0.460296	NA	NA	0.430878	0.131986	NA	NA	0.101768	0.387708	NA	NA	0.42122	0.354762
hsa00130	Ubiquinone and other terpenoid-quinone biosynthesis	NA	NA	0.088305	0.172602	NA	NA	0.192149	0.218552	NA	NA	0.201791	0.233559	NA	NA	0.202943	0.178111	NA	NA	0.196402	0.160705
hsa00140	C21-Steroid hormone metabolism	NA	NA	0.0016923	0.0890773	NA	NA	0.444023	0.492596	NA	NA	0.118765	0.154734	NA	NA	0.464222	0.0944151	NA	NA	0.452039	0.38244
hsa00190	Oxidative phosphorylation	0.32511	0.553295	0.4852	0.965826	0.596486	0.64967	0.890138	0.80558	0.00172497	0.299647	0.754596	0.678533	0.240282	0.565808	0.758379	0.667391	0.605445	0.0339387	0.736326	0.031717
hsa00230	Purine metabolism	0.630672	0.59802	0.22073	0.417837	0.387956	0.478909	0.162283	0.620687	0.0841824	0.298495	0.348743	0.484525	0.694315	0.339192	0.353616	0.443438	0.675027	0.00212564	0.736326	0.031717
hsa00232	Caffeine metabolism	NA	NA	0.149401	0.282247	NA	NA	0.311663	0.350556	NA	NA	0.325979	0.372227	NA	NA	0.327679	0.29059	NA	NA	0.317994	0.264086
hsa00240	Pyrimidine metabolism	0.585215	0.530379	0.118127	0.708622	0.315882	0.398734	0.0433443	0.466024	0.152523	0.226251	0.168062	0.232346	0.627577	0.27284	0.170253	0.355434	0.607734	0.00512784	0.157961	0.0234932
hsa00250	Alanine, aspartate and glutamate metabolism	0.0669844	0.13246	0.41267	0.288228	0.147877	0.168849	0.337306	0.155483	0.155516	0.180849	0.726761	0.181322	0.156429	0.136796	0.729022	0.676679	0.00817057	0.123122	0.715969	0.0733028
hsa00260	Glycine, serine and threonine metabolism	0.0451677	0.090376	0.398904	0.0170116	0.101184	0.115992	0.317917	0.141099	0.106563	0.00413093	0.710884	0.0491412	0.107208	0.00228409	0.344132	0.0854055	0.103552	0.0018311	0.699972	0.242563
hsa00270	Cysteine and methionine metabolism	0.149401	0.0384032	0.309303	0.167462	0.311663	0.350556	0.00793325	0.247575	0.0523477	0.372227	0.0537214	0.275204	0.0529408	0.29059	0.219498	0.543948	0.0496148	0.264086	0.207972	0.148193
hsa00280	Valine, leucine and isoleucine degradation	NA	NA	0.585215	0.530379	NA	NA	0.315882	0.0738904	NA	NA	0.0546353	0.0328005	NA	NA	0.884579	0.548972	NA	NA	0.141313	0.0220524
hsa00290	Valine, leucine and isoleucine biosynthesis	0.088305	0.172602	0.109141	0.210891	0.192149	0.218552	0.234126	0.265288	0.201791	0.233559	0.245536	0.0362623	0.202943	0.178111	0.246896	0.217453	0.196402	0.160705	0.239163	0.0167991
hsa00300	Lysine biosynthesis	NA	NA	0.0451677	0.090376	NA	NA	0.101184	0.115992	NA	NA	0.106563	0.12452	NA	NA	0.107208	0.0934086	NA	NA	0.103552	0.0838605
hsa00310	Lysine degradation	NA	NA	0.464665	0.72214	NA	NA	0.412842	0.0202328	NA	NA	0.181889	0.0268557	NA	NA	0.784147	0.0379022	NA	NA	0.424818	0.693991
hsa00330	Arginine and proline metabolism	0.0451677	0.090376	0.60403	0.0359056	0.101184	0.115992	0.344813	0.00872311	0.106563	0.12452	0.173933	0.11159	0.107208	0.0934086	0.655543	0.122558	0.00282322	0.0838605	0.888215	0.0905071
hsa00340	Histidine metabolism	NA	NA	0.355652	0.218583	NA	NA	0.259145	0.101012	NA	NA	0.0178663	0.119269	NA	NA	0.28203	0.606442	NA	NA	0.268129	0.565211
hsa00350	Tyrosine metabolism	NA	NA	0.206733	0.515954	NA	NA	0.301425	0.898281	NA	NA	0.330703	0.697886	NA	NA	0.612946	0.837631	NA	NA	0.59307	0.474846
hsa00360	Phenylalanine metabolism	NA	NA	0.32511	0.184294	NA	NA	0.219967	0.64967	NA	NA	0.616577	0.299647	NA	NA	0.240282	0.565808	NA	NA	0.227925	0.163427
hsa00380	Tryptophan metabolism	0.0228435	0.0462553	0.500632	0.40727	0.0519377	0.0597795	0.466609	0.265657	0.054779	0.0643255	0.224976	0.123749	0.0551199	0.0478463	0.818011	0.171358	0.0531879	0.0428458	0.479231	0.731778
hsa00400	Phenylalanine, tyrosine and tryptophan biosynthesis	NA	NA	0.088305	0.172602	NA	NA	0.192149	0.218552	NA	NA	0.201791	0.233559	NA	NA	0.202943	0.178111	NA	NA	0.196402	0.160705
hsa00410	beta-Alanine metabolism	NA	NA	0.340557	0.573998	NA	NA	0.0635625	0.292957	NA	NA	0.0722582	0.323951	NA	NA	0.639969	0.586623	NA	NA	0.248001	0.178921
hsa00430	Taurine and hypotaurine metabolism	NA	NA	0.129503	0.247412	NA	NA	0.273926	0.309234	NA	NA	0.286889	0.329038	NA	NA	0.288431	0.254916	NA	NA	0.279654	0.23112
hsa00450	Selenoamino acid metabolism	0.129503	0.247412	0.187851	0.0619395	0.273926	0.309234	0.00924344	0.425944	0.286889	0.329038	0.0834922	0.110109	0.288431	0.254916	0.0844005	0.356907	0.0367121	0.23112	0.388672	0.0539922
hsa00460	Cyanoamino acid metabolism	0.0451677	0.090376	0.0228435	0.0462553	0.101184	0.115992	0.0519377	0.0597795	0.106563	0.00413093	0.054779	0.0643255	0.107208	0.00228409	0.0551199	0.0478463	0.103552	0.0018311	0.0531879	0.0428458
hsa00471	D-Glutamine and D-glutamate metabolism	NA	NA	0.088305	0.172602	NA	NA	0.192149	0.0197413	NA	NA	0.201791	0.233559	NA	NA	0.202943	0.178111	NA	NA	0.196402	0.160705
hsa00472	D-Arginine and D-ornithine metabolism	NA	NA	0.0228435	0.0462553	NA	NA	0.0519377	0.0597795	NA	NA	0.054779	0.0643255	NA	NA	0.0551199	0.0478463	NA	NA	0.0531879	0.0428458
hsa00480	Glutathione metabolism	0.149401	0.282247	0.426122	0.679587	0.311663	0.350556	0.0334026	0.424829	0.325979	0.372227	0.141424	0.462906	0.327679	0.29059	0.384587	0.319944	0.317994	0.264086	0.13264	0.0812242
hsa00500	Starch and sucrose metabolism	0.206423	0.377393	0.293128	0.508831	0.413529	0.460296	0.550977	0.224943	0.430878	0.485844	0.57076	0.250715	0.432929	0.387708	0.573079	0.52099	0.42122	0.065621	0.559784	0.481801
hsa00510	N-Glycan biosynthesis	0.109141	0.210891	0.0890002	0.270795	0.00128675	0.265288	0.317917	0.742767	4.25595e-05	0.282883	0.710884	0.768815	0.246896	0.217453	0.713172	0.66039	0.239163	0.196682	0.108917	0.618854
hsa00511	Other glycan degradation	NA	NA	0.242307	0.433725	NA	NA	0.472935	0.522966	NA	NA	0.137556	0.17815	NA	NA	0.138962	0.0173206	NA	NA	0.481221	0.0910167
hsa00512	O-Glycan biosynthesis	NA	NA	0.0207095	0.377393	NA	NA	0.0127019	0.460296	NA	NA	0.100695	0.485844	NA	NA	0.0149308	0.387708	NA	NA	0.0135521	0.354762
hsa00514	O-Mannosyl glycan biosynthesis	NA	NA	NA	NA	NA	NA	NA	NA	NA	NA	NA	NA	NA	NA	NA	NA	NA	NA	NA	NA
hsa00520	Amino sugar and nucleotide sugar metabolism	0.242307	0.433725	0.309303	0.531589	0.472935	0.158522	0.574338	0.247575	0.491593	0.17815	0.217458	0.655183	0.493791	0.444965	0.0545504	0.176619	0.481221	0.0128606	0.583238	0.504042
hsa00531	Glycosaminoglycan degradation	NA	NA	0.276576	0.134733	NA	NA	0.526337	0.202479	NA	NA	0.0378487	0.606053	NA	NA	0.178516	0.142378	NA	NA	0.0351019	0.458566
hsa00532	Chondroitin sulfate biosynthesis	NA	NA	0.0168179	0.0619395	NA	NA	0.381365	0.0136039	NA	NA	0.0107071	0.110109	NA	NA	0.399813	0.00736009	NA	NA	0.388672	0.325848
hsa00533	Keratan sulfate biosynthesis	NA	NA	0.206423	0.377393	NA	NA	0.413529	0.460296	NA	NA	0.430878	0.485844	NA	NA	0.101768	0.0796961	NA	NA	0.42122	0.354762
hsa00534	Heparan sulfate biosynthesis	NA	NA	0.276576	0.134733	NA	NA	0.526337	0.0472031	NA	NA	0.176784	0.0566438	NA	NA	0.178516	0.0266975	NA	NA	0.535013	0.458566
hsa00561	Glycerolipid metabolism	0.149401	0.282247	0.103277	0.305613	0.311663	0.0613026	0.356526	0.0123403	0.325979	0.0699017	0.141424	0.198	0.0529408	0.29059	0.743997	0.69219	0.0496148	0.264086	0.367598	0.0178535
hsa00562	Inositol phosphate metabolism	0.034323	0.459954	0.523264	0.182765	0.143992	0.551522	0.230123	0.298875	0.519481	0.046669	0.254699	0.147249	0.521731	0.125853	0.533269	0.195737	0.508851	0.104621	0.240877	0.401163
hsa00563	Glycosylphosphatidylinositol(GPI)-anchor biosynthesis	0.0669844	0.13246	0.0207095	0.0751138	0.147877	0.168849	0.413529	0.116777	0.155516	0.180849	0.100695	0.131986	0.156429	0.136796	0.101768	0.0796961	0.151243	0.123122	0.0957349	0.065621
hsa00564	Glycerophospholipid metabolism	0.309303	0.531589	0.110636	0.322916	0.574338	0.0665152	0.137846	0.185498	0.594314	0.275204	0.401343	0.215026	0.219498	0.543948	0.404411	0.337761	0.207972	0.0288429	0.745456	0.0894973
hsa00565	Ether lipid metabolism	NA	NA	0.0753821	0.235931	NA	NA	0.656266	0.0284604	NA	NA	0.676314	0.133964	NA	NA	0.302857	0.247891	NA	NA	0.665228	0.00127868
hsa00590	Arachidonic acid metabolism	0.109141	0.210891	0.006438	0.19463	0.234126	0.265288	0.244171	0.131851	0.245536	0.282883	0.269764	0.357561	0.246896	0.217453	0.0329743	0.20823	0.239163	0.196682	0.00712166	0.41631
hsa00591	Linoleic acid metabolism	NA	NA	0.355652	0.0549016	NA	NA	0.0726798	0.101012	NA	NA	0.279576	0.119269	NA	NA	0.0836681	0.059634	NA	NA	0.0769109	0.194627
hsa00592	alpha-Linolenic acid metabolism	NA	NA	0.187851	0.0619395	NA	NA	0.381365	0.097138	NA	NA	0.39786	0.110109	NA	NA	0.399813	0.00736009	NA	NA	0.388672	0.0539922
hsa00600	Sphingolipid metabolism	NA	NA	0.096062	0.288228	NA	NA	0.337306	0.403618	NA	NA	0.0343685	0.44083	NA	NA	0.364482	0.00402752	NA	NA	0.348018	0.0733028
hsa00601	Glycosphingolipid biosynthesis - lacto and neolacto series	NA	NA	0.0821031	0.0144333	NA	NA	0.298397	0.127193	NA	NA	0.104554	0.395245	NA	NA	0.106039	0.0161746	NA	NA	0.0229841	0.058575
hsa00603	Glycosphingolipid biosynthesis - globo series	NA	NA	0.242307	0.433725	NA	NA	0.125988	0.522966	NA	NA	0.00309391	0.549937	NA	NA	0.0252156	0.444965	NA	NA	0.131045	0.408932
hsa00604	Glycosphingolipid biosynthesis - ganglio series	NA	NA	0.242307	0.433725	NA	NA	0.472935	0.522966	NA	NA	0.0248077	0.549937	NA	NA	0.0252156	0.109834	NA	NA	0.131045	0.408932
hsa00620	Pyruvate metabolism	0.149401	0.282247	0.452112	0.708622	0.311663	0.350556	0.394323	0.0663877	0.0523477	0.372227	0.168062	0.0822436	0.0529408	0.29059	0.423924	0.125685	0.317994	0.264086	0.157961	0.306999
hsa00630	Glyoxylate and dicarboxylate metabolism	0.0451677	0.090376	0.149401	0.282247	0.101184	0.115992	0.311663	0.00620175	0.106563	0.12452	0.00484414	0.372227	0.107208	0.0934086	0.327679	0.29059	0.103552	0.0838605	0.0496148	0.264086
hsa00640	Propanoate metabolism	0.0451677	0.090376	0.398904	0.647667	0.101184	0.115992	0.317917	0.0391249	0.106563	0.12452	0.116383	0.165051	0.107208	0.0934086	0.713172	0.284002	0.103552	0.0838605	0.108917	0.242563
hsa00650	Butanoate metabolism	NA	NA	0.464665	0.72214	NA	NA	0.0488726	0.0202328	NA	NA	0.0143225	0.0918762	NA	NA	0.784147	0.372936	NA	NA	0.052548	0.107036
hsa00670	One carbon pool by folate	0.088305	0.172602	0.187851	0.347165	0.192149	0.218552	0.381365	0.097138	0.201791	0.0227177	0.0834922	0.450458	0.202943	0.0128497	0.399813	0.356907	0.0157666	0.0103721	0.0792984	0.325848
hsa00680	Methane metabolism	0.0451677	0.090376	0.088305	0.172602	0.101184	0.115992	0.0150593	0.218552	0.106563	0.00413093	0.201791	0.233559	0.107208	0.00228409	0.0168892	0.178111	0.103552	0.0018311	0.0157666	0.160705
hsa00730	Thiamine metabolism	NA	NA	0.00153437	0.13246	NA	NA	0.147877	0.168849	NA	NA	0.155516	0.180849	NA	NA	0.156429	0.136796	NA	NA	0.151243	0.00533719
hsa00740	Riboflavin metabolism	NA	NA	0.0249355	0.0890773	NA	NA	0.108582	0.492596	NA	NA	0.46209	0.154734	NA	NA	0.464222	0.417037	NA	NA	0.452039	0.0779907
hsa00750	Vitamin B6 metabolism	NA	NA	0.0451677	0.090376	NA	NA	0.101184	0.115992	NA	NA	0.106563	0.12452	NA	NA	0.107208	0.0934086	NA	NA	0.103552	0.0838605
hsa00760	Nicotinate and nicotinamide metabolism	0.0228435	0.0462553	0.242307	0.433725	0.0519377	0.0597795	0.472935	0.158522	0.054779	0.0643255	0.137556	0.17815	0.0551199	0.0478463	0.138962	0.444965	0.0531879	0.0428458	0.481221	0.408932
hsa00770	Pantothenate and CoA biosynthesis	NA	NA	0.149401	0.282247	NA	NA	0.311663	0.350556	NA	NA	0.325979	0.0699017	NA	NA	0.327679	0.29059	NA	NA	0.317994	0.033326
hsa00780	Biotin metabolism	NA	NA	0.0451677	0.090376	NA	NA	0.101184	0.115992	NA	NA	0.106563	0.12452	NA	NA	0.107208	0.0934086	NA	NA	0.103552	0.0838605
hsa00785	Lipoic acid metabolism	NA	NA	0.0451677	0.090376	NA	NA	0.00269193	0.115992	NA	NA	0.106563	0.12452	NA	NA	0.00303228	0.0934086	NA	NA	0.00282322	0.0838605
hsa00790	Folate biosynthesis	0.0228435	0.0462553	0.187851	0.347165	0.0519377	0.0597795	0.0760561	0.425944	0.054779	0.0643255	0.0834922	0.450458	0.0551199	0.0478463	0.0844005	0.0657859	NA	0.0428458	0.388672	0.325848
hsa00830	Retinol metabolism	NA	NA	0.544874	0.800774	NA	NA	0.25835	0.611709	NA	NA	0.853268	0.652489	NA	NA	0.115031	0.488956	NA	NA	0.546652	0.775021
hsa00860	Porphyrin and chlorophyll metabolism	0.0228435	0.0462553	0.41267	0.0877483	0.0519377	NA	0.707206	0.758182	0.054779	NA	0.726761	0.44083	0.0551199	0.0478463	0.729022	0.022201	0.0531879	0.0428458	0.348018	0.258683
hsa00900	Terpenoid backbone biosynthesis	0.0228435	0.0462553	0.187851	0.347165	0.0519377	NA	0.0760561	0.425944	0.054779	0.0643255	0.0834922	0.450458	0.0551199	0.0478463	0.399813	0.0657859	0.0531879	0.0428458	0.388672	0.325848
hsa00903	Limonene and pinene degradation	NA	NA	0.242307	0.433725	NA	NA	0.125988	0.158522	NA	NA	0.0248077	0.17815	NA	NA	0.138962	0.444965	NA	NA	0.0229534	0.408932
hsa00910	Nitrogen metabolism	0.0228435	0.0462553	0.068849	0.593743	0.0519377	0.0597795	0.259145	0.315539	0.054779	0.0643255	0.657513	0.119269	0.0551199	0.0478463	0.28203	0.606442	NA	0.0428458	0.646379	0.565211
hsa00920	Sulfur metabolism	NA	NA	0.109141	0.210891	NA	NA	0.234126	0.0316089	NA	NA	0.245536	0.0362623	NA	NA	0.246896	0.0207417	NA	NA	0.239163	0.196682
hsa00970	Aminoacyl-tRNA biosynthesis	0.0753821	0.612575	0.0228435	0.0462553	0.656266	0.113815	0.0519377	NA	0.300281	0.0359981	0.054779	0.0643255	0.302857	0.625313	0.0551199	0.0478463	0.288248	0.210497	0.0531879	0.0428458
hsa00980	Metabolism of xenobiotics by cytochrome P450	NA	NA	0.613117	0.57187	NA	NA	0.359246	0.447372	NA	NA	0.901255	0.269148	NA	NA	0.395363	0.130992	NA	NA	0.373472	0.529693
hsa00982	Drug metabolism - cytochrome P450	NA	NA	0.66344	0.0646041	NA	NA	0.444299	0.14744	NA	NA	0.929698	0.0789673	NA	NA	0.483797	0.0724915	NA	NA	0.721856	0.604384
hsa00983	Drug metabolism - other enzymes	0.109141	0.210891	0.476932	0.374054	0.234126	0.0316089	0.175803	0.50542	0.245536	0.282883	0.458655	0.26765	0.246896	0.217453	0.198473	0.147944	0.239163	0.0167991	0.443295	0.116268
hsa01040	Biosynthesis of unsaturated fatty acids	0.0451677	0.090376	0.0294789	0.433725	0.101184	0.0035672	0.472935	0.522966	0.106563	0.12452	0.137556	0.549937	0.107208	0.0934086	0.138962	0.109834	0.103552	0.0018311	0.481221	0.408932
hsa01100	Metabolic pathways	0.864034	0.973506	0.391771	0.851804	0.803606	0.067295	0.747262	0.437797	0.0703117	0.264966	0.435828	0.802895	0.846437	0.735877	0.669219	0.726197	0.699301	0.000722876	0.438492	0.035943
hsa04070	Phosphatidylinositol signaling system	0.110636	0.694448	0.232071	0.0359056	0.137846	0.44564	0.151995	0.215059	0.401343	0.0731391	0.3764	0.254672	0.404411	0.337761	0.655543	0.299302	0.386945	0.29093	0.358728	0.244504

## Sheet: DEGs
Differentially expressed genes (DEGs) list of C.parvum infected human HCT-8 ileocecal epithelial cells
1:significantly up regulated genes; -1:significantly downregulated gene
GeneID	t6h	t12h	t24h	t48h	t72h	GSM37929	GSM37930	GSM37931	GSM37932	GSM37933	GSM37934	GSM37935	GSM37936	GSM37937	GSM37938	GSM37939	GSM37940	GSM37941	GSM37943	GSM37944	GSM37945	GSM37946	GSM37947
5595	0	0	0	0	0	10.8826	10.2521	10.9878	10.7755	10.6055	10.9389	10.4757	10.8627	10.8137	11.1223	10.4134	10.486	10.6497	10.4746	11.0555	10.5459	10.6126	10.7105
7075	0	0	0	0	0	11.8692	11.6138	11.4115	11.0915	11.4148	11.7226	11.6359	11.4222	11.2229	11.6053	11.5	11.5252	12.0993	11.6327	11.4539	11.1025	11.6867	11.7421
1557	0	0	0	0	0	5.73606	5.46271	5.45286	6.83162	5.45615	6.09803	7.27984	7.10538	4.94953	6.73606	6.29646	5.32193	6.6837	7.36282	7.18488	5.09592	8.20555	7.11998
643	0	0	0	0	0	9.01402	7.03122	7.39746	8.46148	7.53916	6.99435	7.53683	6.7252	8.07788	6.92006	7.30287	6.9472	7.96867	7.49905	6.01569	6.29646	5.91886	8.22738
1843	0	0	0	0	0	8.43671	8.40216	8.64205	8.61176	8.97327	8.5157	8.2427	8.87006	8.56948	8.33807	8.73369	8.88203	7.86851	6.77479	7.9472	8.30287	8.66249	8.26538
4319	0	1	0	0	0	6.40939	8.78103	9.87912	8.8125	9.26679	9.11166	7.84298	8.02791	9.3637	8.38198	8.93044	8.46107	7.35579	8.42501	10.0174	8.44377	9.50383	8.84925
780	1	0	0	0	0	12.4239	14.007	13.4396	13.5116	12.8632	12.5507	13.4197	14.292	13.6746	13.4684	13.1373	12.8009	12.4608	14.0019	13.5589	13.4736	13.1713	12.5787
5610	0	0	0	0	0	12.3885	12.0934	12.0763	12.1543	12.063	12.1357	12.0278	12.0566	12.1629	12.2531	11.932	11.8394	12.362	12.4767	12.3818	12.2074	12.24	12.224
3094	0	0	0	0	0	11.6615	11.9472	11.8093	12.2319	12.3417	12.5494	12.0565	11.4279	11.67	12.0917	10.9893	11.5682	11.5878	12.1211	11.7453	12.4251	12.8833	12.5911
5875	0	0	0	0	0	13.2469	13.632	13.3033	13.5403	13.3198	13.5366	13.5064	13.7499	13.5476	13.3194	13.3736	13.389	13.3323	13.8207	13.4544	13.4792	13.3655	13.5701
5600	-1	0	0	0	0	9.70581	9.00394	9.21116	9.48764	9.23625	9.26959	9.56701	8.67983	9.08799	9.32215	8.76421	8.91199	9.96405	9.16667	9.55305	9.66249	9.5076	9.57308
7531	0	0	0	0	0	5.21723	4.81762	5.58195	6.26679	4.91169	5.80735	6.00225	7.42459	4.58496	5.40259	5.37156	5.17393	4.3505	5.62936	5.47573	4.77083	7.12309	4.93546
8850	0	0	0	0	0	11.3605	12.0961	12.2343	11.6622	11.6024	12.275	11.7165	10.6237	11.6886	11.6264	10.3566	10.9457	11.2299	11.883	12.22	11.8242	11.4119	12.2347
4090	0	0	0	1	0	7.28817	6.90809	7.3733	7.42375	8.1416	6.99887	6.16792	7.46679	7.28725	6.1819	6.82909	8.02846	6.12722	7.82972	5.75756	7.1819	6.80349	6.88874
5428	0	0	0	0	0	8.2503	7.8857	8.64169	8.14006	8.14619	7.65392	7.02791	7.65821	8.53761	7.17193	8.29967	8.25974	8.00843	7.38802	8.43962	7.70667	8.39189	8.01514
3984	0	0	0	0	0	10.4401	10.2586	10.5736	10.5168	10.4468	10.3768	10.9124	10.3541	10.473	10.6921	10.4786	10.6713	10.3348	10.2701	10.57	10.7047	10.5298	10.6925
3598	0	0	0	0	0	8.01959	8.38931	8.54921	7.92362	7.51254	8.63118	8.67172	7.98014	8.44832	8.33226	6.90929	7.52982	8.01514	8.62352	7.76155	7.86666	6.83794	8.1472
2956	-1	0	0	0	0	11.6582	10.1685	11.5131	11.8766	11.4844	11.2291	11.9811	10.3086	11.0247	12.0541	11.6219	11.702	11.6648	10.3305	11.42	12.2965	11.4139	11.468
7480	0	0	0	0	0	8.27473	8.18884	8.22497	8.89148	8.51017	7.61985	8.63227	8.89603	8.10276	8.29186	8.80768	9.06851	8.14822	8.20799	8.34651	8.47249	8.47492	7.9507
8798	0	0	0	0	0	9.96766	8.75889	9.80784	9.73944	9.48523	9.45533	10.2502	9.2317	9.22497	10.1604	9.7445	9.9362	9.06958	9.35645	9.72161	9.45409	9.38651	9.67172
10519	0	0	0	0	0	6.6279	6.64962	6.20945	6.72656	6.66676	6.6879	5.0917	6.34873	6.31288	7.23745	6.47897	7.58946	6.02015	5.77083	7.24413	6.73064	7.03562	6.06393
3458	0	0	0	0	0	11.657	12.04	11.9075	11.7576	11.7213	11.9239	12.188	11.6861	12.0977	12.0101	11.7887	11.3601	11.8075	11.9255	12.0031	11.9154	11.9366	12.0079
3448	-1	0	0	0	0	7.2724	5.17792	6.99435	7.13648	7.03672	5.85798	5.66676	4.71149	6.71836	6.39575	7.507	6.49346	7.50224	5.76288	6.75087	6.90809	6.95187	6.89482
2056	0	0	0	0	0	7.4733	6.77347	7.39746	7.05311	6.65821	6.732	7.49745	7.23266	6.41447	6.68229	6.25361	5.84046	6.81762	6.74147	6.49825	6.85922	6.91049	6.58646
1543	0	0	0	0	0	6.7879	8.16138	6.83036	6.70044	8.28817	7.7662	8.79474	8.96232	8.25361	8.52435	8.77742	8.10852	7.49025	7.65249	7.26772	6.69627	7.27426	7.56148
1302	0	0	0	0	0	8.64962	8.49506	8.70217	8.12877	9.33204	8.83857	8.54574	8.63154	7.45615	8.52826	8.79344	8.42291	8.33092	8.88356	8.71493	8.25692	8.3733	8.86109
7156	0	0	0	0	0	8.37634	8.08428	8.18041	5.80993	8.07039	7.96578	7.07361	8.12722	7.38716	7.77215	7.86542	7.55689	6.81121	8.06609	7.5812	7.38284	5.93546	7.50541
7294	0	0	-1	0	0	8.84172	8.61287	8.68264	7.91229	7.97613	8.60474	8.90899	8.20016	8.55536	8.44543	8.49185	8.23745	8.67455	8.33718	8.2937	7.88325	8.53644	8.67772
10114	0	0	0	1	0	9.01903	8.52395	9.10669	8.74853	9.80961	9.58158	9.28054	8.98726	8.50779	9.0872	9.99633	9.63408	9.15886	8.30834	8.57289	9.09249	9.76055	9.39639
7150	0	-1	0	0	0	5.95884	7.24317	5.25927	5.90207	5.6837	6.1819	6.79961	5.71149	5.65249	7.71905	7.25739	5.95187	7.06609	6.55152	5.83036	6.36807	5.9542	6.79181
6732	0	0	0	0	0	11.9201	12.2477	12.3279	12.6471	12.3753	11.7865	12.1804	12.4296	12.4124	12.3514	12.394	12.2619	11.7199	12.0546	12.2163	12.5093	12.0872	11.7039
3579	0	0	0	0	0	10.4239	10.2868	11.0366	10.5536	10.4965	9.97699	10.7399	9.96391	10.8431	10.2973	10.3235	10.8638	9.7187	9.62315	10.4252	10.4986	10.0128	10.0164
7078	0	0	0	0	0	9.77528	10.4966	10.4759	10.0852	9.94471	10.2297	10.03	9.91259	9.86093	9.82544	9.9542	9.38716	9.31651	9.89633	10.2857	9.81634	9.92169	9.78463
3600	1	0	0	0	0	9.65625	10.7576	10.562	10.0352	9.71802	9.72979	9.38716	10.1098	9.7761	9.38931	9.19746	9.3156	9.16967	10.6463	10.7111	9.52337	9.7445	9.81346
574	0	0	0	0	0	4	2.32193	4.93074	5.07895	3.45943	2.26303	3.7761	3.63227	2.72247	3.20163	3.80735	5.71699	1.76553	2.72247	2.10434	2.51096	3	5.43296
3459	0	0	0	0	0	3.83794	4.2854	4.64386	4.853	5.71699	4.88753	3.87774	5.92362	5.07895	4.43296	4.42626	3.59694	5.89724	5.94953	4.45943	4.43962	5.10852	7.20848
3091	0	0	0	0	0	10.1435	10.23	10.9099	10.3487	10.7437	10.0584	10.0649	9.98257	10.3483	9.23625	10.7115	10.262	10.2855	10.3218	10.7999	10.603	10.4322	10.0704
7060	0	0	0	0	0	9.36894	9.44419	9.51688	9.57573	10.0782	8.83131	9.44066	9.43546	9.12954	8.84015	10.1276	10.1092	9.16993	8.86388	9.12799	9.47654	9.81154	8.75422
10152	0	0	0	0	0	9.61176	9.22738	9.507	9.05961	9.18562	9.34452	9.27705	8.90959	9.27659	9.17368	9.36698	9.72093	9.64404	9.57213	9.5708	9.23242	8.94895	9.11634
1946	0	0	0	0	0	8.49825	7.99379	8.7418	7.64241	8.55344	8.26209	5.45615	7.90448	7.83036	8.61361	8.37199	8.51531	7.5744	7.49825	7.35226	7.68018	8.57289	7.91827
5918	1	1	1	1	1	8.06985	9.41933	9.08454	8.73471	9.04221	8.88387	7.29554	9.04821	8.97212	7.83542	8.90207	8.67807	7.44543	8.93133	8.70529	8.51136	8.28771	8.7039
5893	0	0	0	0	0	10.4868	8.91229	8.94778	9.42752	10.4706	9.55823	9.50541	9.48824	9.20921	9.8857	10.405	10.4796	10.3668	9.00534	9.38306	9.59787	10.3229	9.6171
1875	0	0	0	0	0	9.51254	9.38435	9.9205	8.74315	9.18809	9.6397	10.0112	9.40727	9.69488	9.73573	9.31129	9.4731	9.41215	9.44936	9.86062	9.30652	10.0032	9.55267
5970	0	0	0	0	0	11.7868	11.4104	11.6163	11.3703	11.1167	11.3972	11.5416	11.6065	11.5132	11.5494	11.4402	11.5377	12.1172	11.5048	11.9539	11.5096	11.6468	11.5474
24138	0	0	0	0	0	8.783	8.72724	8.74886	8.31515	8.78169	9.24365	8.61692	7.76089	8.49665	8.58796	8.38974	8.47127	8.65356	9.08162	8.96924	8.38241	8.76785	9.271
6258	0	0	0	0	0	8.6279	8.30925	8.82369	8.52904	8.81025	9.01011	8.62205	8.24413	8.35711	8.39103	8.67631	8.85269	8.52395	8.74248	8.58646	8.28263	8.78234	8.54959
5463	0	0	0	0	0	8.14109	8.30012	7.84987	7.55842	6.7761	6.97154	7.80929	8.07895	7.87467	7.88264	7.59246	7.82528	7.17891	7.77545	7.43045	6.78529	7.82655	7.32553
2315	0	0	0	0	0	10.1123	9.95841	10.1496	10.3728	9.77627	9.54786	10.3734	10.5071	10.1552	10.8847	10.813	10.3128	9.5308	9.80009	9.99365	10.5213	9.482	9.49566
1052	0	0	0	0	0	2.16993	3.54844	5.27426	5.03562	3.926	4.89724	4.92125	2.56071	3.79701	3.21723	3.79701	3.01792	3.26303	2.7866	2.16993	2.07039	3.30743	2.67807
5982	0	0	0	0	0	5.89239	6.6453	5.83036	5.25172	7.74685	6.95187	7.66888	6.71012	5.40939	6.1819	7.7662	6.36807	5.46597	6.11061	6.10014	4.848	6.40259	7.06932
5984	0	0	0	0	0	10.0492	9.76934	10.0676	10.7137	9.76537	9.54032	9.54632	9.45492	9.80268	9.93884	9.92541	9.57592	9.65517	9.83763	9.97255	9.82193	9.43212	9.6616
3603	0	0	0	0	0	12.1503	12.3199	12.1239	11.8162	11.7998	12.2319	12.2133	11.9047	11.9699	12.1984	11.9112	11.7693	12.5856	12.6053	12.6297	11.9023	12.3717	12.1679
1382	0	0	0	0	0	11.374	10.9397	11.5725	11.3808	11.5099	11.571	11.5578	11.474	11.317	11.1935	11.8368	11.7316	11.3679	11.3255	11.6065	11.5823	12.1862	11.6775
10810	-1	0	0	0	0	7.81698	6.86419	7.22304	7.10852	7.12309	5.16189	7.47005	6.75622	4.72792	7.49905	7.38024	7.87774	7.25833	6.44294	6.58946	6.76553	7.45286	4.08746
4916	0	0	0	0	0	13.1783	13.0667	13.3332	13.355	13.2896	13.2603	13.6105	12.5605	13.2453	13.4276	12.8737	12.2866	13.4309	13.4796	13.6538	13.504	13.5499	13.4979
9970	0	0	0	0	0	4.81762	6.41785	5.92362	4.54226	4.54844	5.66676	5.54844	5.18587	3.85798	6.12928	6.74819	4.79701	4.14568	3.93546	6.40429	3.70044	5.31832	4.27053
3587	0	0	0	0	0	10.0792	9.68212	9.6498	9.69157	10.3731	9.82782	10.1024	10.3005	9.77693	9.56853	10.4913	10.2325	10.3161	9.67983	9.71973	9.87375	10.9196	10.2444
7301	0	0	0	0	0	9.0983	9.26115	9.1576	9.1393	9.10565	9.31129	8.92778	9.15305	9.23721	8.86821	8.76321	8.84643	8.34961	8.99407	9.41701	8.61728	8.95623	9.07227
5756	0	0	0	0	0	5.81506	6.40429	7.40088	7.46352	7.1179	7.31741	7.62059	6.2384	6.55305	7.07575	5.17393	7.15482	6.24982	6.61618	7.19574	4.84298	7.11894	6.84549
2322	0	0	0	-1	0	11.5636	10.9458	11.1203	11.1347	10.802	11.2178	11.1914	10.4624	11.3161	11.0161	10.3685	10.4779	11.431	10.7169	11.1993	10.9349	10.7112	10.9762
3594	0	0	0	0	0	10.2337	10.088	10.5011	10.0436	10.8135	9.76005	10.7127	10.5024	10.7643	9.66196	10.9078	10.8209	9.99774	9.67772	10.2831	10.2669	10.3638	9.89118
2323	0	0	0	0	0	10.763	10.8556	11.0286	10.6703	10.4275	10.386	10.6674	10.6668	10.9533	10.604	10.3166	10.0381	11.0423	10.8574	11.0883	10.9653	10.5054	10.6092
5743	0	0	0	0	0	4.90207	6.37504	6.40769	6.05094	6.97269	6.83668	6.03342	6.46271	5.38543	6.2555	6.72656	5.53605	6.54226	6.06178	4.56071	6.80219	6.47573	6.36982
864	0	0	0	0	0	6.68089	6.43463	6.32012	6.23074	6.76686	6.21723	6.84674	6.94603	5.77873	7.17692	6.2211	6.23266	6.05311	6.60881	6.01792	5.88996	6.57289	6.6837
2959	0	0	0	0	0	10.3202	10.5117	10.0543	10.3767	10.6399	10.7832	10.4057	11.2002	10.5785	10.528	10.7317	11.4196	10.2853	10.6222	10.1303	10.6194	10.6222	10.893
2624	0	0	0	0	0	14.3241	14.4055	14.1109	14.3418	14.3029	14.2415	14.5421	14.6664	14.4505	14.5796	14.3986	14.133	14.4859	14.4921	14.2602	14.4868	14.4414	14.2161
6917	0	0	0	0	0	9.27076	9.46536	8.72485	9.13981	8.55228	9.30401	8.17941	8.18587	8.61508	6.79572	9.12567	6.83036	9.27612	9.29783	9.18016	7.67948	7.82337	8.85891
5861	0	0	0	0	0	9.18958	8.96953	8.99548	8.97011	8.84329	8.82432	9.12386	9.20384	9.13468	9.37025	9.85798	9.42815	9.09935	9.47411	9.31854	9.18488	9.5744	9.02431
3449	0	0	0	0	0	13.0516	13.231	12.2051	12.4717	13.2555	13.1515	12.9906	13.9023	13.1351	12.869	13.4708	13.8825	13.5254	13.2864	12.5111	12.5588	13.4899	13.5651
3552	0	0	0	0	0	10.8292	10.9452	11.0339	10.6963	10.7721	10.34	10.621	11.0766	10.7185	10.2958	10.9761	10.8412	10.4671	10.6958	11.0509	10.792	10.5445	10.3794
5896	0	0	0	0	0	6.31288	6.52669	5.97269	6.84423	4.66676	6.47086	4.83289	6.00899	5.59991	4.93546	6.79442	5.57894	5.49825	6.98982	6.04876	6.30195	5.99095	6.50779
5618	0	0	0	0	0	6.08958	6.1375	6.79961	6.10014	6.96694	7.0045	3.76553	6.84046	6.59991	6.50621	7.2075	7.60585	6.96	6.64386	6.926	6.36982	7.3837	6.33628
282808	0	-1	0	0	0	4.50462	4.16189	3.73335	4.90207	4.17792	4.74953	4.24031	3.37851	3.39232	4.1375	5.21723	4.62644	4.01792	2.88753	3.27798	3.07039	4.47897	3.71149
1544	0	0	0	0	0	6.86419	5.05311	5.74416	6.72792	7.37764	6.81121	6.50621	6.99887	6.22882	7.99152	6.60288	5.8679	4.41278	5.96347	5.19771	5.82528	4.7866	5.79961
4953	0	0	0	0	0	9.57061	9.31129	10.3161	9.48925	8.56986	9.01486	9.54438	9.63735	10.1663	9.65356	9.60028	9.99972	9.11114	9.90343	10.6149	9.74467	8.85269	9.80139
5335	0	0	0	0	0	4.16993	4.10434	3.8679	3.80735	4.18587	4.64386	3.848	3.9542	4.14568	4.27798	3.47249	5.63517	4.39232	3.91648	3.90689	4.87283	5.29278	3.01792
4582	0	0	0	0	0	14.023	14.1286	13.8026	14.1983	13.4015	13.607	13.9371	14.0605	14.0732	14.3785	13.5567	13.5715	14.451	14.2637	13.9984	14.2244	13.4825	13.8489
27	0	0	0	0	0	7.69279	6.96232	7.51964	7.37156	5.61471	5.7866	7.19967	5.07468	6.43463	7.26491	7.47897	7.06717	6.92244	4.92125	6.71562	6.84925	6.82273	5.04439
5336	0	0	0	0	0	10.9237	10.762	11.3621	10.9418	10.955	10.9402	10.8712	10.8639	11.1504	11.2214	10.9215	11.1215	11.1829	11.0608	11.3403	11.3252	11.1532	11.4253
1439	0	0	0	0	0	10.626	10.802	10.9838	10.9983	11.0904	10.6715	10.6488	11.2181	10.4587	10.849	11.0104	11.2334	10.4323	10.6977	10.4057	10.9403	10.7184	10.7226
2057	0	0	0	0	0	9.63988	9.35887	9.42185	9.5378	8.94457	9.45943	9.90268	9.42122	9.23721	9.49245	9.95056	9.80316	9.63699	9.54303	9.1192	9.1533	9.38435	9.5947
627	0	0	0	1	0	7.89785	8.22738	8.1298	8.63916	8.88264	8.15886	8.11061	8.6453	8.05528	8.60474	8.59395	7.82591	7.90989	7.98755	8.06447	8.45902	8.59134	7.37417
5575	0	0	0	0	0	8.75822	7.29278	8.41743	8.12722	8.36588	8.88111	8.62571	7.91349	8.52199	8.54921	7.8936	8.33271	8.2914	8.02569	8.8558	7.80864	8.27193	8.80155
1907	0	0	0	0	0	5.77873	1.926	5.34696	4.27053	5.34341	3.7761	3.52356	5.03122	3.60881	5.73877	6.02015	5.62352	5.46597	5.85798	5.01346	6.33092	4.98185	4.87283
5519	0	0	0	0	0	10.1367	10.1952	10.1934	10.5247	9.96159	9.85969	10.5019	10.429	10.2898	10.5944	10.0887	10.1615	10.4975	10.7033	10.5107	10.5184	10.225	10.1224
3082	-1	0	0	0	0	10.377	9.60437	10.5247	10.5761	10.0261	10.2582	10.5762	9.22738	10.0807	10.7079	10.0641	10.0111	10.6297	9.73471	10.7012	10.53	10.2771	10.7625
930	0	0	0	0	0	10.8198	11.5107	11.1826	11.0729	10.4047	10.6245	10.9878	10.9538	11.363	11.2118	10.4653	10.6636	11.0515	11.3274	11.2259	10.7339	10.8346	10.7057
1236	0	0	0	1	0	8.63952	9.84987	9.11608	10.2136	9.56701	8.71012	8.73471	9.5306	9.76139	10.1901	9.67666	8.45121	9.94705	9.52101	9.76139	10.198	10.5632	9.58534
7066	0	0	0	0	0	9.96188	9.96823	10.0743	9.92244	10.2349	10.2669	10.0433	10.0181	10.4555	10.0286	9.95884	10.0637	10.134	9.82512	10.8036	10.2604	10.1875	10.0532
10244	0	0	0	0	0	9.36872	9.76703	9.87912	9.43713	9.68352	9.25762	8.99294	9.37613	9.55612	9.87513	9.70684	9.44646	8.91409	9.41257	9.65051	9.89724	9.23769	9.31538
3654	0	0	0	1	0	2.10434	2.07039	4.45943	2.88753	3.72247	1.07039	1.43296	0.847997	3.848	4.85798	3.62059	4.06178	1.80735	5.71425	0.847997	3.87774	4.94953	1.96347
322	0	0	0	0	0	8.18686	7.40769	7.30925	7.60585	7.507	6.32373	8.02901	8.64494	7.893	7.43212	6.29094	8.26679	5.1127	7.56529	8.10748	6.14975	8.1153	7.28448
2908	0	0	0	0	0	8.22304	7.93074	8.2738	8.23218	8.47735	8.10329	8.19623	7.53138	8.06501	7.98128	8.39618	8.36019	7.58045	7.85611	8.05907	7.67878	7.7879	7.52591
283	0	0	0	1	1	4.78136	5.41954	4.51096	4.71149	6.96463	6.05311	3.24793	3.74416	3.54844	5.78136	5.77347	5.78398	3.01792	5.22882	4.67807	5.58796	6.96463	4.42626
51561	0	0	0	0	-1	9.82098	9.36851	9.53741	9.46985	8.98584	8.97585	9.47168	9.21164	9.38349	9.49005	9.23242	8.60028	9.59246	9.39489	9.47897	9.71682	9.39167	9.09038
9636	0	0	0	0	0	7.92659	7.62863	7.73403	7.93015	8.01235	7.98982	8.11374	8.30925	9.02126	8.17792	8.06824	8.01959	7.57667	7.91827	7.7662	7.45533	8.1153	7.3147
2041	0	0	0	0	0	11.0995	11.9483	11.8649	11.8264	11.1921	11.6078	11.7408	11.7136	11.8087	11.9412	11.1368	11.2708	11.4572	12.3184	11.8873	11.8155	11.4252	11.5311
5154	0	0	0	0	0	8.01737	7.41024	7.56377	6.79961	7.6532	7.91049	8.51215	7.51017	6.82018	7.35667	6.87897	7.54381	6.76951	8.19279	7.01235	7.30469	8.31152	6.88142
1464	0	0	0	0	0	11.2271	11.4982	11.4054	11.3916	12.2638	12.6772	11.6826	11.9046	11.5377	11.3689	12.0541	12.2401	11.7774	11.5861	11.1737	11.152	12.3134	12.658
4684	0	0	0	0	0	11.1484	11.375	11.1261	10.9689	10.5446	10.8772	11.1625	11.2054	11.1375	11.2661	10.416	10.9118	10.9725	11.4772	11.3828	11.1577	10.708	10.9559
650	0	0	0	0	0	9.17916	9.52454	9.43775	9.39017	9.46761	9.6435	9.48361	9.28448	8.73234	9.49965	9.7923	8.98698	9.16942	9.30035	8.39789	8.68475	9.70183	8.89542
652	0	0	0	0	0	8.44874	8.01011	8.8802	8.39403	7.69349	8.85019	8.30058	8.18834	8.68264	7.76752	8.1634	8.24413	8.33136	8.94515	8.52395	8.61581	8.90629	8.32643
5196	0	0	0	0	0	12.3818	12.9829	12.5631	12.5123	12.918	13.9997	12.8857	12.5423	13.0157	12.9108	13.0289	13.5663	12.5563	13.2899	12.7992	12.6005	13.0259	14.1255
978	0	0	0	0	0	9.58778	9.66427	9.55708	9.63027	8.94017	9.40472	9.60678	9.41363	9.26468	9.32305	8.83889	8.7364	9.19377	9.62662	9.3672	9.70529	9.20628	9.26303
5734	0	0	0	0	0	8.4446	7.33539	8.21772	8.59246	8.39618	8.296	8.5157	8.10066	8.09751	7.90328	8.31198	8.73843	9.037	8.58571	8.32867	8.16993	9.03425	8.40769
6118	0	0	0	0	0	10.8257	10.8935	11.0786	10.5318	10.4504	10.7319	10.687	10.5476	10.9272	10.7896	10.5069	10.2187	10.6804	11.0278	11.1264	10.6286	10.8364	10.7413
2947	0	0	0	0	0	11.6951	11.8617	11.5923	11.4051	11.211	11.6338	11.3993	11.452	11.187	11.7461	11.6236	11.5069	11.7404	12.0645	11.591	11.404	10.962	11.5532
2692	0	0	0	0	0	11.555	10.8015	10.9105	11.0042	10.8206	11.1383	11.0146	10.9689	10.8897	11.2101	11.0392	11.0541	11.6809	10.9789	11.0887	11.0658	11.1151	11.1584
4297	1	0	0	0	0	11.5151	12.3248	11.9751	11.7486	11.415	11.1667	11.5014	12.1136	11.7338	11.6892	11.4112	11.1732	11.6172	12.5896	12.1655	11.8902	11.5782	11.5852
960	0	0	0	0	0	8.72588	8.8009	9.17418	8.91199	8.81538	8.84549	9.49725	9.00394	8.8614	8.99859	9.07387	9.16867	8.85425	9.15659	8.47816	8.824	9.41172	8.8392
6195	0	0	0	0	0	10.7195	9.92288	9.85829	9.6498	10.0112	9.95783	10.3141	9.77281	9.98641	9.97269	9.87083	9.75989	10.3113	9.62826	10.0725	9.6566	10.0959	10.0025
1230	0	0	0	0	0	10.3923	10.4314	10.3085	9.62352	9.82321	10.0045	9.97097	10.8851	10.7707	10.2751	10.0278	10.3939	10.6954	10.4365	10.7299	10.0276	10.0689	9.56491
2636	0	0	0	0	0	11.0951	11.1417	11.1625	10.9124	10.7105	11.2811	10.9327	11.0369	11.0084	10.7546	10.8291	10.9074	11.006	11.203	11.206	11.099	10.7023	11.403
6872	0	0	0	0	0	6.9507	7.39917	7.25456	7.22304	6.40259	7.82464	6.8679	6.51412	6.32193	6.67384	7.37938	6.86047	7.45368	7.50938	7.17891	6.88996	7.53683	6.65535
5604	0	0	0	0	0	11.8975	12.3566	12.0188	12.5304	12.5129	12.4683	12.5749	12.5748	12.321	12.5832	12.6511	12.6001	11.7994	12.2556	11.9618	12.4576	12.5831	12.2914
5605	0	0	-1	0	0	11.3591	10.8939	10.683	10.621	11.3227	11.6351	11.3089	10.8995	11.1039	10.7321	11.1211	11.0605	11.4407	10.9468	10.8966	10.5292	11.549	11.5302
5916	0	0	0	0	0	11.3054	11.6312	11.6851	11.8062	11.4529	11.6847	11.7322	11.0554	11.6629	11.8132	11.0489	11.0134	11.658	11.636	11.7599	11.6706	11.4484	11.9532
2020	0	0	0	0	0	6.78136	7.2114	7.47978	6.78267	7.3156	7.17792	7.90328	7.49665	5.84046	7.11374	6.72928	6.91289	7.58421	6.83415	6.38024	5.86295	7.60659	5.16591
10188	0	0	0	0	0	9.91558	9.21917	10.0163	9.32215	9.53275	9.67243	9.7065	9.3423	9.63681	9.42228	9.60659	9.87391	10.3549	9.77824	9.94953	9.66035	9.88646	9.51708
2869	0	0	0	0	0	7.48864	9.2484	8.57061	7.59842	8.50303	8.27659	8.11894	8.39146	8.40472	8.60659	7.00675	8.20359	7.03452	7.99887	8.74953	8.33316	9.08481	8.34873
1841	0	0	0	0	0	7.24413	7.42794	7.73944	7.91468	8.1634	7.93899	7.68018	7.04549	7.38111	7.98356	8.24888	7.77808	6.30378	7.48945	7.93487	7.87836	7.92719	8.26209
6575	0	0	0	0	0	11.3216	11.1751	11.3848	11.3193	11.123	11.36	11.7596	10.81	11.3972	11.3342	10.7754	10.8366	11.2508	11.3966	11.384	11.2959	11.4141	11.1812
6574	0	0	0	0	0	6.27612	5.90207	5.72792	5.73064	5.73064	7.67455	8.38198	5.82782	7.21626	6.82273	7.31288	7.72315	7.94661	6.51412	8.0129	7.77873	8.20799	7.67666
10672	0	0	0	0	0	9.34873	9.29439	9.5727	9.52552	9.4028	9.3505	9.74618	9.12412	9.35909	9.48099	9.19303	9.41045	8.95245	9.06232	9.3226	9.10355	8.74315	9.16365
4137	0	0	0	0	0	12.7664	12.3035	12.3131	12.1021	12.0691	12.4514	12.4099	12.2587	12.5182	12.5261	12.4489	12.8527	12.9002	12.225	12.4737	12.2465	12.1213	12.5875
3682	0	0	0	0	0	11.1488	11.0755	10.6775	11.1148	11.2312	11.3123	11.6779	11.2411	11.4459	11.4822	11.3457	11.5841	11.1825	11.3844	11.1931	11.5358	11.5785	11.5606
4161	0	0	0	0	0	12.1552	11.9529	11.8807	11.6051	11.6608	12.3174	11.6573	11.4888	11.5659	12.0143	11.4163	11.5149	12.1725	12.1603	11.9271	12.3249	11.7489	11.9614
2263	0	0	0	0	0	14.0946	14.7673	14.3576	13.7282	13.9598	14.3236	13.7728	15.0545	14.3632	13.9581	14.1092	14.4156	14.4357	15.0123	14.5709	13.996	14.0361	14.4295
920	0	0	0	0	0	9.14313	8.81121	8.95216	9.06097	8.94105	9.57042	9.07173	9.18314	9.16289	8.8505	9.40472	9.47228	9.07682	8.61692	8.52669	8.94515	8.99322	9.31741
7025	0	0	0	0	0	10.5717	10.816	11.6613	11.8832	11.2071	11.1665	11.8001	10.8452	11.7614	11.9366	11.3693	11.3979	11.4728	11.2433	11.81	12.0633	11.7578	11.6077
3084	1	0	0	0	0	8.51294	9.50522	9.3031	8.40514	8.83731	8.98271	8.62899	9.35226	9.05691	8.53761	9.18933	8.86666	8.732	9.92911	9.33047	8.54728	9.14236	9.15051
7942	0	0	0	0	0	11.3104	11.3822	11.6268	11.6165	11.7893	11.459	11.5279	11.6008	11.4738	11.6941	12.2221	11.9733	10.995	11.6495	11.8517	11.7686	12.0809	11.9003
5791	0	0	0	0	0	9.00394	8.20016	8.74786	8.19377	9.32283	8.06985	8.33316	8.22255	8.86481	7.76553	8.82305	8.31877	8.54689	7.73539	8.45286	8.55497	8.80574	8.33002
6146	0	0	0	0	0	10.4546	9.75889	9.94939	10.0374	10.1667	10.3124	9.93251	9.81762	9.70719	9.7936	10.1707	9.62077	10.6541	10.2019	9.9334	9.99095	10.3378	10.1803
1965	0	0	0	0	0	11.6922	12.094	11.7978	12.0823	12.1681	11.5691	12.2496	12.2853	12.1035	12.08	12.1262	11.8681	11.7066	11.9919	11.7467	12.2907	11.8246	11.5735
6667	0	0	0	0	0	9.00085	8.77116	8.59731	9.1982	8.92837	8.70563	8.89087	8.5588	8.52199	8.67243	8.95768	9.09987	8.84925	8.75656	8.57781	8.67948	8.98128	8.75689
3454	0	0	0	0	0	7.47168	6.82146	7.69488	6.95187	7.06501	6.45943	6.55612	7.39146	5.73877	7.21237	6.42962	7.86851	7.49745	6.18982	7.09698	5.18982	7.33985	7.45533
808	0	0	0	0	0	5.10434	4.72247	5.17792	7.46923	5.46271	6.78529	5.18587	4.72247	4.08746	5.20945	5.43962	3.87774	3.26303	4.23266	4.20945	5.12102	5.24793	4.63807
3574	0	0	0	0	0	6.83415	9.0542	8.59507	8.81698	7.69418	7.35931	8.43921	8.72894	8.82369	7.64962	8.38198	8.16591	7.02348	7.24698	9.35799	7.68089	8.94193	7.56529
7057	0	0	0	0	0	13.733	14.0643	14.0516	13.8133	13.8406	13.9698	13.7594	14.0412	14.0473	13.9335	13.6731	13.6801	13.8852	14.2012	14.2062	13.7514	13.8352	13.9932
1537	0	0	0	0	0	8.52552	8.48341	8.05799	8.7046	8.45656	8.45943	8.42836	7.93958	8.47208	8.88996	8.62278	8.87498	8.73335	8.27659	8.28309	9.08614	8.6987	8.65284
3326	0	0	0	0	0	7.3505	6.56529	6.73471	6.09592	6.76288	6.76951	7.47492	6.8392	5.57592	6.97384	6.26115	6.30012	5.4363	7.45533	6.14771	5.27426	7.23458	6.71699
2794	0	0	0	0	0	12.3017	12.7676	12.783	13.196	13.0778	12.0803	13.0788	12.7762	12.6926	13.0553	13.1029	12.5504	12.3404	12.6386	12.9167	13.3035	13.1484	12.4259
5291	0	0	0	0	0	15.3152	14.7892	14.7118	14.8524	14.618	14.9102	15.2717	14.8698	15.0371	15.1338	14.7489	14.5639	15.657	15.1455	14.9699	14.931	14.9277	14.9915
7321	0	0	0	0	0	8.25314	7.91349	8.43296	7.66463	7.81698	7.6851	8.33405	7.24222	7.65821	7.62863	8.07521	7.90087	7.47005	7.96636	7.42543	7.47411	8.13237	7.63154
3606	0	0	0	0	0	13.2393	13.0574	13.0511	12.8439	12.7968	12.8657	12.663	12.7913	13.0436	12.6125	12.7753	12.5101	13.226	13.1927	13.1046	12.8189	12.8331	12.9069
5708	0	0	0	0	0	8.09276	7.87036	7.03782	7.29921	7.6532	7.39575	5.90448	6.34873	7.42962	7.25833	6.96463	6.84298	6.99774	5.7866	7.42543	6.85674	6.6837	6.42291
4324	0	0	0	0	0	8.32193	8.08905	8.30012	8.24127	8.17043	9.51235	8.61361	8.2724	8.00843	8.271	8.32193	8.02791	7.93192	8.44584	8.45409	8.90117	8.74012	8.11374
54661	1	0	0	0	0	10.6688	11.6548	11.2388	11.7231	11.2754	11.1423	11.5879	12.0566	11.7144	12.0064	11.6459	11.5157	10.8692	11.6713	11.5681	11.7821	11.4583	11.2345
5576	0	0	0	0	0	10.1914	10.0909	10.0864	9.82941	10.1376	9.84219	9.46699	10.2451	10.0286	9.60047	9.9857	10.0218	9.66409	9.81234	9.73944	9.90989	9.89269	9.88035
1435	0	0	0	0	0	7.91409	7.93782	8.54844	7.84298	7.85922	8.39746	8.44667	6.65964	7.99492	8.08215	7.09698	7.24127	6.75889	7.38543	8.32012	7.9384	8.36238	7.87467
5451	0	0	0	0	0	9.70667	9.62022	9.55804	9.8009	9.88768	10.1349	9.95826	9.52003	9.71956	9.88524	9.94471	10.3508	9.80025	9.86898	9.50164	10.0542	10.0058	9.96073
6303	0	0	0	0	0	11.875	12.1952	12.8427	12.8001	12.6575	12.8251	13.126	11.6952	12.5244	13.0803	12.2825	11.9887	12.1797	12.6881	12.9087	12.659	12.7923	12.9156
4342	0	0	0	0	0	7.81378	8.10329	7.91767	7.49025	7.29002	7.95768	7.77215	7.30012	7.64169	7.32193	7.6388	7.14466	7.69558	7.9384	7.71562	7.30652	7.73132	7.824
1558	0	0	0	0	0	12.4591	12.3365	12.5635	12.5777	11.9917	12.3511	12.6931	12.7401	12.4857	12.7834	12.414	12.3259	12.5612	12.2716	12.7889	12.5931	12.0719	12.4192
3690	0	1	0	0	0	13.8025	14.5424	14.6163	14.2546	13.3855	13.6953	14.1214	13.9937	14.6446	14.3255	13.1632	12.9192	14.1005	14.8445	15.0153	14.4254	13.7385	13.9837
1719	0	0	0	0	0	10.785	10.8537	10.7855	10.9373	10.9432	11.0645	10.42	10.0119	10.6264	11.0427	10.2477	10.1542	11.2395	11.1271	11.2886	11.0261	11.1721	11.2772
3312	0	0	0	0	0	9.98556	9.40259	9.65857	8.80187	8.60881	9.55957	8.98299	9.0872	9.0381	8.78856	9.50522	9.75087	9.51274	9.08242	9.05826	9.05582	8.85144	9.26186
3310	0	0	0	0	0	9.17093	9.30424	9.36698	9.48018	8.98584	9.43108	9.2329	8.85798	8.95274	9.28193	9.18239	8.94251	9.44522	9.2937	9.51136	9.36872	8.90238	9.51609
5334	0	0	0	0	0	10.4726	10.4879	11.0306	10.6742	10.5967	10.7249	10.83	10.2099	10.2448	10.1723	9.89966	9.96737	9.89239	10.7759	10.5929	10.1555	10.6549	10.556
6361	0	0	0	0	0	7.77808	7.17891	5.88509	6.6453	7.33718	6.87036	8.08534	7.61029	6.7211	7.17991	7.64241	6.22497	4.89724	7.08002	6.98641	7.07146	7.40769	7.26585
5721	0	0	0	0	0	11.1397	11.1543	11.6587	11.6093	11.3931	11.3884	11.3483	11.2512	11.7189	11.4265	11.5525	10.8284	11.5038	11.295	11.7264	11.3774	11.5073	11.4643
3563	0	0	0	0	0	8.40386	7.9542	7.85798	7.01123	7.49426	8.18785	7.6532	6.09381	7.93015	7.46761	7.43212	7.74281	5.37504	7.29278	7.4822	7.08428	8.41066	7.90869
2662	0	0	0	0	0	8.47978	8.1472	8.54574	8.53877	8.23026	7.89482	8.8505	7.85112	7.47168	7.71836	8.33002	7.90087	8.26913	7.96	7.83162	7.94661	8.58421	7.82082
3980	0	0	0	0	0	9.38759	8.48744	9.49985	8.99181	9.32373	8.35491	8.85674	8.75389	8.69314	9.11296	9.39575	9.4096	8.93458	8.22159	9.65517	9.04248	9.34961	9.03067
1024	0	0	0	0	0	13.785	14.1838	13.7627	13.0818	14.0432	14.0692	13.0664	14.331	13.6809	13.1259	14.0619	14.0764	14.1693	14.3513	13.9676	13.5124	14.2529	14.5458
3706	0	0	0	0	0	4.32193	4.19377	4.67807	4.53605	4.09592	3.18587	5.20555	5.70321	3.33628	4.07039	4.43962	6.98982	2.94486	4.49825	3.8679	3.90689	4.17792	6.77479
5800	0	0	0	0	0	7.04111	6.22497	5.82018	6.2384	6.34341	6.29646	6.63517	5.75489	6.36107	6.46434	6.13545	6.56682	5.29646	7.06717	5.29278	6.14568	4.49185	5.52669
5717	0	0	0	0	0	8.09592	6.36457	7.88325	8.1533	6.7252	8.65821	7.65105	7.88081	6.02015	8.07628	8.15532	7.57969	7.54689	6.03122	7.00675	7.79896	6.6453	7.82273
5718	0	0	0	0	0	8.62461	8.72554	8.74584	8.49265	8.29048	8.94924	8.67101	8.58984	8.49625	8.78594	8.69209	9.09672	8.03397	8.44419	8.36982	8.61287	8.97068	8.15127
7337	0	1	0	0	0	12.9324	15.1063	15.3301	14.6038	13.8187	14.0597	14.2691	14.9379	15.3011	14.764	13.7701	14.2042	13.2338	15.1598	15.5127	14.9837	13.7857	14.2243
9270	0	0	0	0	0	9.63372	9.78725	9.48844	10.0784	9.50184	9.62589	9.49566	9.94354	9.67948	10.1565	9.63136	9.2724	9.30834	9.53099	9.91946	9.87375	9.18933	9.58984
72	0	0	0	0	0	13.9529	15.2427	15.36	15.1744	14.5205	14.8828	14.9984	15.2844	15.3217	15.0159	14.4536	14.9414	14.006	15.4565	15.5715	15.3036	14.5399	14.8581
1910	0	-1	0	0	0	9.38823	9.61747	8.93192	9.57024	9.3298	9.22617	9.47188	8.89026	8.4187	9.33427	8.86171	8.83289	9.78921	9.75104	8.92244	9.9257	9.32733	9.90779
1973	0	0	0	0	0	10.1462	9.73759	9.86202	9.16792	9.02929	9.65338	10.0795	10.3098	9.89194	9.58703	9.96506	10.2258	9.15102	10.0616	9.35138	9.61084	9.42164	9.1046
2736	0	0	0	0	0	6.29646	5.88264	6.2854	6.67807	6.5744	6.96347	7.04221	6.16591	6.08321	6.8009	7.1334	6.80478	6.76155	6.82909	6.49185	5.73335	6.38716	7.24508
9363	0	0	0	0	0	11.399	11.5008	11.4369	11.6466	11.2787	11.7023	11.8211	11.4785	11.6071	11.5315	11.6611	11.4703	11.3404	11.8141	11.4824	11.582	11.5026	11.8051
3624	0	0	0	0	0	4.65535	4.9542	6.65392	3.85798	5.04439	3.79701	4.71699	5.54535	4.88264	4.80735	7.06501	5.35403	5.46271	5.70598	5.70874	5.88996	5.11686	5.84298
1608	0	0	0	0	0	9.01346	8.21529	8.73098	9.16012	8.10591	9.09355	9.74315	8.06663	8.90569	9.51037	8.62461	9.10879	9.1267	8.92778	8.95739	9.14593	9.62753	9.1004
1020	0	0	0	0	0	11.843	12.0584	11.8233	12.0549	11.7883	11.931	11.8499	12.0588	11.9854	12.1512	11.5501	11.7738	11.9834	12.1831	12.1065	12.3463	12.1102	12.051
1021	0	0	0	0	0	10.4776	10.7055	10.802	10.9009	10.8467	10.4003	10.4693	10.6486	10.5844	10.832	10.3652	10.3403	10.7288	10.7807	10.7796	11.0715	10.4164	10.4534
5753	0	0	0	0	0	11.4186	12.3814	12.3633	12.1655	11.0894	11.4669	12.1362	12.0242	12.4251	12.0797	10.8396	10.7301	11.7762	12.5412	12.6269	11.9712	11.569	11.7016
7189	0	0	0	0	0	11.0761	11.8373	12.3204	11.4511	11.1145	11.2229	11.8885	12.0729	12.0221	12.0103	11.2668	11.5808	11.5476	12.5415	12.7256	11.9281	11.8638	11.797
3672	0	0	0	0	0	10.8822	11.1895	11.4654	11.0664	11.0116	10.7328	11.4024	11.4024	11.3924	10.9473	11.0307	11.1715	10.5093	10.9984	11.2414	11.1417	10.9431	10.6425
8718	0	0	0	0	0	12.5244	12.7975	12.6412	13.0645	12.4064	12.5437	13.1204	13.0092	12.9634	13.1963	12.6526	12.4732	12.7399	12.9799	12.8645	12.9205	12.6127	12.57
8738	0	-1	0	0	0	10.4038	9.93782	9.58233	9.85767	9.81778	10.1991	10.1213	9.91886	9.53566	9.94149	9.88539	10.2407	10.7944	9.9952	9.79246	9.63118	10.0146	10.1914
2954	0	0	0	0	0	8.14109	8.85393	9.45984	8.90388	8.71802	8.52943	8.73708	8.47857	8.71493	8.84078	9.07948	8.78725	7.90989	8.20359	8.57516	9.28332	8.43003	8.43379
6733	0	0	0	0	0	11.1833	11.8531	11.2248	11.5137	10.6924	11.0513	11.9352	11.9097	12.3237	11.8563	10.9511	10.8296	11.5895	11.8665	11.5759	11.5278	11.0222	10.9952
3456	0	0	0	0	0	5.08321	4.12102	5.34696	4.32193	3.7761	3.01792	3.6893	6.13134	3.26303	3.53605	6.03122	5.7761	5.62936	4.54844	6.44626	4.36457	4.71149	4.42626
5579	0	0	0	0	0	12.0576	12.1596	12.0475	12.0306	11.3504	11.6761	11.8977	11.7324	12.2195	12.1633	11.5918	11.5707	11.9325	12.1222	11.9852	12.0546	11.5541	11.7882
2063	0	0	0	0	0	13.9004	14.5127	14.3021	14.207	13.8219	13.8439	14.0301	14.3557	14.423	14.3169	13.6566	13.7262	14.0899	14.6995	14.5439	14.4446	13.9417	14.1015
3660	0	0	0	0	0	7.10957	7.43212	7.14262	6.56986	6.78267	7.41193	7.38802	7.34341	6.65105	7.10224	6.98071	6.49185	6.90087	7.89905	7.51017	6.76818	7.49586	7.06717
7849	0	0	0	0	0	6.77347	6.65392	6.41447	6.26866	6.73742	7.12722	7.51885	7.72588	6.05961	6.39403	6.54689	6.20555	6.37504	7.55152	7.38543	6.18587	8.19377	8.07682
5869	0	0	0	0	0	7.75822	8.15886	8.45245	8.33539	7.93723	7.89118	7.90147	7.63445	7.87098	7.91409	7.98641	8.03342	8.16792	7.95652	8.13648	7.17792	7.76354	7.78398
5128	0	0	0	0	0	8.50184	7.2891	6.71699	6.67948	6.55459	8.04166	7.00899	6.55766	8.13494	6.56986	6.74012	6.71149	8.39532	6.82018	5.9472	6.47735	6.80478	6.57592
5129	0	0	0	0	0	11.981	12.8158	12.877	12.9201	12.5666	12.4312	12.6504	12.776	12.7845	12.7975	12.6193	12.6876	12.1346	12.8212	12.7879	13.0269	12.4238	12.4445
5127	0	0	0	0	0	9.71648	9.76885	10.157	9.78904	9.06528	9.50799	9.91722	9.78169	10.0048	9.62826	9.07146	9.28448	9.63263	9.80332	10.1393	9.59264	9.20041	9.77347
6868	0	0	0	0	0	8.11738	7.88935	8.58571	7.77347	8.2031	7.69349	8.27286	8.23554	7.926	7.61692	7.55075	8.09592	7.59768	7.07788	8.27984	8.03837	7.79507	7.55305
4253	0	0	0	0	0	8.01402	7.92125	8.40939	7.77215	7.50462	7.6907	8.38154	8.07575	8.44915	8.09803	7.95826	8.02846	8.59842	8.18339	8.70113	7.98641	8.26819	7.9331
10903	0	0	0	0	0	11.6134	11.4147	11.5409	11.4486	11.2751	11.428	11.5061	11.1946	11.0127	11.3732	11.1792	11.2436	11.0835	11.2691	11.13	11.1621	11.5545	11.1406
5558	0	0	0	0	0	6.94486	6.4363	6.92481	8.13494	7.66249	7.16692	8.15583	7.88448	7.37417	7.59171	8.34696	8.17842	7.36894	8.69105	6.50779	6.13955	7.97728	8.63844
7320	0	0	0	0	0	10.2163	9.5159	9.71802	9.92303	9.84266	10.4528	9.58815	9.65464	9.76951	9.71407	10.0469	9.57667	10.8437	9.88935	9.85456	9.57459	9.98613	10.44
3484	0	0	0	0	0	8.88356	8.33628	8.86542	8.5345	8.54496	8.53489	8.39103	8.04275	8.33047	8.07414	9.01318	8.17842	8.13443	8.0433	7.90869	8.6756	8.52943	8.37025
558	0	0	0	0	0	8.86419	8.6453	8.83352	8.29829	8.7187	8.83226	9.01597	7.98128	8.45943	8.95274	8.88081	8.07039	8.34696	8.84862	8.78202	8.40812	9.0143	8.70943
2042	0	0	0	0	0	5.06609	5.64097	6.91049	6.59842	6.36107	5	6.6453	6.24031	4.1127	5.67525	7.59096	7.12412	7.19377	6.76421	4.29278	4.12928	7.20261	6.21917
7534	0	0	0	0	0	10.8269	10.8262	11.2983	11.0195	11.1351	11.2626	11.0814	10.6224	10.9723	10.9955	10.418	10.4197	11.2577	11.2338	11.6471	11.1009	11.3611	11.4827
4763	0	0	0	0	0	11.6021	11.0871	11.2717	10.8368	11.0221	11.1689	11.5464	10.8251	11.4463	11.3296	11.1502	11.1488	12.0932	11.6064	11.4955	10.6867	11.2618	11.4396
8870	0	0	0	0	0	7.22014	7.76553	8.39917	7.75756	7.99379	7.6837	8.4508	6.2114	7.67101	8.06717	8.23984	8.32553	6.99322	7.88813	8.38586	7.76752	7.73403	8.16289
5601	0	0	0	0	0	9.63844	9.39789	9.97011	9.24982	9.58928	9.61176	9.06555	9.03315	9.09064	8.92896	9.09487	9.41363	8.89512	9.44626	9.98371	9.14287	9.88844	9.54632
835	0	0	0	0	0	8.6994	8.19574	8.74886	7.76222	8.15026	8.85798	8.24413	7.34341	8.06609	8.05799	7.77215	7.97384	8.51491	8.8645	8.77149	8.02459	9.48422	9.18314
5587	0	0	0	0	0	6.62936	6.33092	5.74685	6.53605	4.32912	5.8802	6.99435	5.62936	5.66391	6.7252	6.18785	7.35403	6.34873	6.22304	6.38716	6.48382	5.91409	6.97842
8073	0	0	0	0	0	10.301	10.5431	10.165	10.1609	10.6312	10.7681	10.2093	10.148	10.3582	10.4506	10.3713	10.3154	10.133	10.6286	10.1631	10.0773	10.7716	10.9072
2077	0	0	0	0	0	11.9456	11.8897	11.6406	11.3528	11.6695	12.1205	11.3948	10.8094	11.3614	11.1628	11.4659	10.9491	12.0581	11.8043	11.5523	11.2911	11.6846	11.9395
1643	0	0	0	0	0	8.22207	8.60659	8.35975	8.54574	8.8205	8.78529	8.3672	8.55152	8.45492	8.59283	9.09645	9.40535	8.10957	8.57213	8.78038	8.45697	8.53722	8.62936
6773	0	0	0	0	0	7.43045	7.97842	6.83542	7.19869	7.03232	7.54381	7.76288	6.76022	6.72928	7.97097	7.88081	7.66818	7.25361	6.12102	7.70805	6.86419	7.31379	6.71562
5062	0	0	-1	0	0	11.3202	10.4823	10.3363	10.5581	11.6113	10.9915	10.7505	10.6318	10.5853	10.1757	11.4537	11.3488	11.2752	10.4556	10.3951	10.4334	11.4929	11.0702
5802	0	0	0	0	0	10.3062	11.1991	11.145	11.5979	11.3849	11.1371	11.1839	11.2357	11.3685	11.1734	11.1967	11.2122	10.5754	10.9974	11.1879	11.5474	11.0641	11.2464
5437	0	0	0	0	0	12.7259	12.1798	12.124	12.3919	11.8462	11.8542	12.3465	12.3042	12.343	12.5229	12.4291	12.1814	12.6474	12.0374	12.2012	11.9211	11.9838	11.851
2549	0	0	0	0	0	7.36107	7.35226	7.30378	7.732	7.8009	7.49665	7.34873	7.59096	7.0607	7.47492	7.71356	7.58346	7.39917	7.6893	7.02901	7.00675	7.96924	7.54303
5591	0	0	0	0	0	8.87344	8.65928	9.11738	8.36413	9.05094	8.14211	7.77742	8.08534	8.26538	7.96	8.57327	9.02181	9.17642	8.62242	8.03782	8.29002	8.96751	8.29232
5909	0	0	0	0	0	10.7263	10.2265	10.2819	10.3577	10.2213	10.6733	10.4798	10.2938	10.3386	10.5154	10.7211	10.3822	10.5973	10.0041	10.095	10.3721	10.372	10.4647
7905	0	0	0	0	0	3.97269	6.77479	5.77347	3.89724	6.42962	3.87774	4.94486	4.45943	4.0268	4.54844	6.12722	5.36107	6.90569	4.55459	3.6893	7.12928	4.2854	7.03232
2932	0	0	0	0	0	13.3257	13.7968	13.522	13.6133	13.3194	13.7095	13.8811	13.3203	13.6158	13.7446	13.5572	13.3835	13.3158	13.9731	13.4415	13.3806	13.4889	13.4229
2978	-1	1	1	1	1	11.9485	10.9238	14.1012	13.0583	12.6896	12.7064	11.8284	11.0401	13.9109	12.9574	12.6717	12.593	12.0772	11.1098	14.2282	13.2764	12.8752	12.8353
5789	0	0	0	0	0	15.1391	15.1767	14.7389	14.9433	14.978	15.1874	15.0669	15.2057	15.0619	15.1535	14.8958	14.9088	15.4346	15.3963	14.9964	15.0401	15.1979	15.2154
5768	0	0	0	0	0	9.30424	8.98698	9.18488	8.5157	8.57667	8.72622	8.75989	8.82877	8.56071	8.44211	8.84046	8.77083	8.98499	8.86388	9.00787	8.25172	8.71733	8.64422
2072	0	0	0	0	0	11.0992	11.4582	11.5206	11.571	11.0234	11.3022	11.7209	11.3234	11.4147	11.8473	10.8319	10.6423	11.2506	11.5204	11.6482	11.6268	11.2111	11.4725
7571	0	0	0	0	0	12.7734	13.041	12.7523	13.014	12.9434	13.1314	13.0166	13.1123	13.0338	13.1488	13.0388	13.4044	12.9747	13.1552	12.8833	12.9575	13.0321	13.026
2939	0	0	0	0	0	10.142	9.76818	10.6562	9.92763	9.62461	9.93029	10.2233	10.0315	11.1596	10.4942	9.03205	10.1041	10.4727	9.67066	10.6604	10.1123	9.75606	10.1421
7042	1	1	0	0	0	11.4491	12.7999	12.4411	12.7261	12.1547	12.1829	12.372	13.1574	12.8901	12.8895	12.3603	12.1524	11.5877	12.9398	12.6765	12.5935	12.1307	12.2518
3562	0	0	0	0	0	8.9655	9.02154	9.10355	9.03507	9.10538	9.35997	9.36107	8.99944	8.9571	8.84235	9.06232	9.57969	9.00647	9.08561	9.22954	9.11868	9.26515	9.28332
5771	0	0	0	0	0	10.4006	10.0025	10.2099	10.6126	10.8909	10.5676	10.358	9.62205	10.4335	10.5963	10.5195	10.6908	10.6015	9.91498	10.2311	10.5942	10.6582	10.7796
3932	0	0	0	0	0	9.84659	10.5372	10.0953	10.3883	10.434	9.93987	9.81842	10.099	10.3175	10.2003	9.34496	9.7733	9.41638	10.4495	10.2167	10.0144	10.1851	9.86403
5583	0	0	0	0	0	12.4925	12.5152	12.7908	12.4567	12.0476	12.2494	12.485	12.7942	12.6675	12.7885	12.4614	12.184	12.8156	12.8256	12.7846	12.7066	12.2966	12.4028
7317	0	0	0	0	0	5.30378	5.7252	5.19377	4.30743	6.46597	5.41278	6.32553	4.90689	4.64962	5.12516	2.848	6.21335	6.00225	4.7866	2.94486	3.07039	6.00225	6.2211
5295	-1	0	0	0	0	10.689	9.92035	10.0028	10.3263	10.0222	9.92763	10.4694	9.8756	10.0795	10.2862	10.3166	10.9244	10.2724	9.30948	9.75489	10.189	9.69279	9.81522
1968	0	0	0	0	0	10.1399	10.0289	9.82114	9.58402	9.98314	9.51017	9.5744	10.111	10.1522	9.9867	9.88478	10.4688	10.2829	10.2588	10.0817	9.56929	10.0526	9.886
997	0	0	0	0	0	8.75856	9.36435	9.34983	9.07468	9.28425	8.4545	9.0642	9.07414	8.74248	9.08055	8.51175	9.36807	8.09223	8.91946	8.49265	9.00871	8.75255	8.90117
5229	0	0	0	1	1	6.58796	5.62644	5.20555	7.33002	7.51964	7.54458	6.63662	7.74483	6.63807	6.12309	8.14568	7.2384	6.6851	7.0607	6.85175	6.66676	7.77676	7.4814
11030	0	0	0	0	0	11.5187	11.3581	11.1569	11.4695	11.4014	12.0523	12.1696	11.2748	11.8822	11.5163	11.053	11.1914	11.3124	11.0162	11.5168	10.8464	11.1756	11.4245
27237	0	0	0	0	0	9.19673	9.20897	9.40812	8.78627	9.05745	8.97728	8.66	8.88722	8.87406	8.56377	9.0207	9.44688	9.34696	8.81089	9.21359	8.99124	8.89633	8.72042
1018	0	0	0	0	0	12.4544	12.0097	11.9615	12.0877	12.0399	12.2072	12.2105	12.1243	12.0026	12.1739	12.2048	12.3309	12.4007	12.0128	11.7219	11.6944	12.1026	11.8544
2872	0	0	0	0	0	5.40259	4.88264	5.44294	5.47897	5.63227	6.69488	8.07842	5.12102	5.40939	5.62936	8.10014	7.42122	5.93074	7.03672	5.22497	4.90207	5.83542	5.56682
2011	0	0	0	0	0	6.61618	7.52435	7.07575	7.22593	7.3443	5.7761	6.86171	7.35491	6.90328	7.21432	7.15684	7.30743	6.61176	6.57894	7.0268	7.20555	7.61912	6.40599
9175	0	0	0	0	0	8.49905	7.93723	8.35887	8.26209	7.84109	6.30195	8.66676	6.33092	6.49665	8.5263	7.24508	8.18488	7.91409	8.18834	7.51412	8.26444	7.25644	6.70598
23683	0	0	0	0	0	9.90599	9.74012	10.1102	9.92125	9.8558	9.58195	9.76603	10.0848	10.1344	9.98228	9.482	9.96145	9.5074	9.87912	9.80848	9.72656	9.80896	9.17692
4750	0	0	0	0	0	7.66107	7.28817	7.05202	7.55382	8.13494	7.2075	7.21335	7.74551	7.41532	7.26303	6.98755	7.06717	7.33539	7.33718	7.49346	7.38284	8.06178	6.27426
142	0	0	0	0	0	6.66818	6.59096	7.2891	7.42962	7.0268	7.74416	7.42375	6.70321	6.70044	7.29921	6.77742	7.23266	6.3906	6.6879	6.85175	6.61324	7.11374	7.36194
1915	0	0	0	0	0	10.4482	10.883	10.9174	10.7519	10.4132	10.4427	10.9443	10.6539	10.8756	10.7577	10.3279	10.5882	10.6439	10.7266	10.9866	10.6493	10.4693	10.655
2949	0	0	0	0	0	13.0931	12.9347	13.0377	12.8575	12.6214	13.1203	13.2384	12.7199	13.1057	13.2297	12.574	12.4636	13.4539	13.0734	13.2253	12.9432	12.8351	13.1425
1513	0	0	0	0	0	7.37938	7.13443	7.79051	7.2854	7.17193	6.6279	7.18686	7.70667	6.71012	7.02569	6.93664	7.05202	7.75087	7.55689	7.30743	6.97499	7.46923	6.64097
2264	0	0	0	0	0	11.0217	10.6139	10.6459	10.4297	10.8502	10.7472	10.5706	10.5338	10.6084	10.6988	10.7109	10.8191	10.9682	10.9263	10.7768	9.76835	10.6293	10.9026
1844	0	0	0	0	0	9.97871	9.45594	9.82528	9.68527	9.745	10.3131	10.1773	9.2854	9.73522	10.2264	10.2803	10.4946	9.90283	9.57327	9.86959	9.97427	9.32418	10.4864
2822	0	0	0	0	0	10.4452	9.96838	9.74197	9.50283	10.0028	9.87206	10.0206	9.96073	9.69017	10.0172	9.87974	10.0678	10.2623	10.2839	10.0375	9.7252	10.128	10.0767
7318	0	0	0	0	0	10.1893	10.1123	10.5258	9.80478	9.96029	10.0839	9.67895	9.63263	10.1433	9.94471	9.84172	9.41933	10.3775	10.0114	10.6089	9.72503	10.4253	10.0128
1013	0	0	0	0	0	9.92689	8.33092	7.98071	8.71459	9.45204	9.76603	9.33293	9.08879	8.85112	9.28725	9.4363	9.24888	9.83889	9.12127	7.98812	8.5157	9.03782	9.1644
2099	0	0	0	0	0	14.0336	14.4454	14.5295	14.5799	14.1101	14.1761	14.449	14.6101	14.6401	14.8437	14.2729	13.9502	14.4237	14.7455	14.898	14.9534	14.3615	14.3757
7014	1	0	0	0	0	11.5882	12.5025	11.8703	11.8547	11.6417	11.4669	11.6901	12.3147	11.9156	11.7974	11.5712	11.3981	11.5838	12.4998	11.9775	11.9484	11.454	11.5694
7516	0	0	0	0	0	10.5699	10.4011	10.1312	10.1804	10.5475	10.7084	10.068	9.93443	9.45162	9.96434	9.94603	9.64854	9.34096	10.366	9.67402	9.73573	10.1906	9.77939
6452	0	0	0	0	0	7.05202	7.13237	5.26303	7.36632	7.71081	5.70044	4.55459	5.97269	6.10434	4.54844	5.6837	6.64818	7.47005	7.91886	5.68089	7.17093	7.46434	7.2891
1981	0	0	0	0	0	8.47371	7.35667	8.90418	8.51333	8.33628	8.40684	8.56071	7.55995	8.04221	7.99661	7.88813	7.30287	8.01067	8.31651	7.11478	8.2465	8.26162	7.99661
7507	0	0	0	0	0	8.60066	8.82146	9.5343	9.36676	9.44543	8.63445	9.1634	8.65535	8.7303	8.48824	8.80607	9.32125	8.45656	8.33136	9.24151	8.83194	9.21723	8.41827
5691	0	0	0	0	0	4.70044	3.58496	6.93546	4.39917	6.3147	4.82782	4.75489	4.43296	4.22497	3.94486	4.79181	5.24413	7.23074	4.72247	3.40599	3.48543	5.37851	4.41954
7080	0	0	0	0	0	9.0268	8.96405	8.91498	8.61508	8.38414	7.45779	8.65249	8.85081	8.66178	8.75087	9.37526	7.41701	8.1814	9.37221	7.65535	8.75989	8.71562	8.99067
5690	0	0	0	0	0	11.5269	11.5879	11.8507	12.2755	11.4453	11.8083	11.9145	11.7143	12.0691	12.1912	11.6935	11.713	11.8388	11.5568	11.9415	12.0289	11.5128	11.7675
5692	0	0	0	0	0	15.7603	15.8678	15.721	15.9829	16.089	16.1648	15.8247	16.0206	15.8797	16.037	15.9038	15.918	16.0283	16.1479	16.0329	15.9913	16.3494	16.1079
5714	0	0	0	0	0	11.5503	11.9202	11.9844	11.8005	11.7503	11.6615	11.6554	11.743	11.9313	11.7373	11.5533	11.3713	11.6967	10.6324	11.504	11.6546	10.8973	11.4505
5695	0	0	0	0	0	10.8216	10.9853	10.5663	10.9781	10.6872	10.843	10.7544	10.755	10.7456	10.6601	10.5419	10.7222	10.833	10.7501	10.7447	10.5688	10.5051	10.9591
5707	0	0	0	0	0	6.75756	6.52356	6.96809	6.79181	6.41109	6.64097	7.19967	6.47897	6.09381	6.52513	6.79961	6.25361	7.61912	6.37156	6.29278	6.33985	6.79701	6.30378
4946	0	0	0	0	0	9.89178	9.41553	9.80219	10.138	9.80607	10.0158	10.1337	9.72843	9.66285	10.1444	10.0297	9.77446	9.85736	9.42228	10.0093	10.0285	10.1424	9.86279
7067	0	0	0	0	0	11.77	12.2147	11.8305	12.1351	12.1992	12.0186	11.4534	12.2609	11.8865	11.8524	12.1683	12.2989	11.7356	12.007	11.8707	12.1816	12.1757	12.2639
4486	-1	0	0	0	0	4.84298	4.05311	4.95884	4.12928	6.91767	4.73335	5.40939	4.55459	4.80735	5.57592	4.88753	5.08321	6.09592	4.99548	5.59694	4.2854	4.12102	4.71149
5928	0	0	0	0	0	9.90794	9.24246	9.07548	8.76354	9.20775	9.18388	9.38306	9.61894	9.11582	9.36435	9.51096	9.44626	9.39575	9.73911	9.06286	9.22545	9.56472	8.9747
4921	0	0	0	0	0	12.2037	12.2456	11.3506	11.5055	12.1231	11.6957	11.6214	11.696	11.7342	12.0314	11.7193	12.2916	11.5981	11.4967	11.1367	11.6356	11.2715	11.9345
6882	0	0	0	0	0	9.05664	9.38651	8.70563	9.60233	8.8157	8.86542	8.75455	9.00534	8.59656	9.19574	8.28679	8.94398	9.02348	9.32012	9.01709	8.90479	8.78921	8.1472
11099	0	0	0	0	0	7.80735	7.02569	7.98185	8.42501	7.11166	7.35931	7.23649	8.50422	7.04439	8.22641	7.17891	7.49985	6.7252	7.26679	6.84046	6.86419	7.19377	7.94017
2012	0	0	0	0	0	9.81554	10.4683	10.601	10.2559	10.3536	10.3465	10.1633	10.139	10.3982	10.3057	10.3571	10.0616	9.66587	10.4538	10.1576	10.563	10.6056	10.1285
1869	-1	0	0	0	0	10.4541	9.46638	9.8936	10.1372	10.3809	10.0694	10.2184	9.53664	10.1664	10.0619	10.4449	10.4877	10.5624	9.36632	10.0378	10.2796	10.1477	10.2068
7314	0	0	0	0	0	9.48442	9.1025	9.75355	9.40259	9.26608	9.72639	9.67772	9.35204	9.57667	9.2031	8.8716	9.03837	9.30948	8.86202	9.73995	9.22376	8.93074	9.43775
5883	0	0	0	0	0	13.2109	12.6112	12.7022	12.4711	12.4584	12.4114	12.0532	12.4262	12.445	12.2136	12.4661	12.6729	12.8195	12.3929	12.4803	12.794	12.0952	12.2135
4086	0	0	0	0	0	6.26491	5.42626	4.90207	4.96809	7.70667	5.35403	6.00675	5.36457	5.87283	5.4822	7.38802	6.34696	7.50462	5.99322	5.07468	7.10014	6.64241	6.3837
843	0	0	0	0	0	13.6127	14.0182	13.6922	14.006	14.0666	14.0725	13.8579	14.0776	13.9008	14.1775	14.0049	13.9582	13.6631	14.0833	13.8401	13.9944	13.9971	14.0687
4217	0	0	0	0	0	9.3672	9.17343	9.45121	9.20237	9.08268	9.70908	9.75004	9.75455	9.19007	9.41954	9.29347	9.00478	8.44253	10.0066	9.80961	8.70977	9.39103	9.20823
7188	0	0	0	0	0	12.1778	12.2567	12.5956	12.1215	11.7961	11.9484	11.9789	11.4354	12.1142	12.4218	11.4868	11.4355	12.3353	12.6249	13.0144	12.1676	12.1273	11.9804
7013	0	0	0	0	0	9.72451	9.64476	9.77528	9.34961	9.72537	9.1334	9.14466	9.66409	9.64836	9.57497	9.6359	9.79863	9.73759	9.44128	9.52258	9.77033	9.98399	9.41299
4215	0	0	0	0	0	8.89875	8.28401	8.49386	7.61029	8.11478	8.38024	8.52278	8.46066	8.24698	8.45738	8.28679	9.04521	8.32057	8.848	8.29967	7.73944	8.12412	7.93723
2688	1	0	0	0	0	9.62936	10.3092	9.36019	10.0752	9.80607	9.85393	8.98897	9.84768	9.31719	9.30538	9.39874	9.47188	9.49346	10.095	10.0051	9.16214	9.63681	9.89224
613	0	0	0	0	0	15.2248	15.3527	15.1945	15.3295	15.216	15.284	15.3651	15.6499	15.4099	15.3784	15.4168	15.2442	15.4786	15.5442	15.4859	15.3051	15.5151	15.4768
1440	0	0	0	0	0	12.9715	12.6598	13.0001	12.5758	12.3076	12.579	12.8652	11.3225	12.9592	12.2075	11.8751	12.0321	13.0685	12.146	12.9702	11.9229	11.5166	12.0495
3480	0	0	0	0	0	13.2587	13.4265	13.1895	13.4171	12.897	13.362	13.2104	13.1986	13.3089	13.3081	12.9608	12.6509	13.3905	13.61	13.4579	13.3098	13.2108	13.4076
5914	0	0	0	0	0	11.0463	12.4064	11.9484	12.2831	11.8604	11.7949	12.3799	12.2964	12.5309	12.3443	11.764	11.5455	11.2616	12.3567	12.1537	12.1683	11.843	11.6876
1075	0	0	0	0	0	8.27006	8.46761	8.13648	8.31967	8.12928	8.47695	8.66	7.95128	7.76951	8.10171	8.2211	8.3936	8.65642	8.47573	8.64782	7.87221	9.10434	8.26068
6688	0	0	0	0	0	11.2145	11.3075	11.4239	11.2871	10.7041	11.1141	11.098	11.329	11.3137	11.264	10.7124	11.1264	10.9872	11.2325	11.6011	11.1944	11.043	11.3298
6317	0	0	0	0	0	3.36457	3.33628	4.38543	3.73335	3.60881	4.52356	5.38888	4.43296	3.54844	3.52356	4.60881	3.926	4.72247	4.70044	4.30743	3.66676	5.3505	3.52356
5077	0	0	0	0	0	8.64169	8.8558	8.61139	8.64494	8.73471	8.47046	8.02292	8.39874	8.59656	8.64566	7.07682	7.97613	8.81346	8.45245	8.49745	8.56224	7.74819	7.97441
4504	0	0	0	0	-1	8.05094	7.75956	7.38457	8.09592	5.87283	6.30378	7.94193	7.67596	6.35755	8.224	7.38716	6.06824	6.96116	7.80607	8.56986	7.16289	8	5.68089
994	0	0	0	0	0	15.0773	15.1299	14.6899	15.0728	15.0428	15.2891	15.185	15.3273	14.8414	15.1712	15.1682	15.2214	15.2695	15.327	14.8322	15.0807	15.2168	15.2025
5095	0	0	0	0	0	13.4224	12.53	12.5589	12.5907	12.9449	12.7858	12.8907	12.5893	12.9487	12.8152	12.8789	12.9974	13.513	12.3788	12.5475	12.3838	12.4568	12.5695
8529	0	0	0	0	0	8.9952	8.52278	8.85705	8.88417	9.16516	9.2329	9.42164	8.40769	8.63045	9.35425	8.92154	9.13289	8.85269	8.84956	8.66249	8.89148	9.45656	9.41215
2050	0	0	0	0	0	7.64458	8.43671	8	8.27193	8.39446	7.87774	7.89664	8.31016	8.07146	8.01848	8.24555	8.60326	7.60955	8.19328	7.8679	8.48744	8.57061	8.40727
3577	0	0	0	0	0	9.4735	9.44812	10.2015	9.85331	9.95565	9.06582	9.75872	8.82209	10.0217	8.91349	9.39874	9.62753	9.2731	8.59694	9.64151	9.29944	9.41342	8.84298
4915	0	0	0	0	0	9.72315	9.893	10.5123	10.1874	10.1197	10.1157	10.176	9.66071	10.0087	9.84345	9.94968	9.58402	9.83621	9.82177	10.3547	10.2238	9.83621	10.0852
7818	0	0	0	0	0	9.11738	8.39017	8.45861	7.05853	8.48744	8.88996	8.51452	8.0268	8.27891	8.68615	9.02237	8.43546	8.40088	7.96463	7.69905	7.64674	8.65177	6.22304
7375	0	0	0	0	0	7.49185	8.85081	8.82559	8.90749	8.75489	8.9387	8.40599	8.86419	8.5763	8.23745	8.98641	8.92807	7.94193	8.74819	8.97126	7.76487	8.13597	8.60066
2537	0	0	0	0	0	9.64223	9.52924	9.50263	9.66995	9.3733	9.56339	9.40769	9.33136	9.47025	9.79312	9.15279	8.93133	9.89285	9.35248	9.99873	9.5519	9.07521	9.61489
3605	0	0	0	0	0	7.19279	6.95884	7.27426	7.72928	7.17293	6.83668	7.07039	6.42122	6.32012	6.21917	6.7761	6.30925	7.32012	6.79831	6.76686	6.8125	6.91767	6.65821
7518	0	0	0	0	0	6.10014	6.82655	7.19377	6.81634	6.39403	7.10538	6.76686	6.95536	6.01346	7.09592	6.33092	7.0268	6.71562	7.29921	6.72383	6.45779	7.39489	5.20163
6257	0	0	0	0	0	10.4343	10.4696	10.1083	9.95986	9.61176	9.7848	9.54901	9.77033	9.8189	9.94339	9.69592	9.44646	10.3749	10.3976	10.3825	10.0438	9.51905	9.84314
5803	0	0	0	0	0	8.16892	7.48623	7.35491	7.7286	7.82845	8.59954	7.42038	6.65678	5.92837	7.87283	7.6844	7.74147	8.10905	5.29646	7.45121	7.6388	7.70183	8.37417
3560	0	0	0	0	0	5.11686	4.99095	6.00675	6.30378	5.1819	6.1918	5.48864	4.84298	4.41954	5.60288	6.50303	5.42626	4.90689	5.01792	5.07895	7.01346	5.43296	4.88753
7316	0	0	0	0	0	11.8178	11.8463	12.0813	11.988	11.8777	12.1816	12.1441	11.7631	11.9419	12.1079	11.8913	12.0358	11.7402	11.8658	12.0116	11.8779	12.1997	12.1173
3554	0	0	0	0	-1	5.42626	2	3.12102	4.52982	6.41954	4.77083	2.8679	5.40939	3.26303	2.94486	6.1334	1.96347	5	4.51728	3.10434	2.1375	6.59842	4.0268
3576	0	0	0	0	0	6.89239	6.97728	6.14975	6.53294	7.13648	6.87529	5.8505	7.08534	6.2114	7.58045	5.67525	6.92244	7.27053	6.56986	7.10748	7.61985	7.10329	6.69488
2853	0	0	0	0	0	4.44626	5.09592	5.33271	5.04876	4.70044	5.78921	5.51412	5.03562	6.31651	5.70598	5.85798	5.26679	4.59096	5.61765	3.88753	5.24793	4.3147	4.97269
3575	0	0	0	0	0	10.2582	9.648	9.40812	9.34496	9.51728	9.62169	9.75872	9.38327	9.67578	9.97097	9.4315	9.77479	10.0787	9.48442	9.79279	9.59712	9.75522	10.113
7130	0	0	0	0	0	11.5955	11.3823	11.184	11.5576	11.7429	11.4529	11.2118	11.3884	11.7524	11.6585	11.8363	11.5699	12.2254	11.5088	11.7429	11.5303	11.7504	11.4883
6929	0	0	0	0	0	10.0616	10.4998	10.6223	10.6989	10.1063	10.4248	10.3896	10.7555	10.7619	10.7073	10.3421	10.1743	10.2228	10.6597	10.8489	10.5657	10.2534	10.3413
7077	0	0	0	0	0	9.97097	8.96116	9.00927	9.94559	9.80784	9.83779	8.34651	9.51924	9.61084	9.43275	8.67278	8.95855	9.59152	8.91648	9.65159	8.17343	8.42038	8.89057
3978	0	0	0	0	0	6.65964	7.2937	7.01458	6.2891	6.8802	6.92244	7.13955	6.67101	7.12309	7.22207	7.41278	5.41616	7.07788	7.69627	7.05853	6.80219	7.78856	7.1809
4790	0	0	0	0	0	10.8897	10.314	10.2176	10.1022	10.1289	10.693	10.4448	10.2021	10.6044	10.7403	10.7154	10.8757	10.7273	10.5365	10.792	10.5456	10.6123	10.5301
1969	0	0	0	0	0	8.1918	8.20457	8.59395	8.54071	8.05799	8.43796	8.79312	7.17293	7.64241	8.3097	7.59991	7.99322	7.9629	8.2817	8.19476	8.05257	7.94193	7.92541
10661	-1	0	-1	0	0	11.2385	9.6844	10.6903	10.2803	10.7074	11.5639	10.9541	9.76719	10.7078	10.4002	10.736	10.6729	11.2018	9.97742	10.5898	10.1798	10.721	11.2877
2252	0	0	0	0	0	10.2867	10.088	9.61232	9.281	9.61857	10.5267	9.89118	9.7738	9.62114	9.47269	9.87682	10.1896	10.0492	9.82209	9.57099	9.46679	9.74635	10.3179
5915	0	0	0	0	0	11.4043	11.2987	11.0865	11.1822	11.1601	11.2115	11.0593	11.2022	11.1163	11.3288	11.1358	11.1429	11.5111	11.3236	11.2548	11.2671	11.2016	11.4614
6117	0	0	0	0	0	9.03645	8.61728	8.6872	8.61324	9.0669	8.86233	9.27123	8.98726	8.76122	9.30948	8.86851	9.2427	9.06313	8.69558	8.81826	9.17742	8.62278	9.2353
5520	0	0	0	0	0	11.2677	11.2912	11.2538	11.0492	11.4936	12.2303	11.683	11.1257	10.7938	11.1643	11.1029	11.8345	10.5456	11.4224	11.3343	11.1589	11.5179	12.4546
5521	0	1	0	0	0	5.18587	5.87529	5.89724	5.62644	5.89482	4.70044	5.41954	5.4363	6.31288	6.96347	5.2817	7.22689	4.23266	4.33628	4.8679	4.18587	5.04002	4.01792
7045	0	0	0	0	1	7.40173	8.08587	7.36807	8.9678	8.98613	8.46516	7.39232	9.23697	9.01987	7.22304	8.19771	9.27566	7.29094	6.85425	7.5345	8.64097	7.76951	8.34207
5780	0	0	0	0	0	7.02237	6.59395	8.2446	7.84862	7.59544	7.57969	7.10119	7.64674	7.07146	7.05311	8.14619	7.66107	7.41278	7.00113	7.82591	7.54844	7.79572	6.54689
7421	-1	1	0	0	0	9.43921	8.75255	10.0175	9.08055	9.63572	8.7077	8.95449	8.38543	9.98939	8.35931	8.93723	9.05907	9.42396	8.35887	10.1362	9.45902	9.41236	8.73437
4311	0	0	0	0	0	8.93399	8.26538	8.99067	8.40173	8.77182	8.59954	8.6749	8.12516	8.23026	8.3936	8.74584	8.60326	8.63844	8.56377	8.79312	8.03177	8.57818	8.84956
11184	0	-1	0	0	0	8.68018	8.03562	7.81698	8.49546	7.97327	8.65821	8.14211	8.30332	7.4822	8.19771	8.56682	8.45039	8.75656	7.29737	7.95942	7.98413	7.90689	7.6632
2691	0	0	0	0	0	2.56071	2.848	2.51096	2.926	2.23266	2.7866	3.24793	4.74416	1	4.98185	3.33628	2.926	2.74416	2.10434	1.37851	2.51096	2.848	2.7866
1579	0	0	0	0	0	8.36019	8.65284	8.53372	8.01848	8.35667	7.5306	7.80284	8.31288	8.71493	7.68159	8.15026	8.48744	8.65785	8.50104	8.43129	7.87036	8.09329	8.31198
2870	0	0	0	0	1	14.4802	14.4652	14.6364	14.8056	15.103	14.9295	13.8009	14.3206	14.5637	14.3483	14.6566	14.8229	14.3078	14.4121	14.5104	14.9147	14.7943	15.0716
4951	0	0	0	0	0	15.0668	14.576	14.7383	14.8406	14.9005	15.047	14.7078	14.2469	14.5903	14.9321	14.7794	14.8135	15.2898	14.7649	15.0303	15.0927	15.2052	15.128
387	0	0	0	0	0	8.61471	9.10512	8.8505	9.26068	9.56567	8.96405	9.19081	9.35469	8.98442	9.33896	9.50938	9.65946	8.75322	9.04876	8.90509	9.18587	9.03094	8.90418
389	0	1	1	1	1	4.76022	6.9472	11.7996	9.59861	8.62132	8.96521	6.32912	8.43212	10.128	8.75288	8.89239	8.86357	5.65249	6.54535	11.5912	9.31651	8.29829	7.99718
3488	0	0	0	0	0	11.0843	10.8621	10.7779	10.8994	11.5409	10.8515	11.1672	10.9278	11.5299	10.518	11.4681	11.4831	11.1611	10.4723	10.6645	10.8528	11.131	10.5766
4296	0	0	0	0	0	9.03149	8.75255	8.91349	8.65571	8.32688	8.87406	9.17393	8.58984	8.54612	8.19918	8.36194	8.77017	7.59171	8.42626	8.66569	8.60177	8.4132	8.57213
6921	0	0	0	0	0	7.37156	6.76553	5.91648	7.19476	6.05094	5.72792	6.8802	6.96116	7.32193	6.90689	6.14364	6.60437	6.99095	7.27612	7.37156	6.38716	7.17293	5.43296
9229	0	0	0	0	0	11.4085	11.4345	11.3055	11.2028	11.356	11.3193	11.3133	11.8982	11.1995	11.4323	10.8826	11.5358	11.8072	11.6775	11.2075	11.5261	12.0663	11.3797
1437	0	0	0	0	0	11.2173	11.3218	11.5034	11.166	10.9901	11.1454	10.6324	11.1443	11.1322	10.8646	10.7648	10.9215	11.2331	11.2586	11.4211	10.8321	10.9124	11.3536
4067	0	0	0	0	0	8.4508	8.77347	9.87774	8.97814	8.15937	8.29646	9.40216	8.32643	9.67013	9.43108	8.62899	7.57213	9.06259	8.82018	9.96795	8.30332	6.94837	9.11009
6352	0	0	0	0	0	11.2319	10.522	12.1329	11.3948	11.5666	11.3224	10.7266	10.8036	11.1834	11.1731	11.5153	11.4796	11.4003	10.8493	11.4465	11.763	11.714	11.6057
7181	0	0	0	0	0	13.8501	13.8929	13.8152	14.1079	14.1201	14.0946	14.0084	13.8029	13.7037	14.1477	13.6249	13.449	13.9921	13.9602	13.8825	13.9826	14.1522	13.9871
2249	0	0	0	0	0	8.33047	7.97154	8.07682	7.74214	8.33673	8.06286	8.11322	8.33136	7.71973	8.21723	8.49466	7.82591	8.19229	7.71699	7.11061	8.08268	8.04603	7.85798
6722	0	0	0	0	0	9.5744	9.58796	9.83826	9.7497	9.58853	9.80365	9.73369	9.33718	9.91558	9.90689	9.34585	9.56701	9.89542	9.50204	10.053	10.0421	9.25148	9.84659
6434	0	0	0	0	0	11.8551	12.0046	12.0038	11.7802	11.5974	11.6973	11.9764	11.5319	11.8762	12.0106	11.7172	11.6675	11.5258	12.0827	11.7663	12.0418	12.1126	11.8839
1584	0	0	0	0	0	8.91229	8.90479	7.83352	8.67243	8.33851	8.71939	8.7077	8.94661	8.67666	8.75822	8.76454	8.53021	8.86419	8.80187	8.48864	8.40557	9.01569	9.32755
4843	0	0	0	0	0	10.1445	9.87083	9.71939	9.92184	10.0543	10.1383	9.81522	10.0541	9.75789	10.1239	10.1865	10.4729	10.0146	9.80864	9.63136	10.0528	9.94457	10.1854
2972	0	0	0	0	0	10.1643	10.2201	10.1528	10.1131	10.1897	10.0214	9.25479	10.117	9.91004	10.5727	10.3661	10.7421	10.0906	10.2564	10.1709	10.4339	10.1731	9.80268
1974	0	0	0	0	0	6.58346	8.91139	8.23745	8.48301	8.40982	9.17368	8.20506	9.02514	9.21359	8.83067	8.35403	7.55842	8.63626	7.05853	8.81025	8.61324	7.83352	8.50859
814	0	0	0	0	0	7.06393	7.55382	8.296	7.92065	7.14975	7.55842	8.1533	7.32733	7.54226	7.13545	7.58646	7.89542	7.60659	7.40684	7.69279	8.17443	7.86419	7.80219
7326	0	0	0	0	0	6.13134	6.06609	6.09803	7.08002	7.32283	7.58646	6.24222	7.25077	7.40344	7.31922	6.04658	5.87036	5.62059	6.14364	6.04658	5.84549	7.89603	6.74819
7533	0	0	0	0	0	11.8716	11.3371	11.6203	11.5826	11.2496	11.5644	11.6774	11.0682	11.2062	11.488	11.2562	11.2885	11.3906	11.4527	11.338	11.1126	11.5398	11.3408
56125	0	0	0	0	0	6.30195	5.55152	6.56224	6.24603	6.43129	6.42626	4.39232	6.60288	4.59096	5.66107	6.40939	5.90448	6.3345	6.39403	4.46597	4.37156	7.50064	5.99095
6503	0	0	0	0	0	13.8416	14.0965	13.4788	13.7419	13.5306	13.8759	13.1803	14.2163	13.6563	13.7563	13.9255	13.6308	13.9225	13.8815	13.5441	13.633	13.271	13.7703
7068	0	0	0	0	0	10.3888	9.49205	10.1702	9.73234	10.7023	9.53896	9.79084	9.77841	10.3705	9.17767	10.7366	10.7033	10.1721	9.36238	10.3475	9.59749	10.1971	9.52023
6874	0	0	0	0	0	9.53236	10.1331	10.1788	9.35777	9.46659	9.26444	9.90869	9.85534	9.74164	9.45779	9.31945	9.24982	9.59582	10.3008	10.4477	9.80913	9.85611	9.80816
6750	0	0	0	0	0	11.0167	11.3516	11.0825	11.1944	10.884	11.1217	11.23	11.5458	11.3894	11.2383	11.3737	11.1612	11.1541	11.4847	11.2367	11.0535	10.9765	10.948
1571	0	0	0	0	0	12.4182	13.0331	12.6049	13.2015	13.1859	12.7847	13.0764	13.5464	13.1312	13.0738	13.2322	12.9669	12.7828	13.2764	12.8627	13.2534	13.5583	13.0163
4058	0	0	0	0	0	11.7523	12.2998	12.6682	12.2034	11.9498	11.0924	11.8496	11.8471	12.4103	11.6237	11.5345	11.2926	11.8765	12.3424	12.3189	12.6533	12.482	11.7994
4088	0	0	0	0	0	11.5442	10.6292	10.5341	10.0274	10.193	10.7554	10.2416	10.364	10.4776	10.1001	10.1119	10.1819	11.7115	10.8721	10.7516	10.1221	10.3053	10.9564
5728	0	0	0	0	0	8.29554	8.28817	8.20408	8.02403	8.17043	7.55842	8.2937	8.47452	8.17991	8.33271	8.38198	6.08534	7.0045	7.89785	7.8716	7.82146	7.50621	7.55995
3452	0	0	0	0	0	9.74853	10.2366	10.1998	10.0038	9.72315	9.7502	9.51806	9.90328	9.80977	9.97971	9.69017	9.76669	10.1408	10.5623	9.87698	10.1625	9.79442	9.61434
1565	0	0	0	0	0	10.98	11.1561	11.7067	11.6648	11.9042	11.228	11.6408	11.2621	11.5045	10.8833	11.7655	11.6176	10.7241	10.7172	11.3618	11.4654	11.2997	11.1631
5578	0	0	0	0	0	10.7367	10.712	11.2691	10.7889	10.9435	11.0183	11.2802	10.6651	11.3125	11.1356	10.7082	10.9718	10.9515	10.8774	11.1037	10.9652	10.9335	11.0487
2049	0	0	1	0	0	4.1127	4.8125	7.62571	5.41954	4.10434	4.54226	4.74416	5.31832	4.47897	7.11894	5.20945	4.20945	6.01346	5.64962	5.17393	7.45615	4.03562	4.76022
9261	0	0	0	0	0	11.4086	10.682	11.2763	11.4725	10.9221	11.1115	11.4371	11.2923	11.3474	11.3212	11.0724	11.2276	11.3832	10.8787	11.3267	10.949	11.5627	11.2129
6877	0	0	0	0	0	6.42794	6.52826	6.70321	7.12516	7.66391	6.86295	7.15482	5.45943	7.19377	7.17193	7.39489	6.89603	6.71287	6.49665	6.69627	6.56834	7.88631	6.88509
355	0	0	0	0	0	10.5233	10.8257	10.9953	10.5206	10.1298	10.4815	10.2395	10.7541	10.7923	10.6282	10.6076	10.4591	10.7064	11.0801	11.1436	10.3318	10.2979	10.7166
2100	0	0	0	0	0	9.01374	8.22207	8.90689	8.86202	8.12774	8.16239	7.97671	8.22159	9.14236	7.96636	7.98185	7.0045	8.94895	8.04494	9.04275	8.53294	8.41616	9.09302
1852	0	0	0	0	0	10.5814	10.8551	10.8691	10.6091	10.4979	10.6592	10.7187	10.4282	10.5633	10.4366	10.7268	11.1755	10.3864	10.4828	10.1987	10.9498	10.202	10.5744
5715	0	0	0	0	0	9.86295	9.81362	9.96852	9.61287	9.34274	9.58665	10.1097	10.1228	9.86836	9.99901	9.90854	9.73132	10.0897	9.79051	9.49386	9.86589	9.13545	9.66249
9034	0	0	0	0	0	5.38198	5.03562	5.64386	5.36107	5.32553	5.38198	5.20163	5.67525	4.42626	4.86295	5.42962	5.34696	4.98641	5.01346	4.07039	3.98185	5.43962	4.81762
5683	0	0	0	0	0	9.02237	10.1669	10.5802	10.6065	10.2074	10.4808	10.7389	9.53177	10.6136	10.6415	9.69558	9.7252	9.96159	10.3259	10.5826	10.2456	10.1427	10.2469
5689	0	0	0	0	0	4.73877	4.36457	3.91648	4.56682	4.2555	4.76553	5.48864	4.12102	4.48543	3.80735	5.05311	4.93546	3.62059	5.81762	5.22882	3.82782	6.02015	4.19377
5684	0	0	0	0	0	10.3198	10.8371	10.5276	10.5052	10.4418	10.712	10.7461	10.6622	10.3005	10.4288	10.4501	10.1355	9.58308	10.3481	10.3872	10.0415	10.6511	10.4665
5685	0	0	0	0	0	5.2854	5.93546	6.87774	6.88631	5.4363	5.73335	5.63517	4.81762	5.2211	5.8679	5.29278	6.58195	4.63807	6.28725	6.63662	4.8679	5.40259	4.85798
7084	0	0	0	0	0	3.18587	4.87283	5.04002	5.10434	3.39232	5.92125	3.79701	3.32193	2.45943	5.2817	3.63227	3.87774	4.56071	3.51096	5.64386	4.74416	4.07039	3.47249
10631	0	0	0	0	0	9.28425	9.47533	9.14949	9.31129	8.97154	9.29094	9.39167	9.33762	9.28332	8.97068	9.20872	9.28007	8.86264	8.81089	9.18488	8.17592	8.99039	8.84392
8543	0	0	0	0	0	8.6489	8.17493	8.68545	8.20897	8.92154	8.07361	7.99548	8.2182	8.12928	8.1205	8.9331	8.62022	7.80607	7.93369	7.34873	8.51531	8.22304	8.70563
4087	0	0	0	0	0	14.0479	13.4512	13.9344	14.0211	14.1535	14.136	13.8433	13.4423	14.0177	13.7871	14.0473	14.0155	14.278	13.5919	14.3024	13.9213	14.4625	14.3509
1559	0	0	0	0	0	7.12102	6.50621	6.86666	7.5345	7.49905	7.10224	6.8505	6.8009	6.37156	7.24317	6.77347	6.5345	7.03672	6.87036	6.9542	7.53916	7.18488	7.69627
3428	0	0	0	0	0	8.56834	8.42038	8.88692	8.34074	8.41236	8.24031	8.1375	8.29094	8.20799	8.13134	8.25503	8.16742	8.14057	8.85269	9.00927	8.48583	8.59619	8.61728
3716	0	0	0	0	0	13.4459	14.2787	13.8728	14.4027	14.0961	14.0021	14.3283	14.6652	14.0807	14.5584	14.1918	14.1515	13.7572	14.6507	14.1517	14.4617	14.4822	14.132
5774	0	0	0	0	0	9.74298	9.55516	9.80494	9.59824	9.32441	9.85175	10.124	9.49486	9.66942	9.32103	9.74332	9.77956	9.03864	9.53586	9.49105	9.33427	9.86031	9.50263
5775	0	0	0	0	0	8.54148	7.97097	8.00675	7.7286	8.43463	7.6279	8.48301	7.82972	7.78986	7.79312	8.62205	8.49865	7.37764	7.00338	6.80607	7.5932	8.00338	7.90388
6910	0	0	0	0	0	11.9097	11.9824	11.8063	11.6319	11.7232	11.9197	11.9618	12.0233	11.9963	12.0169	11.7872	11.9706	12.2699	12.2599	12.2202	11.7105	11.8566	12.1337
4792	0	0	0	0	0	8.25361	7.77149	8.06016	7.86171	7.44211	7.87221	7.60437	7.33896	7.54381	8.03067	7.84737	7.82528	7.59619	7.54612	7.9507	7.9331	8.1644	8.02956
5424	0	0	0	0	0	5.36807	5.75221	5.56071	4.6837	5.93074	5.79442	4.40599	4.32912	3.848	4.36457	5.56377	3.80735	5.66959	5.77873	4.94486	5.96578	4.98641	5.23649
5782	0	0	-1	0	0	7.81057	6.78921	7.31651	6.85175	7.38888	7.32103	7.37504	7.43879	6.12102	6.92244	7.21237	5.61471	7.18488	6.61912	6.52982	6.29094	5.94953	7.23074
4603	0	0	0	0	0	9.72468	9.74332	9.44894	9.83226	9.92481	9.94295	9.66782	9.84784	9.32823	9.76603	9.88295	9.98242	9.71665	9.89345	9.32823	9.45389	9.57554	9.91752
2059	0	0	0	0	0	7.51649	7.44045	7.73877	7.09064	7.78267	7.59395	8.18587	7.67313	7.78202	6.93546	8.25833	8.30424	7.85175	7.70113	7.66391	6.57743	7.94017	7.11894
10131	0	0	0	0	0	3.40599	3.08746	3.9542	5.56986	5.27426	4.80735	6.97499	4.55459	2.98185	4.72247	5.38543	3.66676	6.2817	4.52356	2.98185	4.91169	5.73877	6.14364
5298	0	0	0	0	0	7.5345	6.89603	7.35667	7.94427	7.10329	7.39917	7.47573	7.69488	7.41954	7.59842	7.3837	7.7879	6.64241	7.33002	5.07468	6.51728	6.87036	7.06393
5425	0	0	0	0	0	9.94705	10.1174	11.129	9.53255	9.45759	9.93369	9.96203	9.43024	10.4746	9.06366	9.02625	8.67737	9.92555	9.44874	11.1259	9.76703	9.58195	9.94075
4602	0	0	0	0	0	9.14057	9.86279	9.59339	9.62735	9.76238	10.0999	9.47005	8.98385	9.04412	9.24031	8.98726	9.18562	8.83162	9.53489	9.29944	9.20848	9.7303	9.64368
1562	0	0	0	0	0	11.1689	11.3175	11.0817	11.2668	10.9225	11.385	11.234	11.1623	11.2913	11.1747	11.1208	10.8682	11.2828	11.2666	11.0889	11.2226	11.1122	11.164
3702	0	0	0	0	0	12.1074	12.1944	12.2099	12.471	12.2311	11.7738	12.2489	12.1608	12.4667	12.1307	12.2325	11.9052	11.9561	11.9541	12.1801	12.3598	12.0184	11.8473
7251	0	0	0	0	0	13.4253	13.632	13.4677	13.6219	13.3222	13.24	13.6049	13.7012	13.6463	13.7756	13.5112	13.2775	13.5487	13.8543	13.7475	13.8352	13.5677	13.4309
3308	0	0	0	0	0	11.7861	12.3415	12.712	12.6276	12.3956	11.6803	12.4659	12.5054	12.7177	12.3383	12.365	11.8053	11.7874	12.352	12.7935	12.5865	12.4604	11.8329
4321	0	0	0	0	0	11.9796	12.4919	12.2895	12.346	12.2146	12.076	12.21	11.9659	12.4893	12.2269	11.9941	11.8398	11.9676	12.3007	12.3317	12.7584	12.3568	12.3163
1002	0	0	0	0	0	12.2024	12.5971	12.4006	12.7674	12.5454	12.2931	12.1096	12.2118	12.2575	12.1348	12.4138	12.3483	11.818	12.2698	12.2676	12.6447	12.2552	12.1544
1006	0	0	0	0	0	9.43484	9.54747	9.78839	9.19057	9.66302	9.51649	9.39081	9.88646	9.71545	9.60992	9.92214	9.64494	9.54574	9.54574	9.57005	9.71098	9.66231	9.54516
2045	-1	-1	0	0	0	10.4092	9.23122	9.6388	10.0098	10.3976	10.6402	10.6041	9.41764	9.66445	9.91184	10.4585	11.0715	10.0406	9.44274	9.47695	9.97484	10.1993	10.4902
5439	0	0	0	0	0	10.1186	9.73674	10.0469	9.88325	9.9642	9.64024	9.94266	9.7386	10.0102	9.40323	9.99449	10.0856	10.0045	9.66107	10.0852	10.0572	9.79246	9.88753
2101	0	0	0	0	0	8.62425	9.24198	9.24698	9.3031	9.21189	9.0588	9.42794	8.74584	8.42668	9.08773	8.92333	9.10355	8.979	9.64043	9.16792	9.03645	9.71218	9.1581
5796	0	0	0	0	0	7.11582	7.43962	7.5744	7.34873	8.15431	8.17542	7.99492	7.43463	7.63372	7.49346	8.07361	7.76752	6.58346	7.37417	6.82782	6.91767	6.78921	8.17642
4610	0	0	0	0	0	11.0197	10.3788	10.8538	10.1421	10.3972	10.6059	10.314	10.2041	10.8681	10.3484	10.597	10.7535	10.6302	10.716	10.764	10.4902	11.165	10.5762
22936	0	0	0	0	0	8.96521	9.05528	9.04193	9.24935	8.45902	9.25692	8.68124	9.12102	8.94544	8.77215	9.24103	8.75355	8.63445	8.99209	8.64566	8.88966	9.48884	8.58534
5806	0	0	0	0	0	7.25644	7.71081	8.38241	8.13134	8.53099	8.34829	8.10696	8.32193	8.385	7.47654	8.59656	8.45162	8.35579	8.15228	8.31288	7.93251	8.58684	8.56377
1549	0	0	0	0	0	9.7766	9.7662	9.76802	9.33517	9.35777	9.49005	9.1267	9.1334	9.31243	9.29554	9.06313	8.96982	9.24911	9.98755	9.98883	9.50263	9.70667	9.55976
1548	0	0	0	0	0	11.3765	12.0286	11.46	11.1313	11.1703	11.7579	10.5781	12.6203	11.482	11.4669	11.833	11.8199	11.7254	12.5696	11.2835	11.1358	11.6872	11.8226
4052	0	0	0	0	0	8.95565	7.6703	9.76885	8.96463	7.56071	8.78921	8.46189	6.73742	9.97499	8.85953	7.41785	7.1179	9.9976	7.17991	9.92006	8.4822	7.50144	9.45923
5786	0	0	0	1	0	9.72826	9.4045	9.99859	10.1371	10.7417	9.75355	10.0968	9.51924	10.0704	9.56624	10.6217	10.5108	9.86062	9.26303	9.98185	10.3886	10.6572	9.90056
4055	0	0	0	0	0	9.47086	8.90719	8.93015	9.11478	9.00591	8.92184	8.93192	8.90056	8.64097	8.86635	9.1179	9.17966	7.92481	8.62936	8.51688	8.96116	9.03864	8.56758
7535	0	0	0	0	0	3.72247	5.2891	4.33628	3.37851	3.97269	3.63227	3.99095	4.32193	2.98185	4.82782	5.92837	5.67807	3.53605	5.42626	4.79701	6.29462	5.56986	3.27798
2339	0	0	0	0	0	8.80445	9.24959	9.60214	9.66053	9.52121	9.39275	9.77791	9.39296	9.48361	9.25974	9.37786	8.95507	9.32396	10.0551	9.72605	9.43879	9.75689	9.63481
10212	0	0	0	0	0	9.88065	9.30035	9.25857	9.62443	10.05	9.37764	10.3233	9.73268	9.87036	9.35953	10.4082	10.0448	10.2115	9.80945	10.097	9.85019	10.2935	9.44584
7490	0	0	0	0	0	13.1289	12.403	12.2291	12.8843	12.2466	12.717	12.9644	12.7124	12.5872	13.2129	12.728	12.6864	13.0864	12.667	12.2545	12.7775	12.5021	12.8066
3479	0	0	0	0	0	11.6281	11.0849	11.2125	11.4154	10.9276	11.3059	10.8299	10.8822	11.2226	11.3387	11.0746	10.7435	10.9675	11.0454	11.2957	10.9086	10.6691	10.8636
675	0	0	0	0	0	10.7555	10.3719	10.3872	10.582	11.4135	11.3789	10.7293	11.1441	10.6952	10.9072	11.8492	11.8629	10.9402	10.252	10.313	11.0133	11.111	11.1411
2257	0	0	0	0	0	12.0885	11.9841	12.1342	12.096	11.4952	11.992	12.2371	11.916	11.7654	12.2368	11.8151	11.5991	12.2368	12.2894	12.3182	12.3039	11.9759	12.0892
7298	0	0	0	0	0	12.2628	12.9535	12.8125	12.9437	12.5925	12.0397	12.4778	12.5592	12.8755	12.7997	12.5481	12.4268	12.4583	12.869	12.953	12.9603	12.3097	12.3378
3561	0	0	0	0	0	8.06663	7.1639	7.74752	8.37243	6.97613	7.88692	7.70874	8.28864	7.21043	7.48301	8.15076	7.32823	5.7866	5.63227	6.78398	7.22689	8.50621	5.87529
1909	0	0	0	0	0	2.63227	5.853	5.87036	4.9542	5.81506	4.72792	3.73335	5.56682	4.82782	5.85798	4.97728	5.2211	4.56682	5.43962	5.46597	4.18587	6.46107	4.18587
3680	1	0	0	0	1	5.93074	7.00562	6.43463	5.64386	7.13443	7.37069	5.7252	7.23649	5.7252	6.98641	5.50144	6.69488	6.27984	7.02126	6.77083	7.36545	6.56529	7.18686
4325	0	0	0	0	0	8.44997	8.43254	7.98982	8.16491	6.66959	7.99492	9.08188	8.47938	7.69139	7.86481	8.58646	7.87098	8.32508	8.74147	8.54071	8.1127	8.17493	7.77808
9223	0	0	0	0	0	10.057	9.77742	9.70995	9.65087	10.1775	9.51944	9.76703	9.31696	9.27403	9.62534	10.2246	10.2123	9.9642	9.58759	9.53935	9.80961	9.77132	9.69105
53358	0	0	0	0	0	5.71425	2.82782	6.33807	6.46271	4.6837	4.98185	2.58496	3.49825	1.32193	4.926	5.90448	5.0917	4.51728	5.21335	2.16993	5.67525	2.40599	6.28725
1859	0	0	0	0	0	9.09672	9.22352	9.16717	9.37199	9.20359	9.19254	8.72247	9.08428	9.02625	9.53469	9.54264	8.99548	8.55228	8.67101	8.63445	8.9384	8.97298	8.72383
354	0	0	0	0	0	10.5712	10.5704	11.1504	10.8108	10.5619	10.4265	10.6314	10.5682	10.9596	10.8522	10.9069	10.7056	10.2697	10.4446	10.9037	11.1769	10.5151	10.5553
2237	0	0	0	0	0	6.3906	5.98413	6.72928	7.13955	7.79766	6.71836	7.23458	6.97154	5.68089	7.22978	7.05853	6.96	6.61471	6.69905	6.64241	6.83542	7.07788	6.47897
1572	0	0	0	0	0	9.62753	9.11842	9.68159	8.81762	9.09355	9.61526	8.01959	9.37699	9.04056	9.14924	9.92615	9.18735	9.1576	8.98442	9.40131	9.63154	8.02735	9.2976
2113	0	0	0	0	0	11.4048	11.7958	11.5051	11.8223	11.9116	11.7669	11.4385	11.9787	11.6631	11.4001	11.8607	11.9629	11.3824	11.8474	11.6178	11.8813	11.6401	11.7746
2114	0	0	0	0	0	11.284	10.8365	11.3099	11.5238	10.6928	11.7301	11.3826	12.1274	11.3549	11.9846	11.9976	11.9104	11.6031	11.4112	11.3258	11.3391	11.1775	11.6456
3553	0	0	0	0	0	13.1697	13.1547	12.8681	12.8015	12.677	12.991	13.244	12.7733	13.0606	13.0081	12.8067	12.553	13.1567	13.214	13.0282	12.8278	12.7357	13.0299
4830	0	0	0	0	0	11.0711	10.6778	11.0286	10.86	10.7237	11.0023	11.1119	10.7395	11.026	11.0146	10.7451	10.8096	10.8549	10.9178	10.9189	10.9018	10.7674	10.8239
8711	0	0	0	0	0	11.2458	10.6718	10.7197	10.845	11.2929	10.9292	11.3887	11.0898	10.9941	10.9115	11.2553	11.5575	11.3232	10.6048	10.6864	10.6929	11.1836	11.0328
5891	0	0	0	0	0	12.1227	11.561	11.6652	11.537	11.8435	11.9024	11.943	11.8485	11.6326	12.0635	12.1302	12.5979	12.3159	11.8145	11.645	11.6849	11.9236	12.101
2253	0	0	0	0	0	8.63517	6.49185	7.95826	7.61176	8.16993	7.91827	7.71768	7.6532	6.11478	5.84549	8.74651	8.65069	8.39703	8.01067	7.2817	7.82209	6.3345	8.05961
90634	0	0	0	0	0	11.792	11.4721	11.3436	11.4402	11.3904	11.6847	11.158	11.5914	11.1119	11.2334	11.6685	11.6085	12.045	11.2987	11.4086	10.9692	11.4099	11.0845
116828	0	0	0	0	0	6.15381	6.13134	5.91648	5.71973	7.08215	6.87036	5.76553	5.89966	6.84046	6.40769	6.44294	5.89966	6.37504	5.0917	5.90689	5.05311	5.34696	5.71149
10129	0	0	0	0	0	9.52082	9.49785	9.30583	9.59675	9.43254	9.37613	9.78251	9.89815	9.1955	9.51865	9.2329	9.50641	9.33628	9.46597	9.26092	9.3403	9.69366	9.61287
10443	0	0	0	0	0	11.6822	11.799	11.535	11.4437	10.9567	11.3541	11.1729	11.6202	11.5153	11.1244	11.1834	11.176	12.0108	11.8135	11.2039	10.9172	10.7965	11.1651
10111	0	0	0	0	0	6.8716	8.25077	6.67807	7.01123	7.84862	6.66391	8.42962	7.85674	7.65893	7.99152	6.71562	8.01792	6.98185	7.08321	7.44377	6.3906	6.59395	6.49985
3595	0	0	0	0	0	12.3444	11.5665	11.4929	12.2049	12.6362	12.4989	12.0531	12.0667	11.7036	11.9898	12.6096	12.595	12.517	11.7307	11.7847	12.386	12.9515	12.7182
1112	-1	0	0	0	0	8.08002	7.32912	7.56301	8.34474	8.06824	8.14568	8.0607	7.08428	7.62352	7.27612	7.45533	7.6453	8.10696	7.31922	7.70805	8.26162	6.71973	8.05853
990	0	0	0	0	0	8.40088	8.11582	8.67349	8.27146	8.21675	7.6851	7.62717	7.49905	7.78529	7.41278	8.35315	7.71218	7.88081	8.14466	8.68895	8.24508	8.56377	7.95942
1956	0	0	0	0	0	6.0917	7.10957	6.53605	6.74147	7.72928	8.28448	7.6575	5.8125	7.49985	5.848	7.76951	8.1267	6.49346	6.44128	7.20653	6.88142	8.03562	7.95652
3558	0	0	0	0	0	8.32057	7.4814	9.34585	8.2075	8.91169	7.85112	8.50462	7.83983	8.93605	7.70113	8.59619	7.85611	6.94134	8.32553	9.11114	7.7866	8.73809	7.84423
4893	0	0	0	0	0	4.73335	4.59096	4.6893	4.35755	4.39232	4.90689	4.8679	3.9542	4.2854	4.72247	4.82782	4.16189	4.20945	3.79701	3.848	4.20945	3.99095	4.2555
8970	0	0	0	0	0	11.5111	12.0291	12.6881	12.5409	12.061	12.2529	12.3811	11.9647	12.5286	12.6388	12.0859	12.094	11.7705	12.0133	12.8145	12.4809	12.1292	12.2622
3442	0	0	0	0	0	9.51057	9.49346	10.1788	9.73995	10.2147	10.5475	10.1301	9.52845	9.83542	9.74416	9.69331	9.78496	9.21578	10.0569	9.86388	9.69453	10.2137	10.1808
3443	0	0	0	0	0	4.50462	4.65535	4.36457	4.27053	4.38543	4.98185	2.43296	4.32912	3.36457	6.59096	4.44626	4.2854	3.7866	6.09381	5.71973	4.1127	6.32733	3.9542
1950	0	0	0	0	0	6.07895	5.90929	6.12309	6.29462	5.80735	6.33628	6.22497	6.02459	5.79442	6.2384	6.03342	6.24222	5.42626	5.73064	5.89966	5.47573	7.6893	6.03562
5608	0	0	0	0	0	6.43962	6.90929	7.36807	6.44128	5.82782	6.88509	7.53605	5.69209	6.78398	5.98185	6.87897	6.55459	6.76818	7.2075	5.24413	5.95187	6.55766	6.47086
641	0	0	0	0	0	14.3956	14.8686	15.0527	15.3318	14.9285	15.0893	15.0597	14.7447	15.0679	15.4571	15.0103	14.7576	14.5307	14.9573	15.1984	15.2476	14.9382	14.9728
2321	0	0	0	0	0	10.4842	9.69	8.82209	9.39746	8.83036	9.53547	9.01987	8.604	9.26843	9.28956	9.2628	8.87406	9.39874	8.31696	9.21989	9.24769	9.78856	9.14006
3373	0	0	0	0	0	7.0268	7.88813	8.68229	8.24982	8.80445	8.31922	8.38845	8.66071	8.28031	8.36019	6.74953	7.4822	8.42333	6.8392	8.07628	8.27193	7.31288	8.31832
3718	0	0	0	0	0	10.9866	10.5097	10.3293	10.5878	11.1063	10.7196	10.3663	10.7628	10.2422	10.4694	11.0595	11.338	10.9916	10.4088	10.652	10.5881	11.1078	10.8757
3586	0	0	0	0	0	7.37591	6.91049	7.11686	6.86666	6.82782	7.05637	7.19574	6.86047	6.83162	7.10119	7.11166	7.09064	6.73606	7.13955	7.24603	6.732	7.2182	6.96347
10573	0	0	1	0	0	11.7347	12.8072	12.7414	12.5517	12.1355	12.316	12.1679	12.7708	12.6541	12.9843	12.4048	12.3057	11.5614	13.185	12.9153	12.5908	12.4734	12.4935
1553	0	0	0	0	0	10.2776	10.0674	10.444	9.36392	9.75154	9.95041	10.3425	9.57232	9.79149	9.55651	9.54844	9.31628	10.002	10.4298	9.85969	10.0034	10.066	9.86944
10181	0	0	0	0	0	11.5977	11.2863	11.3393	11.3955	11.1169	11.8928	11.4373	10.9622	10.9021	10.0614	11.6307	10.6388	11.1752	11.4707	9.56701	11.2261	11.4324	11.3401
5058	0	0	0	0	0	11.7107	12.483	12.2584	12.7739	11.9723	11.7309	12.5162	12.5405	12.4645	12.6656	11.9434	11.8614	11.6008	12.2257	12.1316	12.9549	12.0936	11.7614
7341	0	0	0	0	0	10.3063	9.97355	10.5552	10.272	10.1633	10.462	10.1178	9.56396	10.3271	10.1192	9.85736	9.83415	10.6131	10.5709	10.9861	10.8292	10.465	10.7934
1850	0	0	0	0	0	7.84612	6.3837	7.15987	7.04221	8.15026	8.05311	7.39232	6.78398	6.62498	6.37504	7.75087	7.90629	7.2384	5.55459	6.70736	5.39917	8.09381	7.31379
7132	0	0	0	0	0	5.21335	4.853	5.37851	5.41954	6.12102	6.96463	6.38716	5.2555	5.65821	5.09592	6.66249	5.93546	5.61765	5.50144	7.31379	6.26679	4.23266	5.14975
207	0	0	0	0	0	7.30652	6.926	7.848	7.81954	7.02237	7.04549	7.29921	6.96	7.11166	7.32463	6.79312	7.32193	7.13648	7.5157	6.79572	6.2211	7.8505	7.52199
2885	0	0	0	0	0	11.0042	11.0606	11.4437	11.2456	11.2867	11.5272	11.1798	10.7943	11.1493	11.0729	11.2081	10.9249	11.0635	10.8795	11.497	11.9569	11.3462	11.2054
3455	0	0	0	0	0	11.8171	11.7437	11.5792	11.7322	11.4956	11.6835	11.9327	11.7814	11.8753	12.0902	11.6179	11.2954	11.6995	11.7271	11.6522	11.7614	11.6291	11.6129
3588	0	0	0	0	0	9.22207	9.195	8.54458	9.02873	9.15026	9.2384	8.8558	8.81986	8.76785	8.09803	8.89178	8.74046	8.55919	8.67101	7.73335	8.06393	9.19967	8.83067
2842	0	0	0	0	0	8.732	8.83447	8.83983	8.7364	8.79636	9.28748	8.91528	8.18488	8.74214	8.83321	8.97413	7.58195	8.15381	9.30743	9.13878	8.79636	8.49785	9.24745
5925	0	0	0	0	0	10.5041	10.6314	10.6493	10.9409	10.4594	10.2253	10.6478	10.2929	10.6271	10.9299	10.4386	10.7957	10.4535	10.8012	10.8603	10.9802	10.3624	10.4336
3643	0	0	0	0	0	11.6247	12.1209	12.2251	12.1413	11.7772	11.8401	11.9199	11.6999	12.2168	12.2894	11.3812	11.2819	12.1984	12.3219	12.5995	12.1714	11.8675	11.9749
5155	0	0	0	0	0	4.07895	1.63227	2.926	3.18587	2.65535	3.40599	2.40599	3.08746	3.67807	4.24031	3.18587	3.87774	2.23266	4.47249	2.51096	2.848	2.20163	4.09592
3565	0	0	0	0	0	7.35843	7.68018	7.65033	7.9431	7.52513	7.45697	7.11374	7.77873	6.83542	7.01569	7.86851	6.98299	6.86419	7.06932	7.60955	7.47168	7.89118	7.41701
5243	0	0	0	0	0	8.13699	8.17243	8.80864	8.5519	8.74987	8.98613	8.82082	7.2114	8.23218	8.16892	8.53528	9.05474	8.58082	8.22352	8.86542	8.77314	8.83637	8.87805
367	0	0	0	0	0	7.45039	6.36982	8.17443	7.20359	7.70529	7.4187	8.02181	7.3672	7.38888	7.50064	8.13545	7.76155	7.19279	7.21917	6.05961	7.22882	5.33271	7.42206
5008	0	0	0	0	0	9.45759	9.4446	9.38111	9.26632	9.42857	9.53722	9.50839	9.13725	9.14083	9.04658	9.29646	9.46005	9.26209	9.33293	9.49865	9.61563	9.6532	9.40812
23532	0	0	0	0	0	3.79701	5.27426	4.17792	4.71699	3.39232	3.90689	5.22497	4.71699	3	4.63227	4.63227	3.88753	4.09592	5.07468	3.88753	4.07895	4.14568	4.20945
3441	0	0	0	0	0	8.2427	7.85611	9.33784	8.62132	8.94632	8.53411	9.05474	8.54767	9.32035	8.66285	9.3661	9.26725	8.44377	9.00619	9.83826	9.50541	9.4417	8.74651
7155	0	0	0	0	0	4.78136	6.42122	5.59694	7.06717	7.01903	5.78921	6.74147	6.1334	6.42122	6.12102	6.6837	6.54226	6.25172	5.94251	6.30743	6.5157	6.78921	6.47249
1048	0	0	0	0	0	8.12205	7.20653	7.30834	7.38888	7.96751	8.25927	7.07682	7.46434	7.10957	7.61029	8.65642	7.10957	7.55459	7.62352	6.73606	8.14771	8.1205	7.85487
7133	-1	0	0	0	0	7.84423	6.94369	7.86604	7.77215	7.99152	7.2075	8.69662	7.16692	7.75422	6.81378	8.72826	8.23074	8.07628	7.24413	7.83352	7.73944	7.40088	8.04439
995	0	0	0	0	0	7.60437	7.72656	7.13237	5.87774	6.60437	7.84987	7.19279	6.14975	6.45943	6.56834	8.06286	6.75889	5.32912	5.44626	7.35843	6.51728	7.81186	7.04111
2065	0	0	0	0	0	11.5598	12.1087	12.201	12.1058	11.192	11.7143	11.9708	12.2	12.654	12.4706	11.6579	11.4047	11.7115	12.1403	12.0765	11.958	11.5294	11.5228
3486	0	0	0	0	0	11.954	11.8189	11.8288	12.1288	12.4411	11.782	11.7533	11.9272	11.4472	11.8484	12.417	12.1851	11.5629	11.6043	11.8894	12.1316	12.4809	11.9617
11080	0	0	0	0	0	8.03012	8.86171	8.19032	8.83352	9.22497	9.50482	9.34296	9.40045	8.74886	9.76354	9.49725	9.42962	8.5763	8.84518	8.67136	8.47776	8.55344	8.58271
3265	0	0	0	0	0	11.1198	10.8167	11.1808	11.4629	11.6381	10.5186	11.2658	11.3225	11.5299	11.028	11.4798	11.1528	11.1459	10.6572	11.33	11.4346	11.895	10.3457
7153	0	0	0	0	0	7.69279	7.82718	7.87836	6.79701	7.59619	8.07788	8.01681	8.15127	7.73403	8.35579	8.46434	8.05039	7.52748	8.03232	7.51806	7.42206	7.08852	7.53528
2247	0	0	0	0	0	11.1726	10.2488	10.4798	10.5816	11.2528	11.0713	10.5259	10.1887	10.2254	10.3841	11.3376	10.8798	11.0426	10.3467	10.4056	10.2931	11.2815	11.1596
5432	0	0	0	0	0	13.7931	13.3229	13.5724	13.6132	13.9476	13.8888	13.5089	13.1372	13.2407	13.4168	13.733	13.9969	13.8471	13.0696	13.209	13.6319	13.4369	13.5641
7010	0	0	0	0	0	9.84471	10.0503	10.1662	10.1537	10.309	10.3168	10.1642	9.52572	9.95303	10.0803	9.98883	10.0674	9.90041	9.66409	10.0289	10.0893	10.2842	10.475
2621	0	0	0	0	0	7.89603	7.45204	8.51136	7.19967	7.87958	7.70598	7.71149	7.50303	8.07307	7.35843	7.82209	7.69209	7.7879	7.72178	8.11946	7.48864	7.46189	8.31832
1033	0	0	0	0	0	6.52513	5.58796	6.80349	8.05961	7.6388	7.06501	7.02348	6.57592	8.85829	8.44419	7.73064	7.2114	7.4822	7.32823	8.30834	7.99831	7.89118	7.83605
7424	0	0	0	0	0	8.54805	8.38414	9.37526	7.59991	8.76653	8.53566	7.61397	8.24174	9.15987	8.31515	8.96405	8.73369	8.74853	8.66498	9.10774	8.71939	8.66782	8.84455
4323	0	0	0	0	0	15.4557	15.6643	15.2785	15.4321	15.651	15.678	15.4489	15.8721	15.528	15.4496	15.3427	15.0467	15.7025	15.594	15.2759	15.562	15.5483	15.6534
5241	0	0	0	0	0	11.4494	11.0531	11.889	11.5319	11.3279	11.4469	11.6042	10.9533	11.3619	11.5344	10.4999	10.7864	11.0418	11.3131	11.7773	11.3793	11.2791	11.3825
1436	0	0	0	0	0	10.3951	10.56	10.6854	10.4653	10.5098	10.6484	10.5902	10.3483	10.3594	10.4843	10.5279	10.7252	10.613	10.6527	10.8573	10.7106	10.6912	10.7408
7472	0	0	0	0	0	5.8505	7.8125	7.87283	5.88753	7.6489	7.19574	5.65249	5.09592	5.14975	6.67384	5.58195	4.87283	5.03122	6.42626	6.97842	7.53683	4.95884	5.57289
8558	0	0	0	0	0	9.93266	9.39767	9.80655	9.47573	9.25361	9.24127	9.78741	9.30857	9.439	9.39832	9.20506	9.47938	9.7789	9.81218	9.59227	9.4113	9.40365	9.35182
7039	0	0	0	0	0	7.04985	7.53372	6.92719	7.6279	7.8125	7.3637	6.95536	7.86975	7.22207	7.69418	7.76354	7.30834	7.43212	7.88325	7.64458	7.14057	7.66463	8.26585
5613	0	0	0	0	0	9.55976	8.80607	9.49265	9.32215	8.86511	9.59656	9.15482	8.45327	8.9678	8.91289	9.47249	9.31899	9.34007	8.84109	9.35579	8.9384	8.74517	8.92392
3482	0	0	0	0	0	3.33628	3.33628	3.15381	2.82782	3.63227	4.45943	3.64386	3.15381	3.56071	4.21723	3.54844	4.53605	4.07895	4.57289	3.07039	2.60881	3.58496	3.53605
5979	-1	0	0	0	0	9.90614	9.13878	9.26303	9.02042	8.92095	9.43505	8.96261	7.61545	8.79961	8.80832	8.78496	8.83036	9.97312	8.99095	9.21408	8.8857	9.13571	9.50482
2690	0	0	0	0	0	8.15482	7.66605	7.88203	7.3505	7.71081	8.34252	7.89966	7.8505	7.8936	6.1334	6.61029	7.63227	7.38284	7.48623	6.62936	7.59619	7.93723	7.51964
1001	0	0	0	0	0	7.11582	6.91169	7.60437	6.87652	6.95652	8.42794	7.12516	7.40769	6.54226	7.19673	7.07253	6.55612	6.49185	6.7761	7.79181	6.45121	7.93192	6.67101
3570	0	0	0	0	0	8.02901	7.62278	7.56529	7.67313	8.16038	7.57592	7.56148	7.19967	6.96463	8.02459	8.06232	7.51964	7.57137	7.52591	7.67101	7.72928	8.31786	7.63227
7515	0	0	0	0	0	10.9335	11.2126	10.7369	10.5774	11.1325	10.7552	11.3057	11.3265	10.881	10.5317	10.505	11.2736	10.5247	10.6527	10.6137	10.5396	10.4417	11.2302
2176	0	0	0	0	0	10.3022	10.1224	10.3665	10.1654	10.5729	10.5748	9.97613	10.523	10.5114	10.6193	10.7891	10.6528	10.3056	9.92452	10.3458	10.3206	10.3937	10.554
1087	0	0	0	-1	0	6.51254	7.3672	7.02015	7.40684	5.15785	5.51096	7.3505	5.77347	7.88264	6.93192	5.97728	6.43463	7.35843	5.47249	4.85798	4.90689	4.77083	7.37591
2103	0	0	0	0	0	7.83857	7.91049	7.4822	7.90328	7.42878	7.78398	7.6575	7.51333	7.45368	7.69975	6.28725	7.60363	7.26115	7.85487	7.71012	7.95187	8.08746	7.71425
3630	0	0	0	0	0	7.32012	6.64241	7.82018	6.71699	7.19574	7.25172	7.18884	7.35226	7.29278	6.61176	7.95361	7.44543	6.77479	6.01569	7.41447	6.64386	7.89785	6.37504
5596	0	0	0	0	0	3.72247	3.08746	3.05311	3.80735	3.37851	4.41278	3.88753	4.18587	2.98185	3.49825	3.53605	3.33628	3.90689	3.53605	3.70044	3.36457	3.72247	2.96347
1908	0	0	0	0	0	7.32463	6.09381	7.40514	6.96694	7.05745	6.10224	7.35138	6.56529	7.00899	6.42122	7.08108	7.06609	7.32012	6.87774	8.12619	7.41532	7.31016	6.26866
26469	0	0	0	0	0	9.23673	8.61287	8.79863	9.48884	9.56243	9.29094	9.19722	8.95565	8.72212	9.04385	9.41553	9.24982	8.95913	8.91886	8.8157	9.48422	9.52376	9.07655
3216	0	0	0	0	0	9.66729	10.0386	10.1816	10.0767	9.99336	10.322	10.1717	9.98371	10.0999	10.1829	9.73657	10.2528	10.0278	10.3136	10.419	10.1689	9.86975	10.2406
50	0	0	0	0	0	11.6881	10.3288	10.8201	10.4898	11.1743	11.1935	10.8688	10.5684	10.839	10.9321	11.1602	11.4561	11.4046	10.2252	10.3876	10.7683	10.785	11.3461
5584	-1	0	0	0	0	10.9567	8.45943	10.3292	10.4868	10.4485	10.5724	9.57705	8.29829	9.96521	10.0778	10.5825	10.3539	10.6632	8.49265	10.247	10.1839	10.565	10.5099
2044	0	0	0	0	0	11.1376	11.6438	11.7466	11.456	11.062	11.2423	11.7705	11.3457	11.5544	11.5879	10.6519	10.7551	11.3391	11.9251	11.8218	11.6657	11.1317	11.4499
2043	-1	0	0	0	0	9.90509	7.71218	9.37025	8.87958	9.17642	8.79863	8.76852	7.3147	8.74079	8.24888	8.65785	8.76553	9.81506	8.46761	8.49025	8.45984	8.6268	8.67631
1030	-1	0	0	0	0	11.2974	9.77462	12.0058	11.5342	11.5979	10.7303	11.6021	9.65213	11.3492	11.0807	11.391	11.2256	11.0539	9.70511	11.7759	11.4289	11.4828	10.6318
4233	0	0	0	0	0	12.6751	12.5457	12.6257	13.3432	12.814	12.9115	13.4143	12.5853	12.637	13.4926	12.9166	12.9805	12.5015	12.4128	12.5546	13.5602	13.0017	12.976
8027	0	0	0	0	0	7.08321	7.23074	7.3336	7.44128	8.2211	6.85674	6.21917	7.51254	7.25644	7.62425	5.72792	8.22641	7.14262	6.07253	7.53761	8.10381	7.92184	7.92481
3727	0	0	0	0	0	12.7397	12.2454	12.2276	12.1198	12.1231	12.5523	12.6655	12.3286	12.5503	12.4753	12.3911	12.3916	13.0177	12.7242	12.2286	11.904	12.7246	12.6652
9098	-1	0	0	0	0	11.6868	10.9404	11.1737	11.7697	11.9958	11.5152	12.0761	11.2606	11.2489	11.8589	11.9978	11.7855	11.7525	11.016	11.3074	12.2431	12.5404	11.5659
598	0	0	-1	0	0	9.06313	8.40557	8.8351	8.16892	8.95652	7.82591	8.71528	8.36982	8.96319	8.12567	9.31764	9.25361	9.17542	8.58007	8.57856	8.22448	9.27845	8.54496
2254	0	0	0	0	0	10.6459	10.4185	10.6585	10.6529	10.5058	10.7093	10.6514	10.2899	10.2524	10.4237	10.6468	10.6722	9.92377	10.3245	10.0224	10.4039	10.3051	10.5025
7706	0	0	0	0	0	2.82782	3.54844	4.94953	2	3.24793	3.59694	1.88753	4.19377	4.74953	5.1819	2.40599	3.15381	3.96347	5.12102	2.67807	2.60881	4.59694	2.56071
1588	0	0	0	0	0	9.64566	9.90358	9.75405	9.76852	9.66764	9.94398	9.82956	9.71922	9.76454	9.99676	10.008	10.1445	9.73505	9.97298	9.69	9.89467	9.8009	9.98925
9366	0	0	0	0	0	8.17642	8.64422	8.68194	8.01681	8.14006	8.6435	8.73539	7.77676	8.35447	8.01402	8.28771	8.57289	8.26725	7.94075	8.76818	8.20994	8.1179	6.29462
1004	0	0	0	0	1	9.21699	9.35579	9.06474	9.30355	9.88463	9.82703	9.15937	9.38133	9.1814	9.25809	9.84266	10.239	8.88448	9.24745	8.8933	9.35843	9.24888	9.60363
988	0	0	0	0	0	12.2947	11.7234	11.4251	11.2982	11.4461	11.5994	11.3287	11.292	11.6567	11.2166	11.0228	11.3492	12.278	11.3891	11.5895	11.2804	11.2283	11.7745
5606	0	0	0	0	0	13.3043	12.8058	12.7258	12.1634	12.3834	12.4136	11.3036	12.7016	12.3094	11.9786	12.7753	12.5918	12.7739	12.4495	12.4049	12.0268	12.2826	12.0406
2241	0	0	0	0	0	6.90689	7.14364	7.01569	6.96232	6.77347	6.6279	7.0268	7.32012	7.1334	6.6865	7.73471	6.39232	6.6014	6.83668	7.37243	6.66534	7.35843	7.15076
5910	0	0	0	0	0	14.7248	14.4271	14.1089	14.4908	14.6275	14.3767	14.7608	14.7247	14.7047	14.826	14.6938	13.5486	14.9991	14.125	14.0933	14.5359	14.4963	14.0151
4593	0	0	0	0	0	10.2002	9.73809	9.482	9.72042	9.9587	10.0504	9.75037	9.14848	9.24008	9.72792	9.64746	9.84078	10.3888	9.89996	9.58684	9.60844	9.89345	9.98142
5783	0	0	0	0	0	7.06286	7.17991	6.6453	5.84298	6.62352	6.83036	6.45286	7.34607	5.9331	7.40173	7.31922	7.04111	6.95536	7.40599	7.06609	6.84549	7.19279	6.8679
8237	0	0	0	0	0	9.9472	9.04631	9.91916	9.4208	9.36041	9.52806	9.16138	8.03012	9.64205	9.49346	9.73522	9.31288	9.27752	9.05311	9.46883	8.91767	8.28401	9.39296
6850	0	0	0	0	0	8.38672	7.81378	8.71012	8.47533	8.93752	8.07307	8.25833	8.12619	8.78496	7.89603	8.7807	7.8679	8.53993	7.74214	8.12464	8.38759	8.15482	8.04002
11040	0	0	0	0	0	5.72792	5.14975	4.87774	5.6893	5.01792	5.52356	6.0268	6.07895	5.31107	5.91648	5.88509	7.08428	4.39232	4.55459	5.6893	6.18982	6.59544	4.6893
7040	0	0	0	0	0	9.40706	9.2097	8.87314	9.04221	8.87344	9.19451	8.80284	9.16164	8.41954	8.926	9.41469	9.20457	8.69314	9.2131	9.09408	8.32193	9.25998	8.8756
25	0	0	0	0	0	10.485	10.3829	10.7498	10.5525	10.7731	10.8522	11.0757	10.0673	10.759	10.7127	10.4326	10.2003	11.0192	10.6964	10.8357	10.6501	10.7672	11.0373
7867	0	0	0	0	0	9.62114	10.0445	10.1412	9.46352	9.56777	9.61967	9.85471	10.0139	9.74164	9.24627	9.59227	9.84109	9.6397	9.83495	9.63717	9.77314	9.58459	9.86047
2120	0	0	0	0	0	8.41659	9.06851	9.10748	9.06528	9.23362	9.296	9.34341	9.11634	9.05066	9.05393	8.7662	8.84768	8.30834	8.35843	9.06609	8.88539	9.09777	9.29439
1855	0	0	0	0	0	12.8043	12.1125	12.4438	12.0903	12.2612	12.6704	12.4644	11.6842	12.268	12.084	12.1615	12.3634	12.6808	12.31	12.3956	12.108	12.5503	12.654
6767	0	0	0	1	0	7.55305	6.36807	7.97212	7.4822	8.24745	7.42794	7.73742	7.19476	7.82718	7.34252	8.70736	8.42249	7.18587	6.91528	7.6879	6.40769	7.98982	7.14057
1642	0	0	0	0	0	10.714	11.0999	11.0539	10.8103	10.617	10.9723	10.2444	10.4291	10.6699	10.5899	10.6198	10.0458	10.579	11.1049	10.7311	11.0026	9.92926	11.0353
9112	0	0	0	0	0	9.1955	8.75589	8.73742	8.6837	9.49065	8.54844	8.48099	8.74281	8.62826	8.63081	9.37439	9.40599	8.72485	8.57818	8.66463	8.49745	9.16993	8.52591
8668	0	0	0	0	0	10.1966	9.47614	9.98783	9.25456	9.57327	9.09329	9.01374	9.24317	9.3403	8.72451	9.58778	9.83226	9.78316	9.04631	9.63717	9.0143	9.25219	9.14695
3814	1	0	0	0	0	4.1375	4.73335	4.56682	3.75489	5.25927	4.87283	4.81762	5.85549	4.81762	4.54844	4.60288	4.16993	2.94486	3.93546	2.926	3.45943	5.20163	5.31832
331	0	0	0	0	0	6.58195	4.65535	5.08746	4.52982	4.62059	4.38543	4.7866	7.5157	4.10434	3.8679	5.31107	6.61912	5.01792	6.32373	4.10434	4.81762	4.45943	5.10014
10788	0	0	0	0	0	6.22497	6.94134	7.19574	7.66463	7.52591	6.98299	7.64602	6.45615	6.97499	7.20163	7.9331	7.08215	7.04876	7.19279	7.65177	7.25739	7.33092	6.80478
9180	0	0	0	0	0	8.02514	8.61361	9.04139	8.73403	8.27612	8.19131	8.33539	8.1153	8.38414	8.89664	8.73234	8.19967	8.08428	8.43129	8.32912	7.87344	8.62534	8.0864
54498	0	0	0	0	0	8.33539	6.19771	8.50104	8.21237	7.19377	6.04658	8.77643	8.08215	5.86542	7.20848	6.03782	8.09751	5.80219	6.89239	5.72792	6.40259	7.97097	7.7046
2784	0	0	0	0	0	12.3015	12.3837	12.3856	12.2581	11.9184	12.4266	12.6543	12.4273	12.4864	12.5906	12.177	12.2163	12.2225	12.3826	12.3935	12.2811	12.039	12.449
11065	0	0	0	0	0	7.29737	6.54844	7.50541	7.3336	7.7039	7.3672	7.07788	7.15583	6.89482	6.46434	7.70736	7.75221	7.33807	7.45533	6.80735	7.0864	7.42038	6.81506
6189	0	0	0	0	0	14.0455	14.3559	14.141	14.0666	14.0721	14.2482	14.1212	14.4498	14.4397	14.2909	14.115	14.0992	14.251	14.4705	14.3125	13.9669	14.2353	14.3038
673	0	0	0	0	0	6.8679	6.74953	6.90569	7.38111	6.70736	7.79766	6.61618	7.02459	7.10014	6.95884	7.05311	6.90087	7.12516	6.85922	6.01346	6.24982	7.9507	6.24413
2346	0	0	0	0	0	13.5862	13.6632	13.7649	13.837	13.8856	14.274	13.9138	13.6461	13.9977	14.0785	14.1192	13.8161	13.8227	14.0436	14.0789	13.9132	14.204	14.5017
5801	0	0	0	0	0	6.35579	6.38716	6.58796	6.32912	6.78136	7.86604	7.03452	6.52356	5.88264	6.40259	6.89845	7.11686	5.64962	6.07039	6.49185	5.32553	6.30378	6.66107
6009	0	0	0	0	0	5.7866	6.85674	6.8716	6.8936	5.84046	7.05202	6.62059	6.74012	7.09064	7.01903	7.35667	6.34341	6.12309	5.78921	7.42626	7.32103	7.26115	7.22207
7334	0	0	0	0	0	11.7887	11.2062	11.4877	11.6962	11.1729	11.4642	11.3128	11.2106	11.4858	11.671	11.1883	11.3641	11.8127	11.3682	11.554	11.1197	11.6298	11.5072
1890	0	0	0	0	0	9.49305	8.63372	9.59488	8.70113	9.26796	9.1249	9.7705	9.34895	9.22304	9.57194	8.48422	8.99237	9.33539	9.62735	9.36326	9.89527	9.40408	9.32643
3439	0	0	0	0	0	3.08746	3.80735	4.16189	6.2724	4.47897	5.16993	6.38543	6.72928	6.01792	6.40259	6.72792	3.24793	6.74281	5.06178	5.80219	3.63227	3.65535	4.95884
1580	0	0	0	0	0	9.7187	9.69384	9.49765	9.05202	9.15608	9.1918	9.37308	9.49705	9.11764	9.33985	9.11009	9.18834	9.72281	10.0333	9.19057	9.37504	9.43296	9.36567
7428	0	0	0	0	0	11.9622	12.5444	12.4775	12.5514	12.3299	12.342	12.3952	13.1276	13.0094	13.0895	12.8076	12.7678	11.9085	12.544	12.6196	12.5162	12.3797	12.4252
7474	0	0	0	0	0	5.80478	5.35755	6.78136	7.29002	6.36282	6.88631	6.8125	5.98868	4.95884	6.13134	4.63227	7.01458	5.36107	7.21917	6.33092	6.53138	7.22207	5.79181
8111	0	0	0	1	0	10.084	10.5682	10.5607	10.985	10.5595	10.5376	10.043	10.486	9.79847	10.474	11.0316	10.3223	9.73691	9.99138	9.83526	11.0497	10.7586	10.0217
7027	0	0	0	0	0	11.2239	10.3384	10.6653	10.6687	10.6964	10.9685	10.6218	10.2661	10.5517	10.5468	10.6762	10.6518	11.45	10.2505	10.7269	10.6199	10.9386	11.133
1432	0	0	0	0	0	10.4555	10.1173	10.2087	10.9307	11.4265	10.245	10.4743	10.2184	10.4324	10.1592	10.9032	10.9074	10.3717	9.89269	10.4545	10.8589	10.8945	10.3236
4804	0	0	0	0	0	9.96174	9.90162	10.0264	9.92793	9.61637	10.1665	9.69679	9.69732	10.0385	10.0841	9.36501	9.93266	9.84565	9.84987	9.93325	9.80268	9.16466	9.93029
7525	0	0	0	0	0	5.64962	5.9331	5.44626	5.21723	5.14975	6.45779	6.20359	5.94953	5.52356	5.2817	5.9472	6.11686	5.69209	6.15178	6.05094	5.65821	6.38716	5.80993
5921	0	0	0	0	0	9.7252	9.58609	9.783	9.80106	9.94105	9.83842	10.2306	9.50024	10.2609	10.0541	9.65535	9.81602	9.19205	9.72042	9.79442	9.53021	10.1494	9.89345
1937	0	0	0	0	0	10.4559	10.4764	10.4117	10.6384	10.3236	10.6629	10.4254	10.156	10.194	10.6505	9.96275	10.5289	10.4571	10.733	10.5534	10.5626	10.2671	10.7463
1983	0	0	0	0	0	11.8087	11.1936	11.4346	11.2175	11.0492	11.0311	11.5203	11.1059	11.148	11.2518	11.0612	11.1281	11.7673	11.4407	11.2718	11.2896	11.6162	11.3155
2886	0	0	0	0	0	10.8005	11.2439	10.6936	11.468	10.7698	11.3625	11.475	11.064	11.093	11.9679	10.691	11.226	11.1333	11.2068	10.8028	11.3449	10.0402	11.0365
51352	0	0	0	0	0	10.1749	10.4962	10.1565	10.5423	10.5066	10.4597	10.4059	9.71218	9.75606	10.0576	9.92466	9.54361	10.0164	10.3285	9.69853	10.7255	10.8444	10.6348
578	0	0	0	0	0	12.6519	12.5206	12.7633	12.4947	12.1462	12.5777	12.8465	12.3254	12.4278	12.8666	12.4021	12.3517	12.6901	12.6418	12.8175	12.5794	12.1852	12.6697
4331	0	0	0	0	0	10.8907	10.3225	11.046	10.6135	10.8461	11.0951	11.1986	10.1604	10.6956	10.9934	10.6788	10.4611	10.8015	10.5756	10.8855	10.7143	11.0637	11.0288
8642	0	0	0	0	0	11.7971	10.8527	11.1496	11.3343	11.4015	11.4366	11.1316	10.7065	11.3399	11.0792	10.9812	11.0174	11.8426	10.4799	11.3102	11.1855	10.9366	11.4921
132	0	0	0	0	0	12.3751	12.6148	12.56	12.5559	12.046	12.2372	12.0596	12.4897	12.31	12.4272	12.3937	12.208	12.1735	12.4855	12.5412	12.4639	12.0976	12.3214
8641	0	0	0	0	0	8.09803	8.00338	8.23936	8.05202	8.08002	7.90388	7.87529	7.2854	7.56148	8.06501	8.17093	8.10957	7.04767	8.14109	7.57289	7.80219	7.85362	8.02956
26025	0	0	0	0	0	6.66249	5.76022	7.14364	7.47086	4.83794	6.13134	6.21335	4.80735	6.92125	5.42291	6.77873	4.94017	7.1179	7.51412	7.14262	6.77083	6.91169	7.40514
2675	0	0	0	0	0	8.6837	7.98698	8.6837	8.64061	8.91199	8.51491	9.04631	8.59768	8.00955	8.22834	8.77577	8.71699	8.58421	8.12516	8.39403	9.03617	8.76686	8.49825
7076	0	0	0	0	0	5.30743	3.26303	5.926	5.66391	2.848	3.82782	4.57289	4.96347	4.63807	2.20163	5.69766	3.16993	5.81762	6.25927	5.63807	5.93546	4.61471	5.87774
3192	0	0	0	0	0	9.00619	8.6872	8.92392	9.20579	8.49625	8.82718	8.95274	7.73403	8.89148	8.7705	9.10565	8.68755	9.28425	8.76122	9.06555	8.82464	9.31288	8.7303
4738	0	0	0	0	0	4.44626	4.45943	4.32193	3.57289	3.44626	3.6893	4.77083	4.41954	4.09592	3.57289	4.45943	4.42626	3.3505	3.44626	3.93546	3.62059	3.98185	4.16189
5423	0	0	0	0	0	8.32643	7.73742	7.99095	8.01402	7.44956	7.7761	8.32957	8.08428	8.04603	8.12257	8.13699	8.15482	7.83162	7.37156	7.80671	7.63227	8.03287	7.90147
5795	0	0	0	0	0	13.0613	12.1407	12.5917	12.7964	12.412	12.4549	12.4471	12.1363	12.6011	12.8794	12.708	12.4028	13.3016	11.9748	12.9362	12.8298	12.7853	12.6686
5607	0	0	0	0	0	15.5039	15.5215	15.3259	15.4474	15.5428	15.5934	15.2996	15.5831	15.405	15.44	15.3039	15.5234	15.7981	15.739	15.5723	15.6541	15.7168	15.7057
1044	0	0	0	0	0	5.97499	5.8679	5.84298	6.08746	6.30743	5.55152	6.56377	5.4363	5.23266	5.65249	6.16792	5.60881	5.55459	4.87283	4.79701	6.02237	5.33628	5.52042
27113	0	0	0	0	0	3.74416	3.05311	3.80735	3.33628	3.24793	3.45943	4.20945	4.27798	3.01792	4.09592	3.64386	3.56071	2.37851	4.30743	3.81762	4.26303	3.63227	3.58496
7011	0	0	0	0	0	5.49185	5.87774	6.77215	6.04439	5.87774	6.18982	5.56682	5.24413	4.88753	5.44294	7.28725	4.76022	4.848	7.13955	7.39746	7.02459	5.71425	5.45943
3559	1	0	0	1	0	7.42543	8.93458	7.31832	7.77149	8.75856	7.90087	6.35931	9.0642	7.93251	7.90869	8.46066	8.37938	6.55305	8.69279	8.21675	7.71493	8.67101	7.86357
1874	0	0	0	0	0	10.9707	11.1349	10.9677	11.1025	10.9604	11.1073	11.2314	10.9666	10.8279	10.9303	11.206	11.1328	10.6068	10.6685	10.7023	10.6129	10.814	10.4039
7410	0	0	0	0	0	12.5921	12.6058	12.727	12.652	12.9172	12.5992	12.1572	12.3103	12.2007	12.1329	12.522	12.8038	12.2751	12.6213	12.4104	13.0304	12.9715	12.8613
100130354	0	0	0	0	0	9.38111	8.42164	7.54303	8.9747	9.08401	9.31266	9.32688	8.93517	7.824	8.12567	8.29002	9.28378	8.89118	8.49945	8.63699	8.70736	9.49125	9.04221
369	0	0	0	0	0	10.9961	11.3874	11.8183	11.4631	10.9787	10.5968	11.1668	11.0341	11.3429	11.1474	11.1197	10.7102	10.8141	11.253	11.6922	11.6163	10.8289	10.5516
5602	0	0	0	0	0	10.3549	10.6063	9.47998	10.9606	10.2126	9.29875	9.91034	10.3488	9.85705	9.74197	10.2138	10.1375	9.50303	9.12593	10.1143	7.91707	8.88813	8.97355
1045	-1	0	0	0	0	11.202	9.94778	10.2775	9.35116	9.57251	9.17767	10.3228	9.62917	10.3908	10.065	10.2254	9.75255	11.17	9.56358	10.357	9.75639	9.631	9.69227
7158	0	0	0	0	0	7.30195	7.23074	6.7211	6.22882	6.01792	6.6879	7.62425	5.29278	5.88753	6.2211	7.2724	6.58796	6.29094	6.88509	6.93899	6.56224	7.22304	6.87283
6416	0	0	0	0	0	10.449	10.0665	9.96492	10.1973	10.0377	10.276	9.53177	10.2409	10.3424	9.8986	10.5064	9.93413	9.92733	9.86511	9.96838	9.62626	9.98627	10.0161
1029	0	0	0	0	0	10.1492	10.219	9.83052	10.0136	10.0827	9.99365	9.73318	8.47289	10.0828	9.88157	10.2027	10.1881	9.98897	9.98456	10.1186	9.51274	9.6215	9.88935
6239	0	0	0	0	0	3.47249	4.50462	4.78136	4.62059	3.71149	5.61176	3.98185	3.7866	3.87774	3.24793	3.49825	3.16993	6.23074	5.48864	2.80735	4.37156	4.21723	7.0045
8743	0	0	0	0	0	10.8458	12.3302	11.5845	11.5431	11.3128	11.3995	12.4595	12.5495	11.8582	12.2137	11.5531	11.6765	11.7566	12.4047	11.6773	12.0417	11.5303	11.9886
8844	0	0	0	0	0	10.1857	10.2476	10.9034	10.3658	10.3707	10.2587	10.2518	10.0832	10.5414	10.9445	10.5453	10.192	10.0392	10.2984	10.9156	10.7676	10.6019	10.4078
330	0	0	0	0	0	8.79766	9.14415	8.63699	8.70667	8.86542	9.14364	9.16315	8.71184	8.56872	8.79246	7.98299	8.7252	8.38543	9.04631	8.93899	8.50978	9.25267	9.13006
10109	0	0	0	0	0	3.39232	3.15381	3.36457	3.23266	3.90689	3.24793	3.63227	3.01792	3.23266	3.33628	3.8679	3.32193	2.90689	3.1375	3.91648	3.07039	3.53605	3.10434
4437	0	0	0	0	0	9.36872	9.02237	9.34917	8.94866	9.17393	9.30538	9.21237	8.76984	8.47208	8.91558	9.1634	8.87621	8.54612	9.23554	9.037	8.86357	9.03782	8.93399
7411	0	0	0	0	0	10.0566	9.76802	10.1046	10.1876	10.5653	9.55612	9.84925	9.87267	9.96362	9.69523	10.4604	10.3939	9.51254	9.32643	9.99166	9.90914	10.3401	9.97785
4085	0	0	0	0	0	14.8097	14.5089	14.2216	14.2013	14.275	14.684	14.3942	14.6483	14.4204	14.4963	14.3857	14.5795	15.1105	14.5918	14.3837	14.3602	14.3319	14.7368
5426	0	0	0	0	0	12.4379	12.6244	12.1966	12.8069	12.8787	12.5307	12.6171	12.7438	12.5649	12.4668	12.5216	12.5162	12.5713	12.7095	12.3608	12.8594	12.9312	12.6034
2066	0	0	0	0	0	9.24532	9.07948	9.1046	8.9431	9.21067	9.05447	9.26655	8.59842	8.98214	9.29806	9.1166	9.17243	8.61985	9.25337	8.68335	8.87252	9.12593	8.80703
648	0	0	0	0	0	12.7726	13.4403	13.4221	13.2543	12.7665	12.9546	13.1456	13.1855	13.3923	13.3569	12.8271	12.8844	12.9461	13.5173	13.585	13.3701	12.6768	13.0771
8717	0	0	0	0	0	10.6273	10.9449	10.8944	10.8087	10.557	10.5728	10.6102	11.0765	11.0049	11.1341	10.8159	10.5817	10.4998	10.9465	10.9062	10.9766	10.5951	10.7067
3635	0	0	0	0	0	8.24365	9.34806	9.34407	8.43879	8.75789	9.35425	9.14695	9.19795	9.03067	9.0523	9.26913	9.10224	9.20237	8.58646	9.2731	8.62461	8.71425	9.47086
5156	0	0	0	0	0	9.95899	10.0233	9.94603	10.208	10.5229	10.2793	10.4673	10.6902	10.1841	10.0507	10.4215	10.6035	10.3852	9.95899	9.88524	10.1913	10.4841	10.195
2250	0	0	0	-1	0	8.34296	8.58045	8.52356	8.2293	7.65177	7.03122	8.31922	7.89664	7.69139	8.92511	7.56758	8.3637	8.2724	8.51846	8.93605	8.64097	7.29002	7.69697
654	0	0	0	0	0	9.98641	10.167	10.4151	10.2086	10.0208	10.0945	10.4652	10.4943	10.2227	10.467	9.69349	9.33762	10.1727	9.91154	9.9472	10.2636	10.1839	10.1201
7043	0	0	0	0	0	9.78921	9.33606	9.75405	9.71304	9.74248	9.81041	9.84909	9.07468	9.84627	9.67225	9.89573	9.79799	9.60214	9.66089	9.75889	9.74819	9.52689	9.74651
3489	0	0	0	0	0	6.20359	4.36457	4.80735	4.37156	4.38543	7.00675	7.54921	4.54226	4.42626	6.51254	6.28355	5.10434	4.45943	4.82273	3.88753	4.30012	6.2854	3.94486
3487	0	0	0	0	0	10.7614	10.8119	10.5578	10.6835	11.0645	10.7832	10.7286	10.9449	10.5681	10.7305	11.2107	11.2147	10.4846	10.8391	10.5201	10.8162	10.8581	10.826
993	0	0	0	0	0	6.26679	6.66249	7.3505	6.24031	6.33985	6.10014	6.39917	7.32103	5.93074	5.63807	7.54071	6.17792	6.06178	4.96347	6.31288	5.52669	6.15178	5.79442
1016	0	0	0	0	0	4.99095	7.53294	7.4733	7.4187	5.49185	7.43463	7.90509	5.54844	7.74281	7.51964	4.79701	6.96694	5.31107	6.14771	7.05202	7.83479	5.71973	7.1809
3485	0	0	0	0	0	11.8828	12.2752	11.9837	12.1594	11.8041	11.9975	12.3376	12.1099	12.1738	12.0849	11.7975	11.5615	11.927	12.3867	12.0337	11.9367	11.7885	12.0326
6498	0	0	0	0	0	7.32643	7.63227	8.25219	7.45368	8.17742	7.54998	7.45779	7.2211	7.55152	7.21432	7.48864	8.44667	7.48623	7.86171	7.50064	7.61102	7.58646	8.49825
7186	0	0	0	0	0	9.28702	9.33896	9.76172	8.29921	9.03039	9.18488	9.74953	9.12412	9.38198	8.75188	9.68264	9.8321	8.91289	9.07361	9.34274	8.73471	9.58082	9.49905
1777	0	0	-1	0	0	12.4526	12.2687	11.8823	11.6162	11.7365	12.3402	12.2796	12.2063	11.7792	11.6715	11.6786	11.8682	12.6277	12.4393	11.8394	11.5672	11.8842	12.1053
2639	0	0	0	0	0	8.8173	7.98527	8.36501	8.17542	5.85549	8.48502	8.06232	8.17393	8.06824	7.51254	7.97269	7.80413	8.64386	7.87283	8.36194	6.79181	7.848	8.52435
50618	0	0	0	0	0	5.34341	6.32733	5.32912	5.45943	4.853	7.6893	5.65821	6.06609	5.10852	6.00225	6.23458	5.59694	5.0268	5.94953	6.65392	4.88264	5.4363	4.56682
2193	0	0	0	0	0	11.4301	10.4801	10.9551	10.9145	11.4543	10.4197	11.0308	10.2055	10.8489	10.6548	11.5307	11.427	10.9559	10.7393	11.086	10.8907	11.3508	10.4558
811	0	0	0	0	0	4.16189	5.45615	4.89724	5.57289	5.49185	5.39232	7.19081	6.52982	4.39917	5.76288	6.85674	7.02126	5.2211	7.54226	5.97728	4.94953	5.26679	5.95884
5886	0	0	0	0	0	11.5405	11.4225	11.5623	11.1954	11.0118	11.2719	11.419	11.4491	11.6161	11.5503	11.3245	11.3216	11.5719	11.4736	11.402	11.1272	11.0721	11.021
1616	0	0	0	0	0	11.2712	11.2079	11.2658	11.2496	10.8119	11.1009	11.4362	10.7886	11.0631	10.9956	11.0282	11.0872	10.7928	11.4604	11.112	10.4342	10.9089	10.8535
1576	-1	0	0	0	0	9.87928	8.77512	9.53391	8.59507	8.83857	9.7988	9.44626	8.23314	9.23625	8.9901	9.40982	8.73775	9.93649	9.21578	9.4824	8.79539	9.53391	8.96029
1551	0	0	0	0	0	11.0309	11.3098	11.7172	11.7122	11.9526	10.9378	11.5503	11.4989	11.524	11.3573	11.8761	11.3353	10.9248	11.1485	11.6642	11.899	11.9387	11.071
5585	0	0	0	0	0	5.59395	7.61102	8.02901	7.6279	7.0045	7.41109	6.69905	4.92125	7.55152	7.41954	6.88874	6.8802	5.98413	7.84674	8.01959	7.83036	7.67737	7.22593
5778	0	0	0	0	0	6.65678	7.88081	7.76752	8.02126	8.00394	7.17692	7.28633	7.33985	6.9472	7.29094	7.14873	6.85798	6.08958	7.29278	7.11478	7.11686	7.76686	7.17692
5157	0	0	0	0	0	7.67666	7.78005	7.94251	8.04876	8.22159	8.45121	8.31152	7.51649	7.81314	7.90207	7.85362	8.13134	7.87958	7.66178	7.84549	8.39403	7.64386	8.39403
5382	0	0	0	0	0	4.23266	6.03342	5.52356	5.4363	5.34696	6.22882	6.90689	4.7866	6.20945	5.04439	6.10434	7.24031	4.94017	2.8679	5.91648	5.77083	6.89724	5.1375
5383	0	0	0	0	0	5.48864	4.88264	4.96809	5.21723	5.60881	5.50779	5.80993	5.76022	5.02237	5.78398	5.70874	5.75221	5.07039	6.1416	5.64097	4.74953	4.47249	5.92837
4150	0	0	0	1	0	8.36238	8.15937	8.20457	8.14873	8.99803	8.30378	8.14822	8.25219	8.15836	7.46352	8.87221	8.78856	8.44004	8.15987	8.16088	7.92481	9.2305	8.57969
1445	0	0	0	0	0	3.30743	3.88753	2.10434	2.848	4.03562	3.88753	3.8679	5.91886	1.88753	3.45943	3.37851	3.67807	2.23266	4.00899	3.88753	3.24793	3.63227	4.49825
22983	0	0	0	0	0	9.64169	9.04467	10.3907	10.4736	10.5822	9.35799	9.97154	9.17318	9.91259	9.5544	10.3668	10.0997	8.81602	8.56453	9.80462	10.5113	9.8759	9.2529
5527	0	0	0	0	0	10.0606	9.95172	9.77149	9.72945	9.33114	9.17792	10.3603	10.3242	9.89118	9.70009	9.60825	9.69888	10.1204	9.95026	9.76852	9.65123	9.59171	9.87467
5159	0	0	0	0	0	8.28309	7.70113	8.49825	7.62205	6.78398	7.66463	7.51649	7.38888	8.13802	8.53372	7.29094	8.26772	9.15456	8.07039	8.23266	8.06932	7.52199	7.7807
2342	0	0	0	0	0	10.5368	11.0959	10.6179	10.9093	11.1498	10.6139	10.6166	10.9791	11.0233	10.9458	10.8414	11.0745	10.4564	10.4977	10.5956	11.0776	10.7977	10.6622
4084	0	0	0	0	0	9.48844	9.11114	9.24935	8.90117	9.1249	9.02873	9.54052	8.87897	9.04029	8.81218	8.76719	8.07361	8.99803	9.37808	8.96261	8.64458	9.49925	9.02375
23649	0	0	0	0	0	5.12102	3.64386	5.90689	3.76553	3.7866	4.80219	4.82782	3.85798	5.56377	3.66676	4.07039	5.66676	6.71973	4.27053	5.3147	2.90689	4.41954	5.60881
6236	0	0	0	0	0	12.2055	12.8414	12.6839	12.4575	12.7015	11.4532	12.0388	13.1052	12.5074	12.0532	12.4649	12.1707	12.3706	12.6924	12.5107	12.5873	12.5037	11.3641
9610	0	0	0	0	0	8.27426	8.97269	9.0129	9.40259	9.90509	9.45615	7.85674	9.64133	9.22183	9.52709	9.57762	9.05121	9.36632	8.46964	9.61765	9.74366	9.40195	9.67649
5292	0	0	0	0	0	9.09144	8.97699	8.95623	9.36216	8.61728	8.76321	9.05284	9.06043	8.50383	8.89118	8.94808	8.15684	8.85456	9.25597	9.01458	8.90509	9.46964	8.94924
5337	0	-1	0	0	0	7.38024	5.21723	6.30195	6.97499	6.20163	7.56834	7.78921	5.76818	6.1416	6.81378	7.25456	7.30378	5.78136	5.33271	4.92125	6.40939	5.8505	6.03562
2268	0	0	0	0	0	5.58496	3.7761	4.36457	4.67243	6.40429	4.41278	4.49185	5.12928	5.34341	3.60881	4.09592	3.59694	3.64386	3.07039	6.73471	3.32193	4.74416	6.29462
2002	0	0	0	0	-1	7.6858	6.37504	6.78005	7.1809	7.26866	6.64962	8.09803	7.07146	7.19476	8.04111	6.75087	7.20945	7.45039	7.25833	7.53761	6.40088	7.40344	6.2114
3925	0	0	0	0	0	5.71425	5.22497	5.44626	5.66676	5.03122	6.0045	5.41616	5.39575	5.57289	5.2211	6.23074	5.56682	5.00899	5.14975	5.91409	4.74416	6.56377	5.30378
54453	0	0	0	0	0	7.96694	7.74349	7.49665	8.00899	8.08799	7.51175	8.12257	8.14822	8.15735	8.03672	7.95012	7.74819	6.54535	7.45615	7.06824	7.40429	8.21383	7.27426
5926	0	0	0	0	0	9.54632	9.05582	9.34474	9.38888	9.56415	9.71373	9.33383	8.64566	9.0268	9.40301	9.48361	9.16214	9.50224	9.18982	9.06824	9.12179	9.59395	9.85829
5927	-1	0	0	0	0	12.9226	12.3995	12.5191	12.7576	12.8023	13.3518	12.7877	11.8477	12.4438	12.7876	12.2302	12.2414	13.1478	12.5072	12.5336	12.7426	12.7384	13.3299
10461	1	1	0	0	0	8.15076	9.33136	8.82082	8.67455	8.13955	8.86078	7.6907	8.69488	8.96751	8.04985	8.00169	7.71218	7.41701	8.92481	9.01737	9.02901	6.74281	8.04549
1028	0	0	0	0	0	9.27006	8.84141	9.10093	8.85112	8.52239	7.93664	8.93162	8.90869	9.05799	9.44894	9.56033	8.36894	8.41827	8.08799	8.21237	7.90689	9.48099	8.93281
1846	0	0	0	1	0	9.51353	9.13468	9.41616	9.38866	10.3717	9.439	9.60437	9.55612	9.55152	9.55746	10.1467	9.80316	9.68545	9.22545	9.47654	9.62077	10.6525	9.37112
10987	0	0	0	0	0	6.49346	4.74416	5.53916	6.87036	6.71287	5.27798	5.54226	5.29646	4.01792	7.00562	5.25172	5.51096	4.96809	6.33985	4.59694	6.54381	5.15785	7.05311
5379	0	0	0	0	0	10.6546	10.5418	11.1187	10.7701	10.8464	11.1708	10.7931	9.96578	10.3223	10.6905	10.079	9.62223	10.9179	10.7977	11.31	10.7166	10.7965	11.2433
3440	0	0	0	0	0	4.96347	4.1375	2.926	1.48543	3.66676	5.23649	3.79701	5.52669	3.87774	3.03562	6.01346	4.8679	3.18587	2.90689	3.59694	5.27426	6.63227	5.67243
1017	0	0	0	0	0	5.64674	6.49185	5.97499	4.73877	4.80219	6.30195	5.71149	5.97957	5.44956	5.48543	6.22882	5.80993	5.78921	5.42962	5.06609	5.90207	5.44956	5.08746
8621	0	0	0	0	0	9.63717	9.57724	9.7766	9.51491	9.35689	9.7492	9.82861	9.2976	9.42249	9.54612	9.52904	9.05039	9.64997	9.1581	9.45142	9.73792	9.74147	7.48784
896	0	0	0	0	0	9.24555	9.12928	9.89754	9.06232	9.11374	9.71459	9.0669	9.13211	9.40727	9.66693	9.25503	9.59021	9.46168	9.33226	9.91019	9.68843	9.73285	9.9747
602	0	0	0	0	0	6.52982	5.56377	5.54535	5.64386	5.49185	5.59395	5.52982	5.50462	5.14568	5.98868	5.59991	6.35579	4.74953	5.36457	5.27798	5.79442	6.4545	5.48543
1032	0	0	0	0	0	10.0011	9.72195	9.90147	9.71476	9.45492	9.73792	10.2537	9.47005	9.84423	10.185	9.59824	8.98868	9.81634	9.85689	10.0146	10.0618	9.96809	9.48643
25800	0	0	0	0	0	11.0817	10.8389	10.3033	9.92896	10.3951	10.6388	10.2182	10.2286	10.3828	10.3251	9.58534	10.267	10.952	10.8213	10.6243	10.3285	10.5178	11.0682
441263	0	0	0	0	0	11.9068	11.8831	12.1817	11.8253	11.3141	11.4966	11.6637	11.6311	11.6904	11.8913	11.371	11.5324	11.7711	11.919	12.1754	11.8479	11.545	11.6371
580	0	0	0	0	0	9.6001	9.84784	10.2602	9.90011	10.15	10.6884	9.63027	9.41024	9.73234	10.348	9.66035	9.60862	10.1549	10.1076	10.5379	10.1114	10.2496	10.6734
2064	0	0	0	0	0	10.0289	9.81634	10.1551	10.0978	9.5519	9.7286	9.78382	9.78234	10.0876	9.83131	9.70581	9.54959	9.49665	9.93059	10.118	9.88753	9.62772	9.66
983	0	0	0	0	0	8.95391	8.78888	8.47086	9.15836	9.41975	9.0031	9.11946	8.43962	8.0129	8.51017	8.15785	8.59432	8.57137	8.94895	8.24127	8.45943	9.62917	8.78398
4168	0	0	0	0	0	5.23266	5.17393	5.53605	5.12516	5.25172	4.93546	4.64386	5.4822	4.98641	5.07468	5.58796	4.92125	4.67807	6.01123	5.32193	5.0917	7.44956	4.09592
8317	0	0	0	0	0	8.95971	8.72144	9.29025	8.72349	8.60548	8.93428	9.3746	8.75922	8.50383	8.90599	8.7269	8.75389	8.42878	8.46883	8.77577	8.99095	8.59991	8.93958
79143	0	0	0	0	0	7.71562	7.26209	7.50541	7.2114	8.37199	7.732	7.77017	6.84172	6.6014	7.17093	7.45204	7.84423	7.88935	7.87713	6.7252	7.17393	7.50859	7.73064
5580	0	0	0	0	0	11.3214	11.3586	10.951	10.7442	10.0017	11.2422	10.7956	11.3524	10.9796	10.567	10.6947	10.7625	11.3473	10.9803	10.8317	10.3682	10.434	10.8159
5794	0	0	0	0	0	5.51096	5.80219	8.01848	7.42206	6.67948	4.95884	5.78398	5.36457	5.71699	5.43962	5.71425	7.85487	5.46597	8.25408	8.57289	7.1467	5.78921	8.15482
64285	0	0	0	0	0	8.2341	7.51254	7.93958	8.2384	8.20408	8.25692	8.68018	7.94837	7.25361	8.09064	7.28077	8.64674	8.09117	7.97671	8.19377	7.89845	8.42626	8.10066
7048	0	0	0	0	0	8.71665	7.95942	8.80993	8.68335	8.55421	8.2503	8.71184	8.15076	8.46107	8.52552	8.69035	8.5932	7.7502	7.62278	8.25692	8.11061	8.91169	7.90268
5922	0	0	0	0	0	11.9678	11.4251	11.4993	11.6792	11.112	11.5774	11.5041	11.6081	11.5797	11.8239	11.4923	11.6254	11.7825	11.4226	11.6552	11.4862	11.3186	11.6846
5204	0	0	0	0	0	8.08108	8.56758	6.65249	7.2854	7.22689	8.37547	8.47208	7.59917	8.00225	8.36238	8.24222	7.99492	7.633	7.19377	7.58646	7.61545	7.51885	7.67172
23433	0	0	0	0	0	11.4761	11.5598	11.2448	11.3165	11.4255	11.5973	11.4451	11.8459	11.0271	11.0819	11.3234	11.5311	11.4287	11.8563	11.3189	11.4766	11.4139	11.7446
5911	0	0	0	0	0	14.3654	14.0312	13.414	13.5273	13.695	14.2517	13.8501	13.9412	13.7359	13.7099	13.8089	13.8266	14.7906	14.3198	13.8109	13.5107	14.0597	14.3908
5912	0	0	0	0	0	15.1887	14.972	14.6727	14.8527	14.9715	15.0194	14.9373	15.2381	14.8955	15.0452	14.7847	14.9618	15.5346	15.1483	14.8953	15.067	15.1129	15.0953
5111	0	0	1	0	0	9.11374	9.25006	9.84533	9.98755	9.3474	9.15482	9.88905	9.03672	10.1355	10.3829	9.49925	9.87406	9.25668	9.6756	10.6268	10.021	9.68475	9.72485
8826	0	0	0	0	0	6.03562	5.0045	5.20163	5.4363	5.50144	4.87283	5.38543	5.70321	5.44956	5.85549	5.58796	5.59395	5.75221	5.54844	5.24793	5.0917	6.43796	5.59395
388	0	0	0	0	0	7.72451	7.73877	7.30378	7.6632	7.62425	7.42459	7.44294	7.05311	6.83036	7.08108	7.11894	7.1809	6.41109	7.44791	6.54535	7.12928	7.50621	6.77215
4609	0	1	1	1	1	8.92926	8.90328	10.8832	9.95507	11.5521	9.84094	8.86851	8.73809	11.1591	9.43942	10.9621	9.83763	8.67525	8.98613	11.021	9.81121	11.0063	10.043
3710	0	0	0	0	0	14.6652	14.2791	14.1613	14.2126	14.1347	14.3097	14.6839	14.2775	14.4798	14.3767	14.1491	14.143	15.1065	14.4894	14.2694	14.3467	14.2482	14.3085
653	0	0	0	0	0	9.13571	9.84439	10.2641	9.91633	9.82448	10.1754	9.76039	9.32957	9.64764	9.55766	9.46455	9.47735	9.28748	9.5409	9.82018	9.65642	9.79961	9.68071
4163	0	0	0	0	0	10.8981	10.9137	10.9757	11.4112	10.9752	10.9716	11.2274	10.8987	11.2234	11.2885	11.1759	11.1361	10.8891	10.9224	10.9396	11.334	11.0736	10.8619
11245	0	0	0	0	0	6.51254	6.58796	6.3733	6.46271	7.51175	6.66107	6.91169	3.82782	6.61324	6.41278	6.96116	6.99661	6.42626	6.55919	6.69209	6.46597	7.50224	6.56682
10983	0	0	0	0	0	9.31492	9.09038	9.08826	8.3733	8.97985	9.05745	8.28309	8.92035	9.6844	9.14236	8.63844	9.57459	9.65446	9.05202	9.08958	8.82877	9.06932	8.68545
22800	0	0	0	0	0	11.0282	11.0395	10.5831	11.6878	11.419	11.2592	11.1391	11.0219	10.9614	11.2087	11.3271	10.8385	9.87851	10.8807	10.4969	11.4152	11.1855	10.9145
5901	0	0	0	0	0	10.8526	10.8327	10.5779	10.4412	10.7994	10.5167	10.7016	10.6764	10.4337	10.9058	10.572	10.6332	11.5099	10.6122	10.5371	10.4012	11.0896	10.8642
4133	0	0	0	0	0	12.9463	12.7184	13.0108	12.6285	12.4444	12.6218	12.4613	12.6544	12.8324	12.8442	12.7661	12.4286	13.1426	12.8745	12.9141	12.5644	12.4694	12.7142
10408	0	0	0	0	0	10.5589	10.6374	10.9757	10.5228	10.2097	10.6891	10.6515	10.3534	10.545	10.5377	10.2683	10.4155	9.93251	10.5486	10.7044	10.5278	10.7286	10.568
5987	0	-1	0	0	0	6.97728	4.24031	5.1416	6.30195	3.83794	6.27053	6.20359	5.79181	4.23266	5.33985	4.36457	5.61176	5.50779	4.2854	4.12102	5.72247	5.46271	4.98185
3964	0	0	0	0	0	9.61361	10.1197	10.3603	10.3132	9.80413	10.0971	10.0768	9.85938	9.91901	10.4555	9.71836	9.91259	9.37764	10.1376	10.4258	10.06	9.90704	10.0072
596	0	0	0	0	0	10.1672	11.275	10.7116	10.702	10.6495	10.4637	10.9638	11.0305	10.8151	10.727	10.2448	10.4449	10.1683	11.2454	11.0389	10.7387	11.0098	10.3794
5906	0	0	0	0	0	12.0658	13.0352	13.3977	12.5301	12.1812	12.3032	12.7746	12.4301	13.1081	12.7088	11.9944	12.2368	11.9796	13.0596	13.1872	12.5684	12.1504	12.4539
187	0	0	0	0	0	10.4223	10.5567	10.4438	10.5991	10.4015	10.1605	10.534	10.7561	10.4459	10.0934	10.7539	10.8741	9.84031	10.302	10.0203	10.433	10.2718	10.0193
4292	0	0	0	0	0	8.45286	8.60103	8.88173	8.44543	8.61839	8.21868	9.06582	8.95361	8.2738	9.1876	7.38543	8.83415	8.24222	8.70252	8.67349	8.40259	8.51136	8.21237
356	0	0	0	0	0	9.97398	10.0991	10.4125	10.204	10.1001	10.542	10.1072	9.2891	10.2016	9.94822	9.51787	9.37634	10.0976	10.1982	10.3681	10.4098	9.85269	10.6515
7124	0	0	0	-1	0	7.36894	7.29646	7.18686	7.76354	6.45615	8.14517	7.38198	7.66391	7.73268	5.90929	5.82782	7.65249	7.11374	7.24698	7.70183	6.30561	6.2854	5.926
7471	0	0	0	0	0	10.3252	9.70511	10.4135	10.0792	10.2753	9.75672	10.494	10.0651	10.5584	10.0142	10.5287	10.7034	10.6972	9.84408	10.5587	10.1945	10.6285	9.84549
4605	0	0	0	0	0	9.66569	9.45265	9.90794	9.77791	10.0949	10.1415	9.80413	8.43546	9.81506	9.50502	9.23673	8.76719	9.86944	9.09461	9.79051	9.65768	9.53158	10.0196
2248	0	1	0	0	0	9.94968	9.84815	10.8865	10.5105	10.5604	10.2705	10.241	9.77132	10.9967	10.2696	10.9009	10.0681	9.96881	9.39296	10.4861	10.3704	10.5424	10.3279
5966	0	0	0	0	0	12.9684	12.4106	12.3112	12.4671	12.5902	12.7626	13.12	12.6622	12.5141	12.8221	12.8212	12.7595	13.011	12.7331	12.4613	12.4654	12.8617	12.8676
4092	0	0	0	0	0	7.00562	6.98299	7.4545	7.31379	7.49426	6.25361	5.2854	6.54844	6.16591	6.7252	5.20945	6.30561	6.47897	5.95187	6.72247	6.94603	4.93546	5.83794
4193	0	0	0	0	0	10.8731	11.3463	11.3849	11.498	11.4199	11.5063	11.6521	11.3021	11.1579	11.5788	11.1999	11.136	10.5708	11.2641	11.4211	10.9227	11.3789	11.2149
4857	0	1	0	0	0	5.33271	5.88264	6.46434	5.09592	5.80219	5.54844	5.86047	6.40599	7.61692	5.88996	5.97957	6.12309	6.19967	5.66391	7.80413	5.15785	5.8802	5.86295
7159	1	0	0	1	0	11.8356	12.8561	12.027	11.9783	12.8062	11.5019	11.515	12.6377	12.1527	11.575	12.4889	12.5336	11.2783	12.0713	11.8619	12.5746	12.0477	11.8614
572	0	0	0	0	0	12.541	12.2168	12.6123	12.4189	12.309	12.8424	12.7305	11.7987	12.5128	12.7866	11.9607	12.4335	12.3209	12.7392	12.6781	12.6186	12.6246	12.8137
472	0	0	0	-1	0	12.0981	12.1391	12.3223	12.0811	11.4734	11.8892	11.9189	11.8625	12.1226	12.0032	11.2627	11.5666	12.3344	12.1722	12.5075	12.1153	11.4606	12.019
8837	0	0	0	0	0	11.1564	11.1898	11.0044	11.5838	11.4268	11.0717	10.9324	11.2821	11.3662	11.3714	11.2196	11.423	11.4794	11.3426	11.4499	11.5831	11.5929	11.4647
7015	0	0	0	0	0	9.95681	9.78758	9.73556	10.0154	10.3036	10.0897	9.71836	10.0993	9.50084	9.53664	10.0021	10.614	8.96347	9.46557	9.44646	9.90689	9.72383	9.76404
5563	-1	0	0	0	-1	5.60288	4.20945	5.97039	7.18686	6.79051	4.62644	6.71973	5.32553	6.9507	5.60881	7.19377	5.32912	6.59096	4.95884	4.87283	6.27426	4.32193	5.24793
5781	0	0	0	0	0	13.2187	12.7931	12.434	12.3742	11.9931	12.6249	12.8603	12.5644	12.8181	12.5636	12.4229	12.2802	13.2077	12.8628	12.4878	12.315	12.2027	12.6137
5888	0	0	0	0	0	5.36457	5.59395	5.84046	5.62644	5.58195	5.01346	5.19377	4.71699	5.47573	4.87283	5.54535	6.03342	6.02237	5.86047	6.34518	4.83794	5.77873	5.53294
7508	0	0	0	0	0	12.2065	11.7444	11.9567	11.6666	11.7947	12.1033	11.8816	12.1329	11.9353	11.8585	12.1326	12.548	12.3944	11.8739	11.7847	11.8465	11.877	12.3627
5887	0	0	0	0	0	11.1935	11.2874	10.5934	10.8127	10.7189	11.2988	11.1195	11.035	10.7058	10.716	10.2125	10.4048	11.5837	11.4903	11.0024	10.6562	11.0428	11.2405
5387	0	1	0	1	0	7.99887	8.40045	10.2169	9.451	9.58571	8.33405	8.18388	8.34829	9.84156	8.36501	8.979	8.92659	7.70529	7.74819	9.8631	8.88844	8.59171	8.27333
5898	0	0	0	0	0	7.80993	7.45204	7.35138	7.20555	6.7211	7.47492	7.36457	6.27053	7.17592	7.11374	7.36894	7.75556	7.59395	7.5812	7.4545	6.82273	6.02901	6.25172
2067	0	1	0	0	0	10.93	11.3564	12.1674	11.0916	10.9912	10.9564	11.1352	11.5256	11.8694	11.3074	10.9333	10.6562	10.9132	11.6651	12.2805	11.0569	10.9104	11.106
6237	0	0	0	0	0	11.9468	12.4828	12.1397	12.6231	12.5361	12.2208	12.0128	12.0885	12.0252	11.6342	12.1165	12.4148	11.8652	11.6239	11.1706	12.1905	11.574	11.86
5871	0	0	0	0	0	9.30035	10.2112	10.6809	9.62443	10.3025	10.353	9.69558	9.76155	10.2268	10.7276	9.99803	9.3626	9.76719	10.1495	10.7462	9.97011	10.352	9.97499
2122	0	0	0	0	0	9.83542	8.81025	9.34696	9.20921	9.72639	9.36129	9.42941	9.45697	9.33494	9.76255	9.76636	9.35733	9.57762	9.89966	9.28725	9.63227	9.79831	9.50343
4299	0	0	0	0	0	10.4165	10.686	10.6786	10.6074	10.3863	10.6434	10.4655	10.3192	10.3612	10.7314	10.7469	10.4699	10.4692	10.6411	10.6562	10.4273	10.3228	10.5445
2071	0	0	0	0	0	6.85922	7.49185	7.58271	7.42122	7.76553	7	7.05202	5.64386	6.6837	3.96347	7.04221	7.40088	7.24603	7.03122	6.50779	6.84046	7.15279	6.98071
7476	0	0	0	0	0	9.16717	8.87774	9.66463	9.82782	9.2053	9.57686	9.94544	8.76785	9.85456	9.88737	9.73742	9.40365	8.9969	8.94222	9.63408	9.37547	9.4446	9.54264
3815	0	0	0	0	0	13.8192	13.6864	13.3902	13.118	13.572	13.9339	13.6935	14.5954	13.7298	13.994	14.1407	14.5347	14.1267	14.0245	13.6517	13.2095	13.7377	13.9732
1947	0	0	0	0	0	9.55861	9.71545	9.87774	9.56586	9.91004	9.37482	9.87989	9.5932	9.43588	9.22376	9.55785	9.58026	9.32463	9.40088	9.90989	9.75439	9.63136	9.54303
9518	0	0	0	0	0	8.68089	8.56872	9.05039	8.20163	8.68018	8.93693	8.57175	8.70287	8.20604	8.71046	9.05066	8.4672	8.16038	8.4417	8.59991	8.66959	7.43713	8.07253
1326	0	0	0	0	0	13.1442	13.6492	13.7795	13.6046	13.045	13.1389	13.4987	13.2912	13.6578	13.5952	13.1714	12.8498	13.2459	13.62	13.8533	13.6598	13.0048	13.2123
4914	0	0	0	0	0	8.38888	7.7039	8.03617	8.12412	7.26866	8.60028	8.45327	7.41109	7.54844	8.18339	8.50343	8.13134	7.53838	8.32328	8.11738	7.70667	8.4818	8.44956
4771	0	1	0	0	0	10.082	11.3211	11.8556	10.7214	10.6291	9.81682	11.0989	11.1836	11.9736	10.6533	10.3512	10.3337	9.84046	10.5325	11.6031	11.1865	10.5042	10.1551
3725	0	0	0	0	0	13.2387	14.4547	14.8483	14.7357	14.3375	13.6102	14.5074	14.5403	14.874	14.4661	13.997	13.9514	13.3759	14.4096	15.0303	15.0121	14.42	13.8128
4363	0	0	0	0	0	10.779	11.254	11.0137	10.8428	10.6468	11.0273	10.4847	10.7156	10.7306	10.7531	10.697	10.5339	10.767	11.3235	10.9349	10.8143	10.5831	10.7191
7049	0	0	0	0	0	10.078	10.6457	10.8057	10.6583	10.7807	10.898	10.5199	10.0151	10.6294	10.9419	10.3938	9.97082	10.3377	10.8406	10.9687	10.8532	10.5511	11.0208
23650	0	0	0	0	0	8.29002	9.00085	8.37764	6.70183	8.84078	6.20359	5.97499	9.09487	9.33159	8.37591	8.46025	8.87529	8.58158	8.90779	8.17692	8.8351	9.01709	7.24222
5329	0	0	0	0	0	5.88753	6.90809	6.2075	6.38024	5.76288	5.89724	7.66035	5.78136	5.10434	5.88753	6.20945	7.34696	6.39403	5.99548	5.72792	6.62059	5.98185	6.0268
26292	0	0	0	0	0	11.1826	10.9802	10.5748	11.0492	10.9125	10.9056	11.0966	10.8496	11.1286	10.8905	11.1667	11.2763	11.2387	10.7608	10.7783	11.1292	11.1357	11.3737
79109	0	0	0	0	0	8.9507	8.01235	8.76288	8.00225	7.89178	8.22352	8.4292	7.71425	7.80993	8.43338	8.43171	8.50263	7.60881	8.30606	8.32193	8.44915	8.8458	8.28216
5933	0	0	0	0	0	4.72247	4.47897	4.59694	4.59096	4.43296	4.58496	4.67807	4.65535	3.96347	4.61471	4.8125	4.47897	4.76553	4.49185	4.12102	4.1375	4.61471	4.20163
2117	0	0	0	0	0	9.37959	9.56796	10.4573	10.2491	10.1183	10.1135	10.4696	8.55036	9.78578	10.3235	9.40237	9.12283	9.83999	9.85502	10.3748	10.509	10.2921	10.0755
8013	0	0	0	-1	0	14.7847	14.4905	14.0146	14.0622	13.712	14.4495	14.714	14.2567	14.5264	14.7005	14.044	14.0551	15.0337	14.7088	14.2842	14.2836	13.891	14.5507
1647	0	1	0	0	0	6.75889	5.65535	7.34784	5.51728	6.45943	5.41616	5.8505	6.89724	6.62498	7.17891	5.87283	5.67243	5.48864	5.67525	6.65821	5.23266	7.39489	7.50779
324	0	-1	-1	0	0	9.68808	9.21675	8.81474	8.68965	8.94017	9.54264	9.55574	9.04603	8.69035	8.97039	8.91229	9.40472	9.23458	9.15228	8.57932	8.56224	8.79961	9.46434
901	0	0	0	0	0	6.30012	6.20359	4.39232	5.89482	6.91886	6.84172	7.15886	5.99548	4.926	6.15381	5.83794	4.72792	6.25739	5.14975	7.28448	4.32912	5.78136	3.75489
8900	0	0	0	0	0	9.39917	8.31832	9.04385	9.54728	9.29531	9.1639	8.90056	8.85175	8.88448	9.2731	9.56739	9.26866	9.47938	8.6879	8.71973	7.93782	9.35403	8.32328
2353	0	0	0	0	0	10.0158	9.73961	9.99972	9.58289	9.6462	9.76934	9.88432	9.64277	9.79084	9.79944	9.32103	9.37569	9.90041	9.93634	9.85362	9.55804	9.63499	9.62881
5894	0	0	0	0	0	12.3557	12.28	11.6145	11.499	11.7152	12.0613	11.9563	12.2159	11.9864	11.9719	11.9139	12.0527	12.6912	12.6579	11.9316	10.9804	12.0629	11.9189
6497	0	0	0	0	0	9.38024	8.1267	8.77149	8.07093	8.33405	7.85362	8.3156	8.63372	8.43921	7.98071	9.06447	9.45738	8.68018	8.41701	8.69627	8.84518	8.77281	7.08958
7409	0	0	0	0	0	10.6448	10.4681	10.497	10.5215	10.3451	10.381	10.7464	10.3435	10.2121	10.2238	10.1948	10.417	10.1492	10.5851	10.3569	10.1831	10.7683	10.312
4590	0	0	0	1	0	9.30264	9.2884	9.11478	10.062	10.8044	9.83257	9.19007	9.32935	9.06286	9.62863	10.6074	9.91618	8.73471	9.2635	9.31741	9.97785	10.8942	9.49386
900	0	0	0	1	0	8.40897	8.19131	8.73775	8.51373	9.56586	8.73403	8.52474	8.33762	8.69209	8.81922	9.24982	8.77413	7.85798	8.07468	8.54612	8.53255	9.25644	8.61397
5923	0	0	0	0	0	9.18463	9.01903	8.8275	10.0378	9.11608	9.458	9.22834	8.70321	8.98043	9.12593	9.70615	8.92273	9.58496	9.09223	9.57705	9.21359	9.66231	9.68018
892	0	0	0	0	0	6.93192	6.90569	6.824	6.76022	6.09803	6.29829	7.07361	6.84046	6.12309	7.18587	6.8125	7.25267	6.48382	8.14568	7.33718	7.08321	7.79766	6.76288
902	0	0	0	0	0	5.38888	6.24413	5.93074	6.10643	5.10852	6.13134	6.77347	5.0045	5.22497	5.83542	7.30104	7.22304	6.00225	5.55766	6.29094	4.43962	7.53294	5.99095
899	0	0	0	0	0	8.60066	9.23362	9.38068	8.82528	8.60474	9.42983	8.96203	8.56033	9.13109	9.02348	8.60103	8.46761	8.91349	9.08268	9.24532	9.28887	8.9472	9.48684
7423	0	0	0	0	0	11.3739	10.1441	10.9371	11.1589	12.0511	11.6105	10.568	10.5967	11.2683	11.0216	11.6127	11.7263	11.5051	10.5346	11.0979	11.3133	11.7159	11.6889
94	0	0	0	0	0	12.1033	11.9041	11.9057	12.1343	12.3117	12.2552	12.0894	11.9188	11.9052	11.9161	12.1219	12.2331	12.0507	11.9917	11.8462	12.0664	12.3348	12.2648
284	0	0	0	0	0	13.1602	13.054	13.0884	12.9311	12.5706	12.8003	12.9007	12.8312	12.8139	12.6787	12.8564	12.8288	13.441	13.1239	13.1907	12.9766	12.8158	13.1956
6879	0	0	0	0	0	10.2766	10.3363	10.4522	10.2575	10.8638	9.85845	10.0375	10.3207	10.1913	10.0347	10.4091	10.5146	10.3832	10.2854	10.429	10.943	10.513	10.4679
8714	0	0	0	0	0	12.0372	11.7576	11.1914	11.6383	11.5216	11.8438	11.5054	11.737	11.6033	11.4678	11.9729	11.9043	11.975	11.7355	11.1821	11.5846	11.7825	11.6973
10257	0	0	0	0	0	9.80478	8.26959	8.02348	8.3015	9.51136	10.1005	8.2484	8.46352	8.71699	9.49586	9.51983	8.23936	9.50918	8.98755	9.02375	8.97039	9.74012	10.4239
10057	0	0	0	0	0	9.9507	9.81346	10.3712	10.1861	10.2239	10.3719	10.1378	9.74803	9.97427	9.75889	9.6886	9.55766	9.95797	9.88356	10.1885	9.97068	10.2025	10.1848
4194	0	0	0	0	0	4.92125	4.54226	4.85798	6.71149	6.65964	5.15381	7.02901	4.67243	5.66676	6.38024	6.43463	7.61912	6.32733	4.63807	6.79572	6.52669	2.96347	6.41616
6714	1	1	0	0	0	12.5329	13.464	13.6112	13.1079	13.0922	12.85	12.6537	13.7232	13.5917	13.0433	12.8509	12.9265	12.4873	13.402	13.6108	13.3472	13.0576	12.9273
7157	0	0	0	0	0	10.1331	10.2736	10.3461	10.2093	10.1965	10.5191	10.3754	10.3738	10.5842	10.4608	10.3361	10.2263	10.1836	10.3631	10.6043	10.321	10.3738	10.4744
6880	0	0	0	0	0	6.87652	6.91289	7.10748	6.98527	6.76288	6.79831	7.19476	6.70321	6.67101	6.82655	7.04767	6.85425	6.74819	6.61765	6.98755	6.44128	7.13134	6.93546
3845	0	0	0	0	0	7.37678	7.10224	7.22978	7.35315	7.53993	7.14466	7.35226	7.79766	7.62717	8.22978	7.47249	6.75756	7.33271	7.92362	7.88813	6.89724	8.24603	7.03342
6502	0	0	0	0	0	8.20261	7.90207	8.67807	8.71046	8.89633	8.94105	9.39553	7.03562	8.25314	8.94486	9.35138	8.25833	8.61912	9.42375	7.45286	8.48583	8.43212	7.71149
1019	0	1	0	1	0	9.98826	10.3726	11.3024	10.4328	10.5988	10.3038	10.0768	10.0518	11.2841	10.978	10.81	10.1049	10.1818	10.6434	11.1002	10.8797	11.1447	10.6521
890	0	1	0	0	0	14.3947	13.7714	15.0681	14.2277	14.7753	15.0795	14.0101	13.735	15.1064	14.3348	14.6196	14.7468	14.5298	13.999	15.4056	14.2331	15.0374	15.0765
891	0	0	0	0	0	9.36851	8.99746	10.0238	9.92199	9.98925	9.1179	9.61139	8.66035	9.51254	8.82877	10.024	9.55382	8.79799	8.56682	9.57818	9.46638	9.61489	9.10329
856	0	0	0	0	0	8.2446	8.65213	8.77347	8.58684	8.75154	8.40003	8.48824	7.77281	8.13237	8.62534	8.28309	7.82209	8.1533	8.42333	8.53722	8.09803	8.98356	8.49265
285	0	0	0	0	0	10.3877	10.6663	10.8625	10.5097	9.81426	10.1826	10.7243	10.4733	10.888	10.2811	10.252	10.1919	10.4126	10.6685	10.8633	10.4294	9.92452	10.1653
7422	0	0	0	0	0	9.62498	9.68352	10.2365	9.21602	9.07842	10.2647	9.25786	9.13725	9.95289	9.97585	9.61563	8.86821	8.95797	9.26139	10.3915	9.32396	9.49366	9.79279
3791	0	0	0	0	0	11.3197	11.0469	11.6	10.7196	10.8632	9.96347	10.7129	10.9707	11.5704	10.5159	10.9572	10.91	11.0421	10.4879	11.4192	10.6704	10.2875	9.99266
4091	0	0	0	0	0	8.92095	9.09513	8.99831	9.13417	9.18289	9.58233	9.22279	8.49625	8.81154	9.2114	8.70701	8.63372	8.87928	9.28702	9.36304	9.29255	9.46842	9.89163
7046	0	0	0	0	0	10.9987	10.9343	10.5876	10.5076	10.5289	11.0274	10.4221	10.2569	10.2793	10.5641	10.576	10.5122	11.1534	10.6231	10.548	10.7266	10.6542	10.9687
2277	0	0	0	0	0	10.3058	10.3826	10.9979	10.4092	10.2211	10.2384	10.3548	10.3138	10.6988	10.3234	10.485	10.2054	9.91737	10.6662	11.0725	10.8549	10.0603	10.4471
51582	0	0	0	0	0	9.31832	9.52042	10.1098	9.76172	9.7413	9.32598	9.61545	9.1982	9.67455	9.27426	10.1576	9.616	7.76089	8.90569	9.26725	9.91603	10.0118	9.50144
837	0	0	0	0	0	6.6879	6.44791	6.6453	6.75221	6.17991	5.7252	7.29094	5.06178	5.40259	5.30378	5.7252	6.11061	5.54226	6.41954	5.45943	6.24031	6.71012	6.90929
4846	0	0	0	0	0	9.73149	9.93281	10.3544	9.8699	9.51609	10.0304	9.82703	9.57384	9.72332	9.81714	9.41109	9.59861	9.49725	10.2084	10.3071	9.66871	9.77281	10.0228
383	0	0	0	0	0	7.19869	6.32733	5.45286	7.6872	7.74752	5.82782	5.18982	7.12928	7.26397	7.49905	6.59544	5.90689	7.37678	7.50383	7.39575	7.82718	7.70252	6.70736
4842	0	0	0	0	0	8.55612	8.35931	8.53216	8.44832	8.40429	8.24793	8.75589	7.87406	7.42626	8.17792	8.66356	8.14568	8.71149	8.80316	8.21043	8.20359	8.56796	8.32688
1022	0	0	0	1	1	10.4866	9.50958	10.2285	10.2661	11.1986	10.912	9.94017	9.54978	9.91274	9.6471	11.002	10.9549	10.1537	9.50104	10.2722	9.71785	10.8279	10.9817
838	0	0	0	0	0	8.73369	8.54303	9.2891	8.29875	8.26632	7.84298	9.0607	8.72758	8.78823	8.06447	9.01764	8.94163	8.73877	7.85674	9.46046	8.48462	8.74886	8.17193
2272	0	0	0	0	0	6.63227	5.95652	7.09698	5.08746	6.96	5.42626	6.17792	6.10643	5.55766	6.90569	6.6837	5.90689	5.3505	7.03562	5.88996	5.92362	6.86542	5.55766
2242	0	0	0	0	0	5.20945	5.06178	4.74953	4.17792	4.40599	6.05745	5.37851	4.22497	4.3505	5.25927	4.88753	5.72247	3.21723	5.08746	4.24793	5.56682	5.72792	4.80219
3673	0	0	0	0	0	10.5344	10.2823	10.6369	10.6131	10.5405	10.6038	10.024	9.69645	9.84314	10.4297	9.85471	10.3424	10.448	10.1137	10.4169	10.5944	10.1689	10.5094
4839	0	0	0	0	0	6.58646	5.89724	6.71149	6.86542	4.57289	5.16189	7.07682	6.77873	4.14568	6.83415	6.5345	3.67807	3.72247	6.84674	5.56986	4.14568	6.5157	3.30743
4832	0	0	0	0	0	7.80025	7.93899	8.03122	7.20261	6.90087	6.89118	7.15583	7.88996	7.01123	7.15279	7.13031	7.79766	7.6014	7.47654	7.90929	7.04002	7.55612	7.28263
4831	0	0	0	0	0	7.71905	8.072	8.68299	8.23697	8.33539	6.07039	7.62425	8.30561	7.63445	7.43296	8.22159	8.16993	7.33181	7.78921	7.95245	8.04494	7.6575	7.36545
4149	0	0	0	1	0	10.108	10.1515	10.1505	10.6545	10.8206	9.82766	9.95361	10.478	9.97384	10.0812	10.8177	10.4751	9.61047	9.77742	10.0962	10.561	10.6738	10.3273
894	0	0	0	0	0	10.4942	10.2347	10.691	10.4271	10.0947	10.5155	10.3851	10.0385	10.0428	10.6613	10.5911	10.2837	10.0598	10.0664	10.158	10.2413	10.0509	10.1011
397	0	0	0	0	0	9.94427	9.90899	9.29554	9.26468	9.35006	10.1978	9.52121	8.95884	9.06447	9.28933	8.52278	9.10538	9.97126	9.63717	9.58214	9.62297	9.87544	9.97857
5934	0	0	0	-1	0	15.6213	15.4903	15.2576	15.0654	14.934	15.5837	15.6152	15.2925	15.4778	15.324	15.0669	15.2569	15.9952	15.8357	15.4856	15.1802	14.8816	15.7107
672	0	0	0	0	0	13.0951	13.3967	12.7856	13.7287	13.9323	13.6066	13.578	13.8336	13.2639	13.5615	13.881	13.8123	13.3914	13.5225	12.9108	13.675	13.9788	13.6277
1386	0	0	0	0	0	10.5739	11.0739	10.9669	10.6854	10.7381	11.1275	10.7303	10.7764	10.8473	10.8107	10.2644	10.7993	10.4532	11.0233	11.2778	10.7969	10.8958	10.6633
581	0	0	0	0	0	10.2873	9.89406	10.0147	9.92437	9.83036	10.4242	10.3506	9.32665	9.83004	10.2556	9.61545	9.60307	10.5554	10.3293	10.3467	10.0972	10.2554	10.5065
5586	0	0	0	0	0	5.90689	7.84423	5.88996	8.35755	5.50779	5.78136	7.01569	7.87344	7.42291	5.66107	5.34341	5.56071	5.06178	8.58834	6.15178	7.86666	5.76288	7.91169
597	0	0	0	0	0	10.8311	10.944	11.0407	10.9746	10.721	11.2062	11.4099	11.0054	11.0731	11.4062	11.2413	11.5994	11.0794	11.0118	11.2768	10.8595	11.2629	11.2298
4214	0	0	0	0	0	9.13725	9.03782	9.62753	9.66107	9.50958	9.40578	8.65642	8.96723	9.08188	9.35997	9.08348	9.53158	9.03672	9.01374	9.31786	9.69244	9.30401	8.96434
2185	0	0	0	0	0	9.36676	9.45861	9.88707	9.40344	9.49265	9.21383	9.78937	9.88783	9.62022	9.44025	9.82353	9.85003	9.08162	9.33293	9.47025	9.57724	9.25904	9.17493
6500	0	0	0	0	0	7.87836	7.64602	7.732	9.03149	8.84737	9.00983	8.53021	7.23266	8.98783	8.75722	8.25456	8.31696	8.93546	7.66959	8.70701	7.60955	9.45348	9.38457
638	-1	-1	-1	0	0	12.614	10.5502	11.1709	11.4655	11.9181	11.8467	11.9471	10.6879	11.1909	11.3488	11.8314	12.1454	12.6328	9.87298	10.917	11.4058	12.0279	11.8076
7029	0	0	0	0	0	10.0217	10.067	9.39167	9.732	10.534	9.71201	9.88387	10.133	9.56224	9.54438	10.2007	9.91124	9.99223	9.9472	9.35072	9.82703	9.95696	9.96996
6134	0	0	0	0	0	6.34518	4.52982	6.50303	6.31107	5.25927	5.23266	5.65821	4.21723	6.32912	3.98185	5.54226	5.3505	6.36457	7.21626	5.89966	5.73064	3.41954	2.7866
595	0	0	0	0	0	5.83289	5.72247	5.41954	4.96347	5.94486	5.41278	5.44956	5.05745	5.77347	5.50779	5.88753	6.47411	6.19574	4.99095	6.03562	4.80735	5.0268	5.27426
2697	0	0	0	0	0	10.6614	10.6899	10.4174	10.3759	10.5198	10.7348	10.1025	10.4731	10.4643	10.6893	10.7508	10.883	10.4237	10.3984	10.3659	10.4389	10.5875	10.7022
3695	0	0	0	0	0	3.81762	4.56071	3.26303	6.24413	2.40599	3.87774	5.99548	5.80735	0.678072	5.38543	5.05311	5.44294	4.91169	5.02237	5.21335	5.25927	5.68089	5.07039
567	-1	0	-1	0	0	8.38327	7.52278	7.60881	7.45368	8.23888	8.23601	7.83036	6.46107	7.93899	7.00787	7.74147	8.03232	8.40344	7.58045	7.77347	7.43962	8.21189	8.2114
898	0	0	0	0	0	9.69296	9.06663	8.82432	8.93693	9.17168	8.75589	8.97298	9.824	9.42585	9.23697	9.23936	9.50839	9.66017	9.14211	8.81698	8.84392	8.85237	9.35293
208	0	0	0	0	0	7.98527	8.09381	8.14313	8.13802	8.08055	8.07735	8.07628	7.91528	7.77939	8.49346	8.23026	7.78398	7.90749	7.72383	7.62352	8.15987	7.5306	8.4672
328	0	0	0	0	0	6.96809	7.34873	7.26866	6.67666	6.60733	6.98755	6.37851	6.86047	6.82273	6.24222	6.35931	7.09803	6.41954	6.23649	6.78921	6.59246	5.91886	6.85922
861	0	0	0	0	0	11.754	11.6559	11.8216	11.3367	11.5362	11.5398	11.5435	11.3297	11.5809	11.2232	11.5231	11.6022	11.3756	11.0846	11.6125	11.4517	11.3633	11.5138
6273	0	0	0	0	0	9.96319	9.39896	9.04821	9.52337	9.9208	9.86959	9.25692	9.36063	9.44997	9.26866	8.99266	9.07521	9.90494	8.80284	9.1352	8.9507	9.45882	9.51096
394	0	0	0	0	0	11.3322	10.8794	11.1776	10.9733	10.8396	11.3528	11.4223	10.9762	11.0376	10.9257	10.7318	10.7804	11.3367	11.1967	11.215	10.8958	11.1255	11.4393
3298	0	0	0	0	0	10.9301	11.6703	11.3686	11.4842	11.2422	10.8739	11.1925	11.7975	11.4183	11.499	11.5326	11.9814	10.7716	11.4187	11.2238	11.4787	10.5061	10.9016
7481	-1	0	0	0	0	12.1088	10.6771	11.5247	12.2637	11.9886	12.033	12.0591	11.0914	11.6046	12.5191	12.18	12.1767	12.1115	10.8782	11.594	12.1575	12.1543	12.0693
1026	0	0	0	0	0	6.10434	8.30012	7.10538	7.54148	7.08534	7.53605	7.73877	7.76752	7.30469	5.59991	7.48059	7.71012	6.848	7.91229	6.78921	6.19771	8.61508	6.97957
3685	0	0	0	0	0	11.12	11.3286	11.5144	11.3847	10.8255	11.3338	11.2259	11.4268	11.333	11.2082	10.8958	11.0559	11.0445	11.4	11.914	11.4174	10.9363	11.0965
7465	0	0	0	0	0	8.58721	8.65141	8.78103	8.89633	8.58271	8.54187	8.92303	7.88813	8.41109	8.73403	8.48985	8.51806	8.67983	8.41659	8.67666	8.66853	8.40386	8.9542
1027	0	0	0	0	0	9.62132	9.11035	9.42228	9.62516	9.0232	9.5567	9.53294	8.38198	8.87529	9.14619	9.30561	9.31311	9.20823	8.6664	9.14949	9.20945	8.56986	9.42752
2023	0	0	0	0	0	7.13134	5.70874	7.18982	8.16541	5.60881	7.2182	8.14364	6.61618	7.20359	6.54226	6.48382	7.19673	5.68089	5.47573	6.66534	7.69418	7.32373	6.32912
6198	0	0	0	0	0	13.7384	13.3689	13.6762	13.5736	13.2156	13.3584	13.6563	13.2619	13.5327	13.708	13.2308	13.0333	14.2892	13.8235	14.0159	14.0791	13.8066	13.6762
2534	0	0	0	0	0	12.0364	11.7683	11.7283	12.1598	11.7523	11.9149	12.1475	11.8731	11.8617	11.9033	12.0255	11.81	12.2619	11.9584	11.8629	12.1205	11.7907	11.9448
3055	0	0	0	0	0	9.75422	9.68755	9.94939	10.0358	9.5588	9.82082	10.6592	9.81874	9.70943	9.93443	10.0246	9.7733	9.80864	9.52121	9.44211	10.3034	9.53314	10.1447
2078	0	0	0	0	0	10.1137	9.73064	9.90328	9.51215	9.54844	9.54496	10.131	10.0156	9.92822	10.0562	9.8133	9.55899	10.4873	10.201	10.3995	9.80332	10.6563	9.98
3728	-1	0	0	0	0	5.00899	4.30743	5.80219	5.50462	0.137504	3.7866	5.57289	4.82273	4.63227	1.96347	6.15381	3.37851	5.74416	4.6893	5.78136	6.14975	6.07468	5.9542
3726	0	0	0	0	0	8.64024	8.56605	9.25857	8.62753	9.02625	8.36588	8.84266	8.09434	8.77577	8.85393	8.97327	8.92719	8.65642	8.80607	8.91439	9.18809	9.11712	8.48985
3201	0	0	0	0	0	10.4817	10.0256	10.3063	10.5096	9.92585	10.2587	10.322	9.65033	10.2178	10.5504	9.7127	9.90809	10.5415	10.4191	10.4904	10.5605	10.3102	10.5599
5879	0	0	0	0	0	10.7511	10.6414	10.5478	10.4404	10.4379	10.5527	10.6646	10.4935	10.4271	10.6881	10.4341	10.2575	10.546	10.6295	10.2064	10.807	10.2431	10.3703
4255	-1	0	0	0	0	8.13186	7.30469	8.95216	8.06824	7.7807	7.67384	8.34341	7.51254	8.23218	7.84925	8.38457	8.20163	8.05257	7.5744	8.60177	7.62205	7.07895	7.77083
1000	-1	0	0	0	0	8.08905	6.84046	7.45779	7.59021	6.35403	7.54767	7.86109	7.26679	7.39832	7.51964	7.42878	6.32373	8.42626	7.10643	7.72451	7.33985	8.52121	7.52826
3688	0	0	0	0	0	11.0193	11.5005	11.4052	11.3236	10.6785	11.5223	11.4568	11.4906	11.527	11.5209	11.3847	10.9937	11.2374	11.5141	11.3348	11.3451	11.1324	11.4413
2260	0	0	0	0	0	11.3449	11.0371	11.3236	10.918	10.9803	11.4488	11.5894	11.1738	11.3745	11.5281	11.876	11.6363	11.1945	11.2324	11.399	10.735	11.2612	11.1167
3693	0	0	0	0	0	12.2604	12.5196	12.394	12.5339	12.7174	12.2471	12.4286	12.3964	12.5564	12.4784	12.3572	12.4611	12.0629	12.1339	12.1893	12.7864	12.2353	12.3073
3676	0	0	0	0	0	7.41616	7.07575	7.09803	7.91648	8.03287	7.33718	7.52982	7.12619	7.08321	7.05311	7.13134	7.29554	7.16792	7.62936	7.07039	7.63952	8.35138	7.56224
3490	0	0	0	0	1	6.05528	5.59395	6.64818	6.31832	5.8125	6.6879	3.07039	6.56834	5.73877	5.67243	6.98982	4.51096	4.48543	3.33628	3.73335	4.77083	5.92362	5.7252
2073	0	0	0	0	0	9.45512	8.97039	9.23338	9.27682	8.99859	9.34274	9.57042	8.99435	8.9901	9.15305	9.24055	9.11712	8.78758	9.18587	9.40514	8.92095	9.53974	8.88509
1870	0	0	0	0	0	11.9837	12.2841	11.6269	11.3217	11.2953	11.97	11.9775	12.2466	11.8334	11.679	11.9749	11.992	12.3191	12.2835	11.868	11.9804	11.3641	12.0355
1495	0	0	0	0	0	11.8163	11.9248	12.129	11.661	11.6685	11.4513	11.6205	11.4844	11.9705	11.3299	11.8273	11.3923	11.4473	11.5869	11.6945	11.6625	11.1098	11.2126
1510	-1	0	0	0	0	10.1021	9.44874	10.5376	10.3846	9.89905	9.85798	10.2876	9.22255	10.3317	10.658	9.67101	9.67701	10.1204	9.57005	10.5491	10.455	9.6907	9.97785
5599	-1	0	0	0	0	10.2694	9.25385	10.1215	9.88371	9.7386	9.60103	10.0771	9.22231	9.76255	9.48482	9.65875	9.8051	10.1191	9.33114	9.90388	9.74601	9.94281	8.98413
1010	0	0	0	0	0	9.91094	9.87974	9.73386	9.74937	9.7139	9.46005	9.7286	10.2713	9.85596	9.99887	9.76255	9.60028	9.63554	9.95739	10.1245	9.53489	9.71648	9.28679
1012	0	0	0	0	0	10.8976	10.0444	9.94383	10.2602	10.0938	10.9439	10.3426	9.85081	10.2224	10.4988	10.7056	10.4747	10.5808	9.96651	9.83779	10.3515	10.3485	10.8094
2702	0	0	0	0	0	15.662	15.5909	15.2998	15.4941	15.3923	15.6169	15.3874	15.6033	15.5391	15.5406	15.2306	15.3528	15.8964	15.7855	15.6113	15.4032	15.581	15.5145
3655	0	0	0	0	0	9.03067	9.72622	9.47776	9.80041	9.49885	9.77742	9.20994	9.69122	9.78937	9.44066	8.5519	9.14134	9.42122	10.2911	9.02292	9.72178	9.97499	9.5409
4613	0	0	0	0	0	10.5542	10.735	10.9528	10.7553	10.9198	10.9036	10.7435	10.6147	10.6154	11.0445	10.5374	10.3891	10.6494	10.8605	11.0974	11.012	10.9627	11.2303
3481	0	0	0	0	0	13.0958	13.3244	13.2403	12.9097	12.7205	12.9076	12.8072	13.1148	13.1743	13.1864	12.925	12.6858	13.443	13.5617	13.5069	12.9628	13.0051	13.0657
10963	0	0	0	0	0	8.21772	8.20114	8.83162	8.108	8.05961	7.97842	7.97671	7.48301	8.10748	7.77413	8.36457	7.68159	7.70805	7.70529	8.53799	8.38543	8.14568	8.06232
2074	0	0	0	0	0	4.15381	6.6453	5.93546	6.75756	6.58946	6.42962	6.25927	6.70874	4.75489	5.94251	6.90809	7.00338	6.44626	6.59096	5.87283	6.19574	7.18488	6.24982
5588	0	0	0	0	0	10.8045	10.5122	10.9699	10.6465	10.752	10.8471	10.798	10.6342	10.5543	10.4291	10.5153	10.3267	10.8349	10.5174	10.5167	10.327	10.6109	10.4798
999	0	0	0	0	0	9.12179	9.71785	9.1639	9.31334	8.41066	8.85175	8.38759	9.04111	8.89209	8.65284	8.63916	8.67207	9.14491	9.52317	9.2031	9.2305	9.12335	8.80607
887	0	0	0	0	0	12.3155	11.8679	12.7645	12.1966	11.5548	11.8731	11.8688	11.8588	12.3897	12.0519	11.3736	11.3204	12.3844	12.2492	12.949	12.1421	11.6302	11.6583
2118	0	0	0	0	0	4.67243	5.38543	5.15381	5.91886	7.01346	6.76553	6.20555	4.66676	4.12102	4.12102	3.67807	6.03342	3.91648	3.94486	3.52356	4.43296	6.58796	3.43296
1009	0	0	0	0	0	6.55612	6.10434	6.91289	6.6851	7.09064	6.54226	6.82655	6.96	6.35931	6.17991	6.8009	6.51728	6.18982	6.84674	6.74819	6.71012	6.53138	5.9472
2048	0	0	0	0	0	9.25739	9.31854	9.51373	9.6726	9.54032	9.23745	9.48744	8.79669	9.60548	9.25196	8.80542	9.18413	9.02237	9.01848	9.22882	9.59619	10.1147	9.26585
1496	-1	0	0	0	0	13.0631	11.495	12.4738	12.1924	12.6156	12.9768	12.4193	11.2504	12.2538	12.0677	12.4883	12.6971	12.9707	11.6494	12.6305	12.1263	12.5918	13.0332
7475	0	0	0	0	0	9.89406	10.1189	9.58946	9.83352	9.63681	10.3385	9.53255	10.0276	10.055	10.0355	10.1141	9.8321	9.11738	9.79165	9.70684	9.75322	9.79993	9.54342
54361	0	0	0	0	0	9.23218	9.72809	9.3966	9.24198	8.96694	9.30035	9.67384	9.03617	9.38694	9.62315	9.55861	9.385	8.98726	9.75972	9.4674	9.00197	9.78986	9.58477
6696	0	0	0	0	0	13.4164	13.2464	12.8642	12.7013	12.9493	13.5206	12.8359	12.914	12.8219	12.7768	12.8079	12.8152	13.4897	13.2456	12.9863	12.8626	12.996	13.4966
7520	0	0	0	0	0	15.1158	14.8311	14.8625	14.9655	14.5719	14.4814	14.8292	14.6769	14.7598	15.0877	14.57	14.2476	15.2627	14.8888	15.0665	15.1461	14.6999	14.4418
5330	0	0	0	0	0	9.64079	9.17742	9.26655	9.46638	9.19623	9.60548	9.77314	8.86326	9.05039	7.92659	8.31877	9.32373	9.10722	9.42668	9.34541	9.30583	9.02873	8.08055
1810	0	0	0	0	0	10.7778	9.92035	10.049	10.1063	10.2817	10.1042	10.0186	9.54786	9.47654	9.95376	9.96333	10.4344	10.6451	10.2008	10.0246	10.142	10.2727	10.4677
4920	0	0	0	0	0	5.05311	5.16189	5.7252	5.27798	5.05311	5.56377	5.32553	4.12102	4.88264	5.41278	5.04002	4.74953	5.98413	5.89724	5.20163	6.05528	5.73335	7.44377
4919	0	0	0	0	0	7.53294	6.90087	7.08108	7.09698	7.24603	7.55766	7.20945	6.82273	7.30743	7.31832	6.92955	6.95884	7.33092	7.31198	7.18982	7.17393	7.77149	7.63517
4487	0	0	0	0	0	9.58984	8.53411	9.30287	8.62425	8.69836	9.27216	9.07039	7.53761	8.4545	8.50224	8.92481	8.43962	8.36588	8.28956	7.91229	8.58534	8.51452	8.80896
5730	0	0	0	0	0	8.43212	8.30834	8.75889	8.19229	8.51373	8.82018	8.30834	8.21529	8.09381	8.22159	8.07414	8.2635	8.17991	8.64638	8.40939	8.4582	8.2724	8.8645
3817	0	0	0	0	0	9.48563	10.179	9.83983	9.80784	10.0193	9.89996	9.90629	10.3305	9.45142	10.0761	10.0795	10.1608	9.42564	9.1375	10.1	10.3184	9.46638	9.14848
3550	0	0	0	0	0	8.25597	8.13853	8.45861	8.25125	8.25077	9.07039	7.75489	8.95942	8.75556	7.85674	8.89845	9.15254	8.89785	8.73809	8.3996	8.2555	8.33673	8.35271
2131	0	0	0	0	0	11.5247	11.3267	11.1655	11.0982	11.3814	11.2021	10.7101	11.0143	10.7842	11.2337	11.3713	11.4816	11.3528	11.1642	11.0093	11.0428	11.0475	11.3516
7332	0	0	0	0	0	10.9926	11.3773	12.2684	12.1677	12.2234	11.2061	11.5817	11.6639	12.0718	11.5788	11.8347	11.3381	11.2325	11.2441	12.3836	12.1219	11.8551	11.1935
7071	0	0	0	0	0	7.53761	6.93428	6.2854	7.03892	6.43129	7.64313	6.15785	7.55536	6.58195	7.21432	7.43463	7.48945	7.39318	7.10957	5.58195	7.00113	7.94544	7.98527
5573	0	0	0	0	0	10.7929	10.4355	10.2373	9.95274	9.99901	10.5046	10.4242	10.2718	10.3672	10.3659	10.2942	10.0845	10.9226	10.6652	10.248	10.2071	10.1572	10.6516
5899	0	0	0	0	0	8.42836	8.19918	8.29875	8.28031	8.02403	7.44626	8.37981	7.86542	7.979	8.14924	8.45861	8.19426	7.4446	8.70321	8.06717	8.07093	7.9847	7.83983
10153	0	0	0	0	0	5.35755	5.55459	6.25361	6.11686	5.24031	5.14975	6.01123	5.0045	4.49825	7.01123	4.54226	6.86666	6.76155	6.732	6.35931	6.88509	4.83289	4.04439
2488	0	0	0	0	0	4.72792	4.12102	4.07895	6.6837	6.63372	4.54844	5.02237	4.56682	5.52669	4.23266	5.1819	6.48382	3.90689	6.24222	5.58796	4.27053	5.41278	5.83542
7052	0	0	0	0	0	9.9678	9.52845	9.98755	9.31424	9.2131	9.76934	9.66142	9.79246	9.16993	9.79944	9.21796	9.56472	10.1989	9.93517	9.37938	9.66285	9.48462	9.45656
3915	0	0	0	0	0	9.54554	9.12438	9.18041	9.62242	9.1982	9.44087	8.30195	9.6498	9.19795	9.34452	9.64746	9	9.26397	9.1205	9.40812	9.35799	9.4417	9.47776
4146	0	0	0	0	0	11.8011	12.0481	11.6625	12.4296	12.299	12.4919	11.6856	12.1412	12.167	12.5688	12.5396	12.4408	11.9992	12.2449	12.0957	12.2156	12.2432	12.3472
5764	0	0	0	0	0	11.2983	10.1064	10.12	9.96044	10.4419	10.4351	10.1652	10.1076	10.2064	10.2324	10.1911	10.5059	11.2875	9.91049	9.90794	10.0833	9.9691	10.5253
6285	0	0	0	0	0	8.72554	8.8558	9.745	9.04029	8.66285	9.56148	8.85705	7.79766	9.13673	9.17966	8.6077	8.80219	8.01346	8.82209	9.67313	9.09803	8.46025	9.45492
2775	0	0	0	0	0	9.2427	8.93605	9.37959	9.22135	8.95041	9.15127	9.19648	8.893	8.93987	9.57781	9.06555	9.25148	9.08348	8.88295	9.2891	8.90719	8.90749	9.37786
5515	0	0	0	0	0	3.56071	2.98185	5.2854	4.69488	1.96347	4.98185	2.80735	5.3147	2.90689	6.36632	2.926	5.69766	4.07039	4.84298	4.8679	3.27798	6.24222	4.6893
1509	0	0	0	1	0	8.7187	8.3672	8.5611	8.44045	9.71236	8.90238	8.30652	8.31922	8.30378	7.52826	9.36741	9.5763	7.90929	7.44626	7.76885	8.04494	8.41532	8.43796
6723	0	0	0	0	0	9.61287	9.21965	9.68895	9.63825	10.2883	9.89951	9.66053	9.57289	9.60733	9.37025	10.1261	10.4803	9.88981	9.29967	9.64944	9.8213	9.80687	10.0677
4134	0	0	0	0	0	9.54844	9.80268	9.69679	9.42375	9.60437	9.75539	9.94266	9.51491	9.83447	9.62187	9.28309	9.70977	8.95594	9.57308	9.75672	9.59842	9.42143	9.38133
3297	0	1	0	1	0	5.61765	7.71562	7.62205	5.56682	8.14873	6.34341	5.73877	5.30012	7.28077	5.97499	7.27333	7.3733	4.90207	6.75221	7.3733	7.03012	6.49506	7.31832
6402	0	0	0	0	0	12.2138	12.2684	11.8392	12.1027	12.2704	12.1978	11.9739	12.5393	12.0249	12.0185	12.4795	12.3743	11.4023	12.0707	11.7112	12.0558	11.9812	12.0821
3816	0	0	0	0	0	12.0366	12.4502	12.8288	12.4126	12.0243	12.1963	12.08	11.6635	11.9592	12.458	11.8883	12.1243	11.3956	12.6129	12.9261	12.2575	11.8483	11.8517
1589	1	1	0	0	0	9.97197	10.6745	10.8223	10.3399	9.99591	9.79393	9.46842	10.0542	10.3288	10.1422	9.63662	9.93605	9.95172	10.8183	10.7908	10.1981	9.89239	9.9678
9318	0	0	0	0	0	9.74164	10.2994	10.3147	10.1392	10.0804	9.64061	10.208	10.4366	10.1626	9.84392	10.1058	10.346	9.23458	9.82909	9.74618	10.2016	10.0456	9.74517
4776	0	0	0	0	0	8.25739	7.88142	7.92541	7.62717	8.14313	8.19623	8.26303	7.64458	7.76022	7.86851	7.83731	7.37243	7.12205	8.20701	7.89664	7.51491	7.48704	8.11634
4775	0	0	0	0	0	10.5987	9.86682	10.3512	10.181	10.0214	10.4018	10.2136	9.82305	10.1845	10.4682	10.3146	10.3503	10.2888	10.0868	9.70148	10.1619	9.97699	10.3915
8536	0	0	0	0	0	5.52669	4.60288	4.926	4.18587	5.05745	5.40599	4.90689	5.39917	4.94486	4.19377	5.73877	5.41954	4.64962	4.926	5.21335	6.41954	5.12928	5.16993
2841	0	0	0	0	0	9.92852	10.2414	10.559	10.3293	9.72195	10.103	9.78185	9.6575	10.138	9.96982	9.82941	9.49945	9.49645	10.1087	10.6911	10.3967	10.0873	10.056
3623	0	0	0	0	0	8.27752	8.44128	8.77017	8.41827	8.6879	8.13186	8.45615	8.46271	8.11842	7.95128	8.46842	7.82146	7.4545	8.24793	8.35931	8.38672	7.32373	8.13955
4049	0	0	0	0	0	11.285	11.7543	11.3223	11.4206	11.3234	11.4397	11.5517	12.0194	11.7408	11.8745	11.6732	11.9284	11.8432	12.0179	11.7485	11.73	11.391	11.6976
5860	0	0	0	0	0	6.86913	4.57894	6.67807	6.75622	6.30743	6.2384	6.89966	6.66818	6.77742	7.26679	7.44045	7.25456	6.50938	7.12412	6.93782	6.51254	6.87036	7.1179
338	-1	0	0	0	0	8.19229	7.1127	8.85518	8.63517	9.15	7.73471	8.48583	6.79831	8.20653	7.33896	8.66142	8.00899	8.09381	6.79831	8.58871	8.51175	8.33002	7.53838
262	0	0	0	0	0	11.4087	11.4665	11.2743	10.3115	10.7829	11.4274	10.3608	10.8155	10.9018	10.193	10.2247	10.1967	11.3716	11.5321	11.4621	10.4707	10.5025	11.5135
150	0	0	0	0	0	6.42626	7.45615	7.22689	6.82655	6.86171	6.73335	7.18289	6.34163	6.86913	6.58646	6.24413	7.04221	6.26679	6.90569	5.49825	6.39232	7.63662	5.56377
6401	0	-1	0	0	0	10.4422	10.584	9.59414	10.4841	10.752	10.7506	10.1443	10.3842	8.87314	10.6547	10.3094	9.37287	10.6998	10.5604	10.0013	10.7159	10.791	10.8407
100133941	0	0	0	0	0	10.916	10.965	10.7343	10.6499	10.6754	10.5145	10.346	10.7637	10.4529	10.4478	10.5535	10.825	10.9482	10.7148	10.5935	10.6912	10.4737	10.5004
2475	0	0	0	0	0	12.6141	12.4377	12.7608	12.2013	13.1033	12.4253	13.059	12.4136	12.6866	12.14	12.9207	12.3434	12.83	12.6155	12.3624	12.4846	12.6938	12.0425
5175	-1	0	0	0	0	10.5353	9.25101	9.33517	10.1447	10.4164	10.2795	9.96492	9.22135	9.61047	10.4483	10.553	10.6982	10.5892	9.08507	9.96174	9.90899	9.93103	10.1218
8638	0	0	0	0	0	11.3596	10.8112	11.0042	10.6414	10.6903	10.9541	11.0344	10.5546	10.6222	11.0128	10.387	10.6554	11.155	10.7951	11.1012	10.8624	10.8098	10.9275
2922	0	0	0	0	0	12.8416	13.5222	13.2064	13.1071	13.0424	13.1579	13.3466	13.5208	13.3556	12.979	12.5366	12.6762	12.8013	13.3808	13.2298	12.9612	12.9848	13.245
7707	0	0	0	-1	0	10.5681	9.92748	10.4101	10.3496	9.98868	10.2949	11.0512	9.73606	10.5062	10.4114	10.0238	9.66213	10.8398	10.3594	10.4847	10.4029	10.2486	10.3635
1845	0	0	0	0	0	11.4629	11.7145	12.1165	11.7567	11.4342	11.8325	11.6582	11.5733	12.0185	11.7237	11.7075	11.8551	11.3902	11.7568	12.21	11.8075	11.0865	11.4611
3301	0	0	0	0	0	10.6293	10.7608	10.7269	10.9287	10.9682	11.0898	10.8985	11.074	11.1918	10.8246	11.2726	11.2861	10.832	10.7105	10.9145	10.9944	10.7918	11.0932
4170	0	0	0	0	0	10.3487	9.70287	9.93266	9.76055	10.0027	10.0287	9.72673	9.58684	10.2876	9.84266	10.0091	9.7766	10.0569	9.85034	10.1601	10.1162	9.92273	9.98982
4882	0	0	0	0	0	8.39403	9.10905	9.04056	9.01597	9.14517	8.86233	9.01486	9.31899	8.77841	8.83415	9.16742	9.05012	8.37112	8.89118	9.34452	9.26327	8.99605	8.77347
3164	0	0	0	0	0	11.9473	11.5611	11.9693	11.5756	11.2978	11.5343	11.8241	11.3837	11.5797	11.9043	11.2989	11.5526	12.0875	12.0416	12.0878	11.9511	11.6108	11.7177
5530	0	0	0	0	0	10.8729	10.8376	10.7486	10.6437	10.7469	10.6213	11.1203	10.8897	10.8838	11.2525	11.0058	11.2239	10.7072	11.0977	10.5308	10.7194	10.8855	10.9646
9585	0	0	0	0	0	9.29692	9.18611	8.83162	7.57818	8.63372	8.6268	9.0561	9.83242	9.45553	8.9901	9.0561	9.17143	9.05664	9.20701	8.53644	7.77413	9.09698	8.63045
7384	0	0	0	0	0	7.99944	7.67101	7.94544	8.79669	9.3336	8.49506	8.29278	7.7662	7.52826	8.41363	7.86481	7.92837	6.91528	8.30834	8.8936	8.61985	9.4672	8.6837
8969	0	0	0	0	0	10.6928	10.1916	10.8844	10.6057	10.6143	10.4992	10.5421	10.4125	10.896	10.4262	10.6283	10.6336	10.9756	10.3649	11.0249	10.6104	10.5092	10.313
467	0	0	0	0	0	5.86295	6.20945	6.40088	5.6837	5.03562	6.17393	6.01123	4.83794	4.87774	4.8125	4.63807	4.16993	5.70321	6.24603	5.04002	6.4822	3.10434	5.99095
3930	0	0	0	0	1	6.77347	6.89118	5.83036	6.54535	7.83542	8.46107	6.65535	8.00394	7.85922	7.86295	7.62278	7.36982	5.12928	5.61765	5.94251	6.51728	5.33985	6.65821
6774	0	0	0	0	0	6.94134	6.69627	6.43962	6.01346	6.84298	7.49346	4.80219	5.7866	4.81762	6.95768	7.22689	6.12309	7.30012	6.65249	7.17891	6.57894	6.57137	7.38543
2827	0	0	0	0	0	10.7625	10.9458	10.5646	10.4039	10.303	10.6746	10.6827	10.4802	10.6076	10.8015	10.2588	10.5648	10.7754	10.9508	10.6742	10.4573	10.5619	10.7819
4070	0	0	0	0	0	12.4357	12.8348	12.687	12.5059	12.1009	12.2721	12.7501	12.6061	12.7367	12.6968	12.2326	12.2554	12.4202	12.9169	12.8553	12.6495	12.3223	12.3912
1195	0	0	0	1	1	9.22207	9.02098	9.68527	9.91019	10.4205	10.4001	9.73623	8.54071	9.16239	9.17493	10.4687	10.3878	9.01931	8.17842	9.6001	9.35579	9.86511	10.2529
391518	0	0	0	0	0	9.26139	9.10722	8.54728	8.98242	8.81698	9.3996	9.49506	9.08215	8.93811	9.40323	9.41849	9.38219	8.72349	9.06555	8.68018	8.82305	9.08348	8.71459
3975	0	0	0	0	0	11.2285	11.2681	11.889	11.3427	11.3575	11.1073	11.0417	11.1136	11.5966	11.0959	11.232	11.4593	11.0007	11.112	11.7841	10.9976	10.9741	11.1712
7280	0	0	0	0	0	12.2745	12.3588	12.7262	12.3655	12.2793	12.2523	12.2189	12.4688	12.8728	12.4046	12.4696	12.5856	12.3372	12.3242	12.7548	12.2171	12.3282	12.0705
4586	0	0	0	0	0	9.87267	9.82766	10.3238	10.1115	10.3402	9.52709	9.83415	10.2985	10.5472	9.66338	10.337	10.2863	9.76072	9.79896	10.2632	10.2175	10.3393	9.32957
6654	0	0	0	0	0	7.07682	7.03452	7.07146	7.25739	7.2211	7.72247	7.33985	7.20457	7.25927	7.30834	7.41447	7.27984	7.26397	6.65964	6.86666	7.38024	7.15886	6.34163
6655	0	0	0	0	0	12.2535	12.657	12.5178	12.387	12.2091	12.5246	12.8168	12.485	12.6887	12.544	12.1265	12.0841	12.4336	12.9088	12.8285	12.5422	12.4443	12.587
3150	0	0	0	0	0	4.97728	6.74953	5.60585	6.34518	6.13134	5.99095	5.32193	7.04876	5.95187	4.30012	4.81762	6.6907	5.80735	6.10643	6.24031	6.88996	5.59096	4.8679
240	0	0	0	0	0	10.6343	9.56262	9.02956	9.81266	11.0554	10.5135	9.74467	9.86481	9.41912	9.55132	10.3411	10.9353	10.3363	9.26491	9.1249	9.90704	10.0595	10.1568
2689	0	0	0	0	0	7.78333	6.57592	7.28263	6.39575	6.65249	6.67948	6.56834	7.54381	5.7866	6.77347	7.04111	6.09381	7.24127	5.63517	6.54844	6.04876	6.94837	5.79701
2335	0	0	0	0	0	7.48462	8.14924	7.79636	7.74147	7.71218	8.69384	8.12516	8.03287	7.63227	6.65678	8.6359	7.68018	7.56453	7.80025	7.79831	7.31198	7.77281	7.49105
5747	0	0	0	0	0	12.2848	12.2205	12.1782	11.9788	11.977	12.2782	11.6043	11.9469	12.1156	11.9857	11.8993	11.6179	12.7464	12.3298	12.3508	12.0231	11.8853	12.2088
2741	0	0	0	0	0	9.09196	8.58007	9.14364	9.41532	8.78594	8.72996	9.15558	9.04576	8.70321	9.25267	9.19967	9.25503	8.68194	8.58871	9.23026	8.79214	8.79377	8.99774
9312	1	1	0	0	0	12.6317	13.6191	13.5543	13.248	12.3265	12.6733	13.4321	14.2403	13.9014	13.7976	12.9585	12.8838	12.7943	13.9275	13.709	13.2767	12.5178	12.6593
4249	0	0	0	0	0	9.75722	9.91079	9.96246	10.0079	9.83558	10.0296	9.26608	8.94193	9.39832	8.83952	8.49305	9.23577	9.15228	9.58984	9.96852	9.69122	9.46291	9.97255
651	0	0	0	0	0	11.4803	11.1892	11.1075	11.5967	11.58	11.4416	11.2316	10.994	11.1526	11.7334	11.4412	11.5138	10.9697	11.2494	11.2416	11.6589	11.5058	11.4991
3535	0	0	0	0	0	10.9562	10.5032	10.6848	10.0226	10.3269	10.6582	10.2084	9.98142	9.96188	10.2765	10.2589	10.0003	11.2122	10.5581	10.7914	10.7159	10.6046	10.6439
2835	0	0	0	0	0	6.82273	6.20555	7.31379	6.0045	7.62132	7.14364	6.7211	2.926	6.69488	7.11478	6.25927	6.80993	4.26303	7.12102	7.18587	6.10852	7.00113	6.06609
6964	0	0	0	0	0	10.0978	9.68475	9.6215	9.86372	10.2511	10.6702	9.61747	9.20408	9.1982	9.82703	9.82225	9.95332	9.63336	9.63952	9.62644	9.86248	9.91079	10.081
100129271	0	0	0	0	0	7.96232	8.20261	7.62425	8.13955	7.60955	7.89057	7.97842	7.32553	8.43796	9.23194	9.0983	7.91049	8.49586	7.94778	8.60696	7.50938	8.5947	6.68089
6569	0	0	0	0	0	7.10852	7.55075	8.34829	6.95652	7.38543	7.73268	7.30469	6.66676	8.00787	7.12309	7.87958	6.94603	7.5157	6.74819	8.09064	7.52356	7.39146	7.36194
6223	0	0	0	0	0	7.50938	8.46352	8.13802	7.41701	8.44626	8.49025	9.20482	6.75622	8.31152	7.17293	9.09038	8.11061	8.14924	7.08108	8.62205	8.39489	9.03645	8.68965
7092	0	0	0	0	0	10.3904	10.5724	10.398	10.6037	10.8356	10.2396	10.6446	10.6128	10.0449	10.3604	10.3213	10.3923	10.384	10.5363	10.4955	10.359	11.1865	10.5778
11250	0	0	0	0	0	10.0444	9.8989	10.1951	10.1625	9.98812	10.164	10.0178	9.35953	9.77972	10.1058	9.54032	9.21868	10.0677	10.2629	10.4722	10.2035	10.2294	10.2524
388567	0	0	0	0	0	7.1334	6.07682	5.61765	8.11322	6.12928	6.7046	6.926	5.84549	6.08746	7.40088	5.89482	5.56071	5.44294	6.01123	6.02237	5.22497	5.56682	7.51964
2797	0	0	0	0	0	13.7057	14.0659	13.6488	13.6763	14.1579	14.0907	13.4958	13.9117	13.5858	13.4714	13.7363	13.9496	13.5659	13.8066	13.5894	13.9753	13.9081	14.1357
27291	0	0	0	0	0	7.7039	7.17792	7.47978	8.47857	7.43796	8.11426	7.76155	7.46189	7.06393	7.60437	7.40854	7.27891	8.51491	7.90989	7.27333	7.48945	8.05528	7.58271
51050	0	0	0	0	0	15.8838	16.0074	15.6263	16.0048	15.895	16.1022	15.9415	16.2086	16.006	16.1221	15.8612	15.7603	16.1507	16.1656	15.8814	15.8108	16.29	15.973
9313	0	0	0	0	0	6.36982	6.8936	6.77742	7.04221	6.55919	6.04658	5.73064	6.3906	6.38543	6.30561	6.71149	6.45121	6.61471	5.98185	6.31651	6.29829	7.16792	5.61176
3748	0	-1	0	0	0	8.0493	7.96636	7.10014	8.39874	7.73132	6.88509	8.96867	7.03232	7.15987	6.97384	7.21335	8.1639	7.96347	8.33092	6.6879	7.47492	6.64241	8.59021
2590	0	0	0	0	0	9.50164	9.52219	9.71922	9.6359	9.54998	9.94031	9.72877	9.34074	8.98584	9.55459	9.58082	9.13134	8.44419	9.73927	9.29002	9.28679	9.9857	9.44543
3557	0	0	0	0	0	12.1897	10.6248	10.273	10.7172	11.4623	10.8359	11.1418	10.6922	10.7488	11.1115	11.7394	11.0074	12.1792	10.631	10.1976	10.8379	11.5546	10.8999
28778	0	-1	0	0	0	5.70321	4.2555	3.926	6.98527	5.80478	4.30743	6.45779	6.2817	4.94486	6.36982	6.1819	6.61176	7.224	6.25739	4.88264	6.15583	6.45121	4.62644
9407	0	0	0	0	0	9.93575	11.0222	10.8896	10.5104	10.1741	9.84219	10.4485	10.7745	10.6822	10.2604	10.061	10.2537	9.91154	11.1837	11.1184	10.5961	9.89648	10.0072
26584	0	0	0	0	0	10.6136	11.9117	11.9776	11.5638	11.2458	11.2698	11.7452	11.9895	11.7015	11.7912	11.3525	11.2619	10.5852	11.7	11.4623	11.5118	11.0199	10.9177
5981	0	0	0	0	0	10.4086	9.95114	10.6476	10.06	9.94442	9.8181	9.45677	9.89769	10.207	9.78513	9.80639	10.0782	10.248	9.7039	10.6558	10.1634	9.79701	9.7705
10895	0	0	0	0	0	6.6865	6.21335	6.52356	6.27053	6.6879	6.54381	6.97613	6.37156	5.22882	6.63952	5.1416	6.43463	7.18686	6.42291	6.11061	5.64962	7.2854	5.96116
26532	0	0	0	0	0	7.29278	7.36894	7.01235	7.66818	6.97039	6.66818	7.76951	7.48543	7.84423	6.86295	7.67313	7.7252	7.39403	6.76155	6.97613	7.43129	7.07039	6.91289
6035	0	0	0	0	0	11.6075	11.9309	11.8022	11.7306	11.5337	11.3671	11.7816	12.155	11.8799	11.9765	11.6623	11.6265	11.6423	11.8719	11.7504	11.8053	11.426	11.4193
2304	0	0	0	0	0	6.90328	8.14364	7.91767	8.17592	7.91588	8.96463	8.28586	7.78267	7.99774	8.06178	8.36194	8.33002	7.72451	7.26679	8.00282	7.70183	8.52669	8.68299
430	0	0	0	0	0	3.9542	5.05745	5.56682	5.53294	6.19377	4.6893	5.1819	5.33628	4.35755	5.59694	5.30378	5.10014	6.07468	5.88509	4.63807	4.41954	6.91289	5.76818
152789	0	0	0	0	0	10.4331	9.97943	10.5181	10.2863	10.4653	10.8026	10.2551	9.67013	10.3054	10.1055	10.662	10.5605	9.98598	9.96174	10.3691	10.7484	10.7556	10.562
4729	0	-1	0	0	-1	8.53333	8.224	7.62352	8.51491	7.65249	7.68018	8.56377	7.82209	7.42291	6.59395	6.82528	7.71425	7.71631	7.50938	7.03232	7.77939	7.04111	6.90929
10725	0	0	-1	0	0	10.3113	8.54998	10.2099	9.09856	10.1867	8.92541	9.9901	9.39038	9.89664	9.38586	9.79507	9.89936	10.3184	9.19599	10.2722	9.54863	10.1977	8.75722
10002	0	0	0	0	0	10.4653	10.0063	10.1176	10.0662	10.0778	9.70027	9.7386	9.33472	9.74803	10.0602	9.58064	9.02015	10.3154	9.86682	10.2297	10.3787	9.52101	9.73606
23093	1	0	0	0	0	10.5055	12.6157	12.9558	12.083	11.7171	11.4261	11.701	12.6876	12.6859	12.0042	11.7489	11.8508	10.5516	12.7826	13.0636	12.2354	11.6621	11.6842
49855	0	0	0	0	0	11.1546	10.7012	11.5745	11.1621	11.2881	10.8558	10.6977	10.9698	11.843	11.2193	11.3026	11.0386	10.7946	11.2814	11.5215	11.4675	11.2433	10.9086
374378	0	0	0	0	0	6.10014	6.47897	6.05311	6.89966	6.34873	6.17193	7.12309	7.13853	7.06824	5.96116	5.83036	6.79442	5.43962	6.35403	7.09698	8.2075	5.53605	7.39489
5309	0	1	1	1	0	8.34074	8.38543	11.9458	9.72809	10.0725	8.19623	8.20604	8.58383	12.0912	10.1147	9.98939	9.08773	7.60437	8.22448	11.9626	9.91692	9.78888	8.4822
90477	0	1	1	1	0	9.54535	9.92154	12.8414	11.1028	11.2172	10.1819	9.12877	9.80106	12.8329	11.1206	10.9851	9.47634	9.22978	9.86944	12.8609	11.405	11.0447	9.77479
2081	0	0	0	0	0	5.06609	3.87774	4.75489	4.89724	4.32912	3.74416	4.16993	4.35755	6.46271	4.60881	5.22497	5.46923	4.37851	3.30743	6.83542	3.47249	6.60585	2.65535
8993	0	0	0	1	0	7.17991	4.45286	7.80864	7.09276	8.54728	7.31288	7.26585	6.94603	7.80735	7.93369	8.36282	7.26866	7.10434	7.34341	7.80607	7.51806	8.42459	6.55766
10720	0	0	0	0	0	12.981	13.0184	12.6532	12.7586	12.6711	12.9545	12.9655	12.8175	12.763	13.0785	12.8014	12.6307	13.1884	12.9546	12.8415	12.6245	12.5832	12.9704
6158	0	0	0	0	0	4.66676	4.27798	4.04439	4.45943	4.12928	4.32912	5.12102	3.70044	4.72247	4.43296	4.23266	4.06178	4.39917	6.66534	4.05311	3.72247	6.44294	6.35931
10824	0	0	0	0	1	5.96809	4.17792	5.33985	2.88753	4.76553	6.55919	6.22882	6.26491	5.61471	5.6837	6.3837	6.80607	6.03562	6.29094	2.03562	5.9331	6.57137	7.02901
8878	0	0	0	0	0	11.5536	10.9364	11.0268	10.5516	10.6631	11.0046	10.9585	10.7331	11.0318	10.8684	10.9906	10.7562	11.3226	10.8769	11.0391	10.4936	10.6494	11.0138
7710	-1	0	0	0	0	8.51333	6.11478	8.32778	8.35711	8.04985	8.8205	7.45204	5.70874	8.29048	7.75556	8.10905	8.67948	8.52943	6.6279	7.71699	7.824	8.51373	8.38586
9001	0	0	0	0	0	11.2969	11.0158	11.1615	11.5795	11.8578	11.5433	11.7459	11.3997	11.2897	11.7058	12.0404	11.9603	11.5631	11.2101	11.5752	11.7783	11.7236	11.8071
711	0	0	0	0	0	9.31492	9.28748	9.17218	8.88813	9.01569	9.43484	8.76984	8.41024	8.90087	8.84109	9.02348	9.2588	9.38931	9.23601	9.2465	9.02237	8.90659	9.28794
8433	0	0	0	0	0	8.50779	8.3156	7.81762	8.49825	6.94251	6.824	8.18388	8.36194	8.38198	8.18785	7.6837	8.03012	7.95245	8.3672	8.57705	8.48824	8.00955	7.6125
5276	1	0	0	1	1	11.6209	12.4972	12.0395	11.7912	12.4374	12.1587	11.0941	12.6121	11.8896	11.7288	12.4904	12.0314	11.4603	12.3938	11.99	11.7841	12.3139	12.2082
4440	0	0	0	0	0	9.62223	7.91049	8.94339	7.99548	8.88173	8.24365	8.27519	8.69523	9.55113	8.05853	8.47249	9.18041	9.4475	8.27286	9.55555	9.03755	8.77873	8.12774
8647	0	0	0	0	0	9.57535	9.76055	10.1311	9.56339	9.7199	9.84141	10.2107	9.29715	9.78741	9.80252	9.62589	9.42689	9.92377	10.0156	10.2677	9.66302	10.1755	9.82766
27302	0	0	0	0	0	8.91319	7.86913	8.12257	8.02791	6.14975	6.94486	8.44667	6.73335	7.51885	8.01903	6.48704	7.97957	8.40599	9.11035	8.47614	8.3345	8.6435	8.72485
2957	1	0	0	0	0	12.2381	13.6999	13.1879	13.7907	13.3091	12.9182	13.2648	13.9437	13.564	13.898	13.4191	12.864	12.6024	13.8133	13.3829	13.7342	13.3787	12.9439
1607	0	0	0	0	0	10.8793	12.221	11.8842	12.4917	11.9678	11.5847	11.5663	12.1281	11.8478	12.2523	12.0172	11.5718	10.5333	12.1259	11.7819	12.5145	11.9372	11.552
9671	0	0	1	0	0	5.7866	5.59395	7.68018	8.41363	7.7252	6.31288	5.38888	5.07468	5.99095	7.05528	5.86542	6.94134	5.41616	6.15178	5.853	8.3672	7.52591	5.57289
57824	0	0	0	0	0	4.76022	6.41278	4.53605	4.45943	6.12722	4.59096	4.94017	4.59694	4.47249	4.44626	4.44626	4.52356	4.7866	5.69766	4.1375	4.01792	5.03562	4.70044
6570	0	0	0	0	0	7.60881	7.2891	7.84109	7.70874	6.72247	7.6632	6.27798	7.40088	7.76288	6.76421	8.07414	6.82782	7.34961	7.96578	6.82273	7.22593	7.33718	7.66959
4544	0	0	0	0	0	5.08746	5.36107	5.23266	5.86542	5.49506	5.40939	5.35755	5.6865	6.07895	5.23649	5.70874	5.97499	5.26679	5.95884	6.28725	6.67948	6.23458	4.89724
9248	0	0	0	0	0	6.76553	7.42878	6.42794	6.39917	7.20555	6.95536	7.08746	5.7866	5.6865	7.40854	6.24222	6.4822	5.84549	7.68089	5.77347	7.46923	5.43962	5.62936
5651	0	0	0	0	0	7.6453	7.41109	8.4733	7.78398	8.36413	7.87467	8.48583	7.42206	7.24317	7.2891	8.10538	8.03287	8.47086	7.99039	8.57894	7.86851	8.52199	7.77545
10692	0	0	0	0	0	5.30012	4.10434	6.37851	4.52356	3.76553	4.32912	6.05745	6.2891	4.55459	6.20359	6.41785	6.7211	2.76553	4.7866	5.4822	5.38543	5.80478	4.2555
5273	0	0	0	0	0	5.82273	4.39917	5.94486	4.39232	5.38198	5.55459	4.70044	4.70598	4.15381	4.93546	5.38543	5.69209	6.0917	4.56682	4.83794	4.29278	5.67525	5.61765
23495	0	0	0	0	0	13.349	13.377	13.5159	13.4854	13.3907	13.3456	13.3526	13.2764	13.3494	13.5471	13.6013	13.3906	13.4494	13.5801	13.6543	13.7185	13.6221	13.5852
9083	0	0	0	0	0	4.01792	5.4363	5.27426	3.62059	6.92006	6.02459	4.30743	5.66676	3.59694	3.29278	6.07039	5.69209	5.04439	3.74416	5.81506	5.45615	5.66391	5.26303
51360	0	0	0	0	0	8.24888	7.86975	8.01179	7.8802	8.0864	7.83542	8.29646	8.03012	7.18785	7.38284	7.96809	7.55305	7.71081	8.53411	7.32463	5.46597	8.13134	7.21043
3060	0	0	0	0	0	5.12928	6.04221	5.4822	5.61471	5.02237	6.16189	5.75489	6.94017	6.1334	5.64674	6.36457	5	5.42962	5.36807	5.27798	4.39917	5.03562	5.69766
4635	0	0	0	0	0	10.9018	11.2828	11.2563	11.3441	11.2051	11.103	11.0741	11.1634	10.9398	11.4462	11.2759	11.4109	10.8953	11.203	11.0079	11.5411	11.2376	11.2175
8688	0	0	0	0	0	4.16189	3.99095	4.6837	5.21723	4.6893	3.98185	3.89724	4.18587	3.65535	4.44626	4.43296	4.59096	3.80735	4.2854	4.01792	3.94486	4.86295	3.83794
135948	0	0	0	0	0	8.4475	8.19476	8.56339	8.47289	8.53644	8.66888	7.87098	7.9847	8.69558	7.9507	8.48543	8.62936	8.04275	8.33136	8.83004	8.66924	8.00731	8.03232
2838	0	0	0	0	0	4.54844	4.3505	4.51728	4.60881	4.08746	4.59096	4.87774	4.29278	5.44294	4.65535	3.80735	3.67807	6.10643	4.35755	4.00899	4.08746	4.71699	6.10014
10798	0	0	0	0	0	2.60881	2.32193	3.12102	2.65535	1.67807	1.43296	1.80735	2.1375	3.53605	1.48543	2.03562	1.76553	3.21723	3.15381	1.1375	2.48543	2.72247	1
2217	0	0	0	0	0	5.20555	6.14568	5.71149	5.29278	5.2891	6.05528	7.31832	5.04876	4.43962	5.78136	5.56682	7.09276	5.67525	5.46597	6.67666	5.83289	5.53294	5.25172
26707	0	0	0	0	0	5.64674	3.81762	4.29278	3.87774	4.20163	4.09592	5.04876	5.27798	6.05528	4.70044	5.7761	4.39232	3.26303	4.72247	3	3.98185	3.76553	4.45286
8756	0	0	0	0	0	7.1918	6.23458	7.08958	6.62205	6.53916	6.16189	6.73471	6.15381	6.20945	5.86295	5.82018	6.62352	5.87774	7.75889	5.39232	5.9472	6.65392	6.86419
9332	0	0	0	0	0	8.29921	8.17842	6.75489	8.16993	7.95128	6.96232	8.33181	8.17642	7.50383	8.20359	7.14364	6.66534	7.51491	7.83731	7.15381	7.82655	6.68229	7.633
6006	0	0	0	0	0	15.438	15.1852	15.0677	15.3407	15.2812	15.4352	15.4903	15.519	15.3925	15.4886	15.4228	15.3763	15.7379	15.3777	15.2578	15.3002	15.4914	15.4049
6932	0	0	0	0	0	8.66356	7.78986	8.52709	7.99548	7.87897	8.1982	6.93664	7.02569	7.55689	7.85175	8.58571	9.14542	7.95768	7.76686	9.16214	7.38802	8.93162	8.10538
643332	0	0	0	0	0	3.72247	1.926	2.8679	1.80735	2.80735	3.58496	3.33628	4.23266	1.67807	2.80735	3.90689	5.88753	5.30012	3.79701	2.74416	4.94017	3.41954	6.24603
6464	0	0	0	0	0	7.29094	7.23745	7.29186	8.09698	7.01569	7.88874	7.71081	7.18388	7.46025	7.62352	7.62863	6.57743	5.89724	6.84172	6.32193	7.79181	7.96058	7.39575
11027	0	0	0	0	0	9.09566	9.29921	9.03425	9.01569	8.85549	9.37199	9.38629	9.31152	8.46842	9.38176	9.33293	9.34983	8.91588	8.88387	9.22086	8.55957	8.91737	8.76122
6014	0	0	0	0	0	6.27053	6.43962	7.07361	6.84046	5.53294	7.43379	6.94486	6.67666	6.44956	6.24413	6.4363	6.84172	6.55459	6.26115	6.11894	5.89966	6.64674	6.16189
392	-1	1	1	1	1	11.7226	11.1353	12.969	12.4359	12.9954	12.8169	11.8096	11.0123	12.9614	12.557	12.8838	12.9138	11.5744	10.8498	12.8453	12.6165	12.7714	12.7855
11024	0	0	0	0	0	9.87329	9.89269	10.1758	10.4675	10.3585	10.036	10.3937	10.3723	10.1481	10.1029	10.1665	10.3127	9.91976	10.2836	10.1094	10.4258	10.3318	10.0844
2306	0	0	0	0	0	7.45615	6.73064	6.83289	6.80735	6.67101	6.04002	7.11998	7.12102	6.34518	7.02791	5.92362	6.32733	6.92244	6.1918	6.83289	6.70736	7.54226	6.8189
51350	0	0	0	0	0	3.67807	3.85798	3.24793	3.72247	3.39232	3.74416	3.36457	3.23266	3.43296	3.48543	3.29278	4.30743	3.79701	3.12102	3.76553	2.58496	4.00899	3.62059
6758	0	0	0	0	0	15.6016	15.7793	15.2798	15.5166	15.4173	15.7354	15.6423	16.0379	15.6753	15.5996	15.4566	15.6387	15.8808	15.8283	15.5517	15.5024	15.4166	15.8073
1638	0	0	0	0	0	12.2422	11.9153	11.683	12.3665	11.7578	11.9737	12.7457	12.0799	12.1229	12.4953	12.2705	12.1126	12.205	12.1784	12.0082	12.4445	11.8133	12.1352
3128	0	0	0	0	0	5.80219	3.43296	6.96694	6.2891	6.62352	6.38543	3.65535	5.49825	5.3147	6.05311	6.75221	4.07039	3.27798	4.22497	6.17393	5.848	6.20163	6.63662
3111	0	0	0	0	0	5.41954	6.36632	4.76553	6.14975	6.46271	5.70321	6.47573	5.77083	5.02237	6.95884	4.61471	5.34696	4.38543	6.38198	5.97269	5.83794	7.27146	5.53916
2911	0	0	0	0	0	10.5374	9.95172	10.6248	10.1871	10.4909	10.4405	10.2364	10.1295	10.4744	10.4278	10.5348	10.8677	10.4688	10.3534	10.3982	9.94031	10.06	10.3325
9711	0	0	0	0	0	8.05039	7.05311	6.96116	7.32912	7.45533	7.30834	7.71631	7.83036	6.99095	7.05311	7.98868	7.98185	7.25739	7.59694	7.30834	7.21626	7.47168	7.85798
5208	0	0	0	0	0	11.0169	10.7331	10.8998	10.6545	10.7634	10.8896	11.236	10.5832	10.9394	10.8723	10.6479	10.34	11.5152	11.178	10.6711	10.8078	10.8721	10.8451
641339	0	0	0	0	0	5.30012	5.57592	5.37851	5.98413	4.92125	6.35931	5.63517	4.66676	5.01346	5.926	5.57592	5.40599	4.09592	4.12928	3.39232	6.22882	5.64386	3.23266
8658	0	0	0	0	0	7.59694	7.89118	8.17642	9.09196	8.10224	8.74987	7.88387	7.67455	8.32148	8.50263	9.0588	8.32643	7.79701	7.69418	8.18735	7.97556	8.32778	8.81442
7033	0	0	0	0	0	10.1127	10.2087	9.91692	10.2854	10.4181	10.0551	9.83542	10.4293	10.8143	9.80671	10.183	9.86326	10.1762	9.56891	9.86496	10.0274	9.47452	9.85253
51032	0	0	0	0	0	4.33628	3.9542	5.853	7.15785	5.60288	6.38716	6.55766	6.09803	5.59694	6.2114	4.16189	6.84298	6.40088	4.99548	6.24222	7.20457	5.47573	5.69488
1720	0	0	0	0	0	6.67243	6.67666	8.27659	6.46271	6.38716	8.30241	6.88996	6.85674	6.49506	6.6453	7.10434	6.73877	7.46923	6.67243	6.46271	6.39403	8.13597	6.51254
4111	0	0	0	0	0	5.77873	5.58496	5.65249	6.04002	6.08321	6.24982	5.89966	5.58796	5.12928	5.83036	6.3837	6.39917	5.82273	6.22497	6.24793	6.31832	5.848	6
9168	0	0	0	0	0	5.14568	4.87774	4.98185	4.38543	4.62059	4.98185	2.926	5.39575	4.3147	3.926	4.54844	4.89724	4.41954	4.51728	4.08746	4.53605	4.05311	3.76553
1057	0	0	0	0	0	5.9331	5.29646	5.70874	5.84549	5.65821	5.66676	6.26303	5.57894	4.15381	4.93074	6.16189	5.05745	5.33628	6.17792	7.86975	5.0268	5.38888	7.36194
221823	0	0	0	0	0	9.63898	8.98328	9.67384	9.42122	9.21723	9.35226	9.43505	9.09461	8.57894	9.4824	9.71132	9.38003	9.08958	9.17118	9.09223	9.59376	9.6077	8.886
4330	0	0	0	0	0	6.98071	6.87036	5.30012	7.70667	6.16993	5.74147	6.57289	5.34696	6.69766	6.63081	5.41278	6.62205	6.76288	7.13545	6.66391	5.79442	6.76818	6.63227
9637	0	0	0	0	0	9.46964	10.0901	9.9571	9.81025	9.65696	9.41996	9.31899	9.99435	9.67225	9.44294	9.75539	9.76918	9.21383	9.70995	9.59021	9.87943	9.04166	9.53819
5230	0	0	0	0	0	9.47168	8.5306	9.11374	8.40684	8.72281	8.36107	9.50997	8.65928	8.385	9.2854	9.10381	8.94808	8.79507	9.10407	9.17268	8.64818	8.7492	8.55651
4287	0	0	0	0	0	8.73268	8.86388	9.22352	9.07601	8.93369	8.70805	9.06528	8.66995	8.53372	8.70009	8.84987	8.90147	8.56796	9.02597	8.62534	8.47005	9.01987	9.00478
6331	0	0	0	0	0	8.49105	5.77083	6.00675	5.01346	5.73064	6.23458	6.23266	6.96924	8.58684	6.07039	5.27798	6.51254	8.96867	5.853	8.00506	5.59694	5.25927	6.09381
841	0	0	0	0	0	10.002	8.96347	9.38089	9.03919	9.84125	10.098	9.80574	9.58383	9.26819	9.07039	9.8283	9.66516	9.8614	9.25361	9.39746	9.60548	10.2285	9.53547
27335	0	0	0	0	0	5.17792	6.54998	4.51096	4.60288	5.48864	3.8679	5.92125	4.61471	4.19377	4.47897	4.08746	3.74416	5.1416	5.14975	4.76553	4.71149	5.42626	4.30743
6846	0	0	0	0	0	3.9542	6.71425	2.20163	3.90689	4.21723	5.57592	6.36632	3.45943	2.94486	4.87283	4.05311	4.46597	4.47897	6.36807	5.68089	5.38198	5.77873	5.77347
2215	-1	0	-1	0	0	4.62644	2.16993	2.1375	3.47249	2.72247	3.29278	4.63227	2.70044	2.23266	2.26303	3.73335	2.3505	6.1334	3.30743	1.1375	4.12102	3.05311	1.67807
9488	0	0	0	0	0	6.20555	5.96116	4.50462	5.39232	3.9542	5.64097	6.51096	5.60585	5.3147	4.32193	7.14364	5.87036	4.45286	4.14568	4.29278	4.45943	6.69766	6.76288
5317	0	0	0	0	0	11.2586	10.6353	11.0991	10.6099	10.5328	10.7039	10.8071	10.3707	10.6065	10.6079	10.2661	10.2127	10.7898	11.2384	11.3814	11.0246	10.4731	10.8348
3069	0	0	0	0	0	7.14771	6.90448	7.39318	7.21626	7.45204	7.95245	7.26959	7.69836	6.99209	6.0045	7.46352	7.02237	5.44956	6.27798	6.27984	7.44791	7.24982	7.73877
6132	0	0	0	0	1	6.20359	6.76951	7.9847	7.70736	6.03562	7.72996	5.0917	5.92362	7.33002	7.02901	7.25456	7.40344	5.75756	7.71699	5.82782	5.85549	4.7761	7.71356
8085	0	0	0	0	0	9.23218	7.96521	8.88905	8.69139	9.71029	8.39789	8.74382	8.5306	8.82177	7.77413	9.15532	9.41342	9.00619	7.19574	8.81121	8.78562	9.19599	8.36282
10628	0	0	0	0	0	6.27798	6.31651	6.76686	6.22304	7.24982	7.22689	7.55689	7.03562	5.73606	6.78921	6.97613	7.23649	7.37156	7.46597	7.20065	6.64097	6.74819	7.08746
6137	0	0	0	0	0	5.1819	5.1334	5.22497	5.17792	5.73606	5.93074	5.73335	5.04876	5.16189	4.73335	5.32553	5.32553	4.56071	5.54535	4.87283	4.56071	5.38888	5.07039
3021	0	0	0	0	0	5.93782	6.04439	6.18587	6.16792	5.88996	6.06393	6.853	6.49185	6.2891	6.47897	5.93546	5.56071	5.76288	6.13545	6.22689	5.78398	5.62644	5.6865
6203	0	0	0	0	0	7.55536	6.89845	8.00675	5.25927	5.8679	6.84549	8.03012	7.61912	5.9472	7.94953	5.38198	6.77873	6.98299	7.81121	5.10014	7.17692	5.79442	6.84298
10660	0	0	0	0	0	3.97269	3.8679	4.1375	3	2.98185	4.01792	4.17792	4.35755	5.57289	3.85798	4.82782	3.63227	4.51728	3.91648	3.47249	2.56071	4.52982	3.37851
9046	0	0	0	0	0	5.15381	3.87774	6.61765	4.1127	4.41278	4.72792	4.9542	3.98185	5.58496	4.37156	6.16189	6.67666	5.37851	6.46434	3.16993	6.56682	7.08321	3.52356
3268	0	0	0	0	0	8.6435	8.74349	8.46434	8.33851	8.59096	8.82655	8.82655	8.73369	8.35975	8.10852	9.07468	8.808	7.81698	8.29048	8.41827	8.31696	8.54303	8.7705
690	0	-1	0	0	0	7.85362	7.32193	7.34784	7.71631	7.56224	7.45533	8.25974	6.97039	7.08428	7.54226	8.35094	7.22207	7.8586	8.87036	7.02237	7.91648	7.37156	8.56643
689	0	0	0	0	0	11.3777	11.097	11.2066	11.0452	10.9788	11.1807	11.3839	11.0186	11.0618	11.3842	10.7897	11.3605	11.0743	11.2946	11.3905	11.0847	11.3673	11.3755
84733	0	0	0	0	0	4.12928	3.49825	3.65535	4.07895	4.34341	4.10434	4.62644	4.20163	3.94486	3.43296	4.37156	4.16189	4.21723	3.60881	3.74416	6.27426	4.57289	4.24031
8343	0	0	0	0	0	6.7211	6.47411	6.82146	7.40684	7.62498	6.35755	7.8157	6.53916	5.52982	5.90689	7.56224	6.41278	6.63952	7.32193	5.98641	6.28725	6.30378	4.38543
8344	0	0	0	0	0	8.51294	8.24222	8.00506	7.99322	8.3474	7.43796	8.03232	7.97556	8.56948	7.55919	7.81186	8.26538	7.83668	8.49825	6.34163	7.23362	8.48462	8.14822
8346	0	0	0	0	0	7.03342	6.62059	7.10119	6.853	6.46107	7.07146	6.96116	6.87897	6.43463	5.04439	6.78921	7.51728	7.09487	7.07788	7.03782	6.29278	8.02348	6.59395
6187	0	0	0	0	0	6.47735	5.3147	6.09803	6.50938	6.12102	6.1918	6.40429	5.32553	5.73877	5.75221	6.59842	5.7252	6.21917	7.36545	5.76553	5.82273	5.81506	6.31832
8342	0	0	0	0	0	4.89239	4.82273	5.24413	4.853	4.56682	5.58496	6.20945	4.60288	3.83794	3.7866	5.37504	3.15381	5.90448	3.926	5.29278	3.03562	4.59096	3.82782
3889	0	0	0	0	0	4.54844	5.0268	3.51096	6.01792	6.09592	6.62644	5.77347	3.66676	2.51096	2.26303	5.1819	4.1375	5.35755	3.20163	1.72247	5.88509	4.12928	5.34696
32	0	0	0	0	0	15.6327	15.5497	15.222	15.4569	15.4635	15.7	15.6021	15.4194	15.5529	15.5638	15.2275	15.2982	15.9494	15.744	15.495	15.5846	15.6489	15.7735
3752	0	0	0	0	-1	8.13699	7.1179	7.97097	7.82337	7.26303	7.10852	8.09223	7.88753	8.73944	8.38759	8.09117	6.69766	8.68545	8.31379	8.32688	7.6489	6.87897	7.13134
7544	0	0	0	0	0	4.39917	3.91648	4.12928	5.67807	4.96347	4.72792	4.60881	3.83794	4.85798	5.3505	6.43296	3.6893	4.41954	3.99095	4.40599	4.07039	4.19377	3.57289
57142	0	0	0	0	0	8.00056	7.96694	7.4733	7.64458	7.47411	8.02403	7.83036	7.4733	6.59096	7.9331	8.00506	7.98982	7.20653	8.37764	6.79181	7.47411	7.69975	7.90328
417	0	0	0	0	0	3.30743	2.82782	2.70044	3.44626	3.80735	5.46597	5.31107	2.51096	2.67807	3.15381	3.52356	4.84298	2.16993	2.67807	2.63227	4.16993	2.94486	4.52982
6175	0	0	0	0	0	10.2158	10.2282	10.2415	10.2642	10.2615	10.1814	10.2246	10.0485	9.90087	10.022	10.2177	10.5343	10.0242	10.2057	10.0887	9.87021	10.2299	10.0653
3604	0	-1	0	0	0	7.50383	6.97842	6.71425	6.57894	6.54844	6.79572	6.6014	6.77083	5.70598	7.28355	7.6489	7.42878	7.14771	7.53916	6.5345	6.91886	7.62571	6.64818
5275	0	0	0	0	0	9.85829	9.77857	9.66249	9.82909	9.77643	10.0116	9.86264	9.94017	9.7187	9.89785	9.8469	9.69471	9.27659	9.45389	9.71648	9.30561	9.53216	9.5672
2312	0	0	0	0	0	3.26303	4.06178	4.61471	3.47249	3.81762	4.27798	4.22497	4.0268	2.8679	2.60881	4.88264	3.89724	3.26303	6.04439	2.65535	3.3505	4.89239	3.73335
58503	0	0	0	0	0	4.37851	4.45286	5.03562	4.34341	4.94017	5.85549	6.1127	5.1416	5.9472	4.80735	5.02237	5.39575	4.21723	5.1334	4.87283	4.44626	4.57289	5.62936
2299	0	0	0	0	0	9.14185	10.427	8.90056	10.6534	10.2569	10.0772	8.89118	9.57875	9.38543	10.3549	9.30811	8.75722	8.70563	8.73742	8.74012	8.85456	8.63045	8.36107
6222	-1	0	0	0	0	6.20945	3.08746	4.88264	6.62352	6.37851	3.47249	6.12928	3.7866	5.98868	6.76288	6.16792	5.46923	5.53916	2.98185	6.29278	5.45615	5.62936	5.2817
6141	0	0	0	0	0	5.33985	5.22497	5.10434	5.1375	5.25172	4.85798	5.03562	4.7866	4.58496	5.70044	5.49506	4.58496	3.6893	6.60288	3.7761	4.21723	5.12102	5.84298
141	0	0	0	0	0	8.20653	7.24888	7.85112	7.70113	8.56986	8.15785	8.40045	8.1918	8.03342	7.95768	7.22882	8.02459	8.17093	7.93251	8.4672	8.16138	7.93782	8.32238
4142	0	0	0	0	0	9.90358	9.63536	9.98712	9.89724	10.1124	10.1844	10.2579	9.92437	9.55305	9.90388	10.1315	10.0062	9.58796	9.36172	9.68475	9.7096	10.0139	9.65517
153	0	0	0	0	0	3.53605	4.15381	5.43296	3.41954	4.81762	6.52042	4.17792	4.91169	5.69209	4.30743	4.37851	5.50462	1.1375	3.59694	5.38888	5.32912	3.54844	5.25927
2570	0	0	0	0	0	3.29278	2.74416	4.30743	5.01792	4.09592	2.8679	4.07039	5.88264	3.08746	4.7866	5.38543	4.99095	4.40599	5.54844	3.32193	2.60881	3.75489	2.20163
3949	0	0	0	0	0	12.3937	12.4642	12.3789	12.7863	12.6682	12.3876	12.5195	12.6651	12.3426	12.7528	12.6971	12.6299	12.3415	12.3701	12.3755	12.8881	12.5771	12.4374
10794	0	0	0	0	0	6.56071	6.26303	6.51096	4.0268	6.1334	7.24222	6.2724	5.99095	5.41954	5.6837	6.32553	6.71699	4.20163	7.10224	6.47249	6.27053	4.81762	5.73335
1144	0	0	0	0	0	7.37764	9.17592	7.0864	8.28771	8.21237	8.56643	7.40344	7.15482	7.68229	7.54921	7.02348	6.59991	6.80349	7.49586	8.33047	6.6879	7.38888	7.24508
3211	0	0	0	0	0	8.17742	7.62936	6.83162	6.8392	7.04876	7.23266	7.13648	6.91409	7.88813	6.90328	6.75622	7.42291	6.1375	6.15178	7.0045	6.1918	7.11166	6.64818
7114	0	0	0	0	0	2.76553	2.1375	4.51728	1.58496	2.32193	2.72247	3.08746	4.03562	3.29278	0.678072	3.07039	2.90689	1.63227	5.12102	4.76022	3.79701	1.26303	5.74953
27251	0	0	0	0	0	7.45286	7.66178	7.23554	7.39917	7.38974	7.60511	7.91289	7.31288	6.94953	6.44294	7.92244	7.27426	7.3637	7.94251	6.06178	7.32643	8.32733	7.36019
9058	0	0	0	0	0	5.4363	4.55459	4.61471	3.60881	5.42291	5.21335	1.32193	5.25927	2.94486	4.87774	3.44626	5.0045	2.16993	2.848	2	3.51096	3.15381	1.67807
8808	0	0	0	0	0	9.6193	10.0685	10.04	10.264	9.46025	10.0965	9.93103	9.86589	9.75472	9.87882	9.46985	9.95274	9.60955	9.8756	9.32912	9.54032	9.61139	9.80945
6011	0	0	0	0	0	4.63807	4.20163	6.02015	5.52356	3.73335	2.07039	4.32193	3.49825	1.48543	4.88753	4.60881	4.82273	3.23266	4.39917	3.1375	3.12102	3.94486	4.30012
3500	0	0	0	0	0	9.83542	10.1407	10.0345	9.631	9.60844	9.86078	9.75689	9.75405	9.67772	9.76288	9.50799	9.61967	9.44605	9.70269	9.6779	9.31447	9.15127	9.58271
2567	0	0	0	0	0	7.60881	8.00506	8.67136	8.12825	7.91528	7.82655	7.95245	7.90809	8.09011	6.12722	8.07093	7.1809	7.48864	7.81826	7.64169	6.89118	7.08746	7.09276
6204	0	0	0	0	0	8.39874	8.05039	8.72792	8.22062	8.09803	8.94251	8.00394	7.58796	7.47492	8.45121	8.58534	7.75489	8.07039	7.63735	6.30378	7.97556	8.54574	7.8009
6512	0	0	0	0	0	3.7761	3.59694	6.40259	6.01792	4.12102	6.33985	4.21723	5.66676	5.40599	4.2854	4.15381	4.52982	5.23649	4.64386	4.10434	5.8679	3.62059	5.59395
6492	0	0	0	0	0	6.16993	6.58646	7.17692	6.90207	5.66107	5.64674	5.16993	6.94251	4.98185	6.79701	5.59096	5.01346	4.64962	6.66391	7.04549	6.46597	6.06609	4.76022
10622	0	0	0	0	0	8.92778	8.66782	8.91049	9.19205	8.84612	9.16239	9.1982	8.84204	8.67948	8.8614	8.89148	9.00759	8.60177	8.70563	8.40514	8.33002	8.4623	8.32643
6230	0	0	0	0	0	7.42291	5.77347	6.62936	5.97957	5.54226	6.39746	6.8009	7.56301	6.63807	5.89239	7.37156	7.54303	5.86047	5.27798	5.2211	6.64674	3.56071	6.91169
1310	0	0	0	0	0	9.62699	10.9786	9.8125	10.8778	9.72161	9.82766	9.77775	10.9401	9.69662	10.0316	10.9199	9.61397	9.40472	9.63517	9.54651	9.46455	9.82464	9.47269
1080	0	0	0	0	0	8.47897	9.00338	8.75856	8.57478	8.91169	9.53275	8.71562	7.86295	7.6851	8.74651	8.45615	8.47776	8.37764	9.07173	8.53838	8.76089	9.35271	9.56262
388699	0	0	0	0	0	4.6837	4.57289	3.41954	4.56071	3.7866	3.20163	5.94251	2.58496	5.38888	4.22497	3.1375	4.00899	6.16591	5.46271	6.59544	4.46597	4.97728	5.4363
3107	0	0	0	0	0	5.20555	4.74416	4.70044	3.97269	4.6837	4.97728	3.37851	4.8679	4.46597	4.90207	4.70598	4.64962	5.79961	4.20163	5.94953	4.54226	5.6837	4.38543
4115	0	0	0	0	0	6.40769	6.23649	5.88509	5.58195	4.89239	4.9542	6.26303	5.35755	6.11061	5.61176	5.69766	6.58496	4.79181	4.95884	4.81762	5.76818	6.42459	4.69488
6202	0	0	0	0	0	6.83415	6.79051	6.68089	6.60585	6.65821	6.81762	6.90087	6.50938	5.89724	6.85922	7.05094	6.70321	6.36982	6.7211	6.76288	6.2075	6.63952	6.95303
7178	0	0	0	0	0	8.18933	7.42375	8.13597	7.68018	7.61471	8.3996	7.30925	5.60288	5.37156	7.28725	7.57516	7.77676	7.52356	8.17592	5.97269	5.63807	5.92362	7.40259
2917	0	0	0	0	0	8.71321	8.76918	9.47877	9.21262	9.05338	9.26444	10.4844	9.30127	8.64386	9.08614	9.41954	9.6339	8.96521	9.59861	9.49546	9.70044	8.46964	9.3878
8170	0	0	0	0	0	5.60288	4.59694	4.78136	3.7761	6.73742	4.2854	6.88996	6.27612	5.07895	6.32553	6.53916	6.47735	5.8505	5.39232	6.11686	6.14771	5.40259	6.69209
7932	0	0	0	0	0	5.54844	5.16993	5.66959	5.69488	5.75489	5.82782	5.63517	5.8125	5.60881	5.65535	6.41278	6.84046	6.17592	5.38888	4.7761	4.75489	8.12412	5.32553
10877	0	0	0	0	0	7.01681	6.58195	6.99774	7.01458	6.60437	7.07895	4.62644	6.05745	5.88509	6.61324	6.72383	6.3906	6.47897	7.21432	5.36807	5.76288	7.55459	6.97384
652147	0	0	0	0	0	4.49825	5.10434	4.35755	5.96578	3.56071	5.04876	6.59544	5.52356	4.32193	3.26303	6.8189	4.1127	5.95884	6.34873	2.70044	4.38543	4.54844	5.33271
3883	0	0	0	0	1	8.507	8.71493	8.92333	6.31288	8.37851	9.35557	7.67101	8.77742	9.00282	7.00225	6.23649	8.507	8.61471	9.07922	9.45327	8.11114	9.33159	9.43338
1757	0	0	0	0	0	9.01458	9.65517	9.02459	7.9331	8.98328	9.04357	7.19476	9.74349	9.45738	8.19377	9.12645	8.81922	9.2009	8.8205	7.54303	7.2891	9.29692	8.86202
91316	0	0	0	0	0	4.90689	5.41954	6.95652	5.73877	5.80735	6.57894	5.61765	5.85549	5.85798	4.85798	5.48864	4.76022	4.55459	6.95884	4.00899	6.01569	6.25739	6.57743
1978	0	0	0	0	0	7.13545	8.06501	7.80025	8.06985	8.35931	8.27891	8.62498	7.3906	7.76818	7.54998	8.32867	8.06178	7.74819	7.97842	7.88387	7.55612	8.47127	7.54767
2582	0	0	0	0	0	2.51096	3.39232	2.94486	3.08746	3.01792	3.48543	2.67807	2.67807	1.1375	2.65535	4.00899	3.32193	3.56071	3.39232	3.40599	2.60881	2.60881	2.10434
7799	0	0	0	0	0	6.73064	7.64674	5.38543	6.86047	5.46597	7.67384	7.19377	7.63662	7.02348	6.66959	6.82655	6.50462	6.48382	6.10643	6.58045	6.16792	6.31288	6.04002
6911	0	0	0	0	0	7.65105	7.38024	7.64386	8.07948	6.96232	7.85736	7.1375	7.37938	7.25833	5.69209	7.83983	7.71287	5.61471	7.13545	5.6837	7.82718	7.5812	6.54689
9447	0	0	0	0	0	9.55132	9.10774	8.99039	8.51412	8.04767	8.95768	8.75455	8.32778	8.84109	8.41363	8.57289	8.62534	9.18339	9.42417	8.80445	8.54767	8.59805	8.81346
2778	0	0	0	0	0	10.6829	10.2814	10.4874	10.5635	10.6196	10.6971	10.471	10.258	10.4361	10.4803	10.6784	10.5969	10.2662	10.3962	10.5525	10.2574	10.6411	10.2807
171220	0	0	0	0	0	7.08108	7.31016	6.65964	8.5588	6.94134	6.91648	7.59246	8.54148	7.00225	7.02791	6.91169	7.13237	7.23362	6.54381	6.65821	7.5932	6.31832	6.39575
22999	0	0	0	0	0	6.80735	5.88509	5.92125	5.91169	6.23074	7.31016	7.49185	6.54844	6.97728	7.21723	6.04876	5.75221	5.44626	5.78921	6.07895	5.46597	5.96809	5.65535
5118	0	0	0	0	0	5.38543	7.44791	7.29002	7.32823	7.77347	7.24508	7.15381	7.70943	7.70183	6.70598	6.22497	7.31651	4.94017	7.50064	7.62498	5.68089	5.59694	7.2854
10158	0	0	0	0	0	8.05148	8.26585	8.23218	8.35006	8.30287	8.40642	8.50064	7.8125	8.0493	7.85922	8.11374	7.67313	7.75355	7.54303	7.93369	8.35403	8.19771	7.99661
10018	0	0	0	0	0	14.7108	15.2314	15.0164	15.7989	15.6079	15.4503	15.4767	15.7089	15.4666	15.7656	15.4982	15.2162	15.005	15.3675	15.1527	15.6603	15.8005	15.3778
10648	-1	0	0	0	0	5.97499	4.96347	4.56071	6.848	4.98641	6.40259	7.32463	5.76022	4.37156	4.32912	5.58496	3.18587	6.23266	4.44626	7.30378	4.88264	5.90448	4.75489
22798	0	0	0	0	0	8.20261	7.16088	7.67101	8.24508	7.99774	8.30697	7.93723	8.57516	7.92541	7.66747	8.33092	8.28864	7.44211	8.57365	8.60214	7.45039	8.43463	8.27845
10630	0	0	0	0	0	8.70183	8.61618	8.92896	8.23554	8.66142	9.07334	8.74315	8.48341	8.53683	8.53722	7.99322	8.54458	8.25456	8.45492	9.01235	8.59134	8.82559	9.0268
347853	0	0	0	0	0	6.43796	6.74416	6.54998	5.99322	6.75221	6.67525	6.80864	7.99095	5.92362	6.35403	7.19574	6.42962	6.03782	6.2891	6.1334	6.16189	6.76288	6.56529
2006	0	0	0	0	0	6.20555	6.20945	6.90809	6.46271	5.6865	5.53916	5.87283	7.05202	5.05311	7.01235	7.12722	6.48704	5.0917	6.88142	5.56377	6.35755	6.74416	6.96809
4494	0	0	0	0	0	4.88753	4.49825	4.93074	4.76022	4.74416	4.87774	3.56071	6.17393	4.51096	4.3505	4.93546	4.64386	4.37156	6.08746	4.83289	4.12102	3.9542	2.94486
4489	0	0	0	0	0	6.99209	4.80219	4.94017	6.30012	4.76553	6.18982	4.44626	5.56986	4.91169	4.48543	4.64386	4.07895	6.75489	5.80219	6.49346	5.49185	6.82909	5.07468
257	0	0	0	0	-1	3.44626	3.9542	3.15381	3.52356	6.71973	2.8679	5.65249	3.58496	4.97728	4.93074	4.76022	4.91169	3	2.53605	5.78398	0.765535	3.9542	2.07039
22996	0	0	0	0	0	10.5874	10.2333	11.0029	11.0111	11.3089	11.0476	10.8443	10.5409	11.0438	10.864	11.2009	11.4871	10.7432	9.98897	11.0698	10.9105	11.1365	11.1572
90586	0	0	0	0	0	7.71699	7.9571	6.03782	6.57137	6.45286	6.62644	6.65821	6.48864	6.54689	6.57743	7.37938	8.51175	7.1809	7.88509	6.71425	7.65105	7.82209	8.40727
6564	0	0	0	0	0	5.70044	6.2891	6.00675	5.56071	7.35667	5.88753	5.97039	7.02015	6.09381	5.31107	6.48059	6.34518	6.69488	6.10434	5.38888	4.91648	8.17941	5.65821
84991	0	0	0	0	0	5.17792	6.39403	4.48543	6.99887	6.62936	3.58496	6.86542	5.25927	6.03782	6.29278	6.47086	7.02015	7.20945	6.63372	5.30743	5.65821	7.26209	4.64962
10744	0	0	0	0	0	3.21723	2.88753	3.53605	3.10434	3.88753	4.00899	3.73335	4.45286	2.23266	3.76553	3.83794	3.73335	3.49825	4.97728	5.62644	2.70044	3.94486	4.19377
442240	0	0	0	0	0	5.27798	5.0045	4.33628	4.97728	4.76553	4.6837	4.93546	4.7761	4.30012	4.44626	4.79181	6.43129	5.60881	5.23649	5.63517	6.42291	4.848	4.37851
5554	0	0	0	0	0	14.3038	13.9115	14.1128	14.1812	14.0679	13.7484	14.1027	14.2976	14.3776	14.3972	14.1342	14.1519	14.5322	13.8898	14.3174	14.4387	14.0672	13.8157
6572	0	0	0	0	0	5.79961	5.71973	5.6865	5.96809	5.92837	6.73471	5.32193	5.88509	5.77083	6.79572	6.10224	5.12928	5.10852	5.59395	5.39232	5.39575	5.16993	5.42962
374291	0	0	0	0	0	4.80219	4.60288	4.46597	3.91648	4.89724	3.79701	4.3147	4.49825	5.65249	4.32193	4.76022	3.74416	3.12102	3.48543	4.45943	3.72247	4.24031	3.66676
6656	0	0	0	0	0	6.53605	6.19771	6.30195	6.51096	6.59544	8.29416	6.61765	7.98925	7.03672	6.42794	6.71425	7.44294	6.54535	6.74685	6.14771	6.36107	6.21335	6.22497
9462	0	0	0	0	0	7.1375	7.69836	7.39318	7.52591	5.48543	7.2891	7.46271	7.31379	6.65105	7.31016	7.7866	7.47816	5.97957	7.26772	7.19967	6.75221	7.92065	6.99887
10825	0	0	0	0	0	5.15381	4.37156	5.71973	4.39232	4.01792	4.94017	3.93546	4.66107	4.36457	6.30378	6.42962	5.17393	4.848	4.49825	5.36457	5.14975	4.97728	3.9542
10850	0	1	0	0	1	5.77083	7.52748	7.04658	7.65033	6.58796	7.72383	6.20945	7.46597	7.05853	6.64241	6.68229	7.95478	5.61471	6.1127	7.46271	5.33271	5.9472	7.75556
10917	0	0	0	1	0	7.66959	7.97212	7.71218	7.6279	8.35138	8.28448	7.58796	7.43379	7.94075	8.12309	8.43879	8.072	7.09064	7.68018	8.10852	8.29921	7.90448	8.31152
11131	0	0	0	0	0	2.07039	1.88753	2.48543	5.76818	5.51096	6.11686	1.53605	2.43296	4.76022	5.12516	3.29278	6.73335	5.7252	3.926	2.63227	1.37851	3.37851	5.38543
26236	0	0	0	0	0	7.67243	7.94895	8.39318	7.46271	8.32012	7.84046	8.13699	8.2317	7.25267	8.66995	7.94369	8.44832	7.2817	8.09381	7.30287	8.75355	7.85112	8.28586
26238	0	0	0	0	0	9.56472	8.87406	9.27589	9.39275	9.19795	9.33114	9.64656	8.04712	8.26162	9.78562	9.45183	8.93575	9.77033	8.95012	8.58007	8.69627	9.85658	9.36392
22989	0	0	0	0	0	8.79442	9.00843	9.15608	8.35182	8.51688	9.20945	9.43546	8.57478	8.72383	8.83983	9.09935	9.07468	8.85175	8.82559	8.88448	8.07682	8.76354	8.47857
6530	0	0	0	0	0	4.99095	6.35931	6.68089	6.49985	6.82782	4.50462	5.9472	6.75221	6.03122	4.7761	6.61471	7.11894	6.47411	7.02459	6.77215	6.69488	7.09698	6.78529
22986	0	0	0	0	0	5.92125	5.52669	6.23649	4.43296	4.33628	5.12516	4.92125	6.86047	6.24413	5.06609	4.30012	4.53605	3.8679	6.91169	6.17991	4.6893	6.50462	5.75221
50674	0	0	0	0	0	14.45	14.6673	14.3071	14.4522	14.3856	14.6168	14.2824	14.251	14.4507	14.3045	14.006	13.9667	14.304	14.469	14.2314	14.4543	13.9377	14.466
26103	0	0	0	0	0	6.87652	6.6014	7.06932	6.89239	6.97269	6.75221	6.96924	6.74147	6.55612	6.52356	7	7.13031	6.33985	6.61324	6.25172	6.56682	6.85922	6.23266
26102	0	0	0	0	0	5.32193	4.94017	4.99548	5.34341	4.65535	4.67243	4.7761	4.52356	4.62059	4.71149	4.26303	4.88753	5.58796	5.42962	5.18587	4.30012	5.77083	5.22882
6048	0	0	0	0	0	6.35226	5.32553	5.69488	6.71287	5.70321	6.1127	6.24982	6.21335	5.74416	6.30378	5.76818	6.96463	6.2114	5.61176	6.6453	5.926	6.85674	5.54844
11311	0	0	0	0	0	10.6497	9.5409	11.1005	9.72877	10.6563	9.83621	10.1013	10.0171	10.3505	10.0639	11.0283	10.7385	10.7331	9.76636	11.6017	10.5867	11.4048	9.6193
100128124	0	0	0	0	0	4.20945	4.04439	3.848	3.74416	4.66107	3.76553	4.84298	3.93546	3.65535	5.0045	3.21723	4.16189	6.2211	4.30743	2.926	3.44626	4.0268	2.82782
3207	0	0	0	0	0	12.5776	12.6853	12.6204	12.5562	12.4271	12.7223	12.8919	12.585	12.6037	12.6853	12.4228	12.4433	12.1247	12.566	12.5572	12.286	12.5178	12.4228
6731	0	0	0	0	0	7.19377	7.99209	7.38198	6.92006	7.33718	7.95128	8.07253	6.91767	7.56986	6.83036	7.05311	7.28448	6.48543	8.46638	7.06932	7.67313	6.99661	7.10329
5937	0	0	0	0	0	12.6542	12.4849	12.4189	12.6322	12.4115	12.5514	12.6926	12.2155	12.5261	12.8991	12.4306	12.2018	12.8789	12.6142	12.5112	12.8633	12.4849	12.6799
6687	0	0	0	0	0	4.24031	3.62059	4.60288	4.83794	4.24031	6.36982	4.47897	3.72247	3.67807	3.20163	4.07039	3.48543	3.7866	5.14975	5.65249	6.1127	4.57894	3.57289
8019	-1	0	0	0	0	10.3113	9.60548	9.93044	10.1758	9.91169	10.0046	10.3007	9.82448	9.86682	10.3798	9.80961	10.15	10.8719	9.89072	10	10.358	10.0811	10.2754
7757	0	0	0	0	0	8.60511	8.94632	8.78038	8.80284	8.59358	8.98527	9.39553	8.69314	9.01931	8.70874	8.09592	8.54535	8.13083	9.20457	9.09434	8.49426	8.79312	8.5947
7152	0	0	0	0	0	7.30012	5.27053	5.66391	6.75622	6.59544	5.8679	7.40173	6.51728	6.3147	6.72928	4.80735	5.29278	4.39232	7.37851	5.1334	4.71699	6.83794	4.77083
1462	0	0	0	1	0	7.17293	7.42122	6.926	7.28448	8.2465	7.5306	7.28633	7.51412	6.80993	7.09803	7.81057	7.7807	6.69209	7.49985	7.18982	7.51175	7.93546	7.1819
303	0	0	0	0	-1	7.50779	6.73335	6.96116	7.77939	5.35403	6.66249	7.85922	5.87774	3.9542	5.00899	7.25172	5.853	7.05094	7.3156	7.11374	5.70044	7.8009	5.51096
54738	0	0	-1	0	0	10.0469	9.16038	9.97871	9.39725	9.79718	10.2616	9.9737	9.94398	10.0672	8.74315	10.2363	10.6813	10.4034	9.68282	10.2809	9.29737	9.17966	10.1004
56604	0	0	0	0	0	6.46761	5.74147	6.74147	6.93782	6.36107	6.57743	6.9542	6.47573	5.67525	6.08321	5.73335	6.08321	5.24031	6.48704	6.12928	6.24413	6.55612	5.72792
3043	0	0	0	0	0	9.39725	9.31786	9.17717	9.01876	8.17642	9.28401	7.44294	9.30902	8.25597	8.99266	9.13186	9.4582	9.49586	9.40812	8.41066	8.8936	9.36238	9.39253
26239	0	0	0	0	0	9.66853	9.37003	9.02375	9.63318	8.98897	9.5265	9.82018	9.60455	9.37069	8.86481	9.44626	9.67013	8.13289	9.23194	8.99661	8.79051	9.13031	9.25148
26091	0	0	0	0	0	11.0668	11.6423	11.6391	11.5149	11.1422	11.3295	11.5638	11.3201	11.251	11.1104	10.9989	11.1421	11.2236	11.3797	11.2083	11.0758	11.232	11.2349
2747	0	0	0	0	0	12.7167	12.4261	12.1416	11.6423	11.8201	11.9831	12.004	12.3216	12.0728	12.2546	11.9542	12.0586	12.6815	12.2186	12.1496	12.2022	11.9523	12.2831
2746	0	0	0	0	0	15.8478	15.7513	15.6346	15.6428	15.7731	15.8396	15.9263	16.1279	15.8155	15.9509	15.7179	15.7853	16.2022	16.0791	15.8387	15.7402	16.0908	15.8778
3303	0	0	0	0	0	7.77545	7.25644	7.35315	8.02846	7.82718	7.76951	8.46393	8.23314	6.78005	8.05202	7.1179	7.41447	7.9331	8.60807	8.17393	7.66605	8.41151	7.43546
6248	0	0	0	0	0	9.9453	10.8119	11.0955	11.6892	12.9506	13.7237	12.4432	10.426	10.8083	11.6722	12.8294	13.4205	9.78202	10.5851	10.8453	12.0152	12.673	13.6852
2303	0	0	0	0	0	11.4219	12.0485	11.6368	11.3986	11.2767	11.2656	11.0686	11.8413	11.4384	11.507	11.6815	11.7719	11.1625	11.7124	11.4749	11.498	11.1882	11.3841
2859	0	0	0	0	0	5.6865	4.18587	5.41954	4.77083	5.65249	5.77347	4.35755	4.3147	4.56071	5.96347	5.47249	6.38716	5.51096	4.3505	4.52982	5.03122	3.74416	5.38198
55547	0	0	0	0	0	8.38241	8.50661	9.15051	9.1179	8.6851	8.95536	8.82432	9.44791	7.70736	8.17592	8.79442	7.96463	8.55113	8.66035	8.72383	9	9.01151	8.82623
3344	0	0	0	0	0	6.42291	6.22497	6.18587	5.60585	6.48864	5.76022	5.76022	6.29462	6.22882	6.11478	5.95187	6.20359	6.09803	6.43796	6.54998	5.9542	6.926	6.34518
8973	0	0	0	0	0	9.26889	9.17842	8.95623	8.94193	9.13699	7.97556	8.4818	8.29875	8.33002	8.25219	8.73978	8.64061	8.76354	8.82623	8.8558	8.56834	7.53916	7.97671
1775	0	0	0	0	0	7.35491	7.63445	6.79051	7.33807	7.49665	8.04876	7.34607	7.54998	7.22014	6.49346	8.30834	6.97728	7.29646	6.96232	7.04876	6.8936	4.32193	6.71973
57152	0	0	0	0	0	3.24793	3.20163	3.79701	2.94486	3.12102	2.72247	2.48543	2.98185	1.848	3.74416	3.66676	2.26303	4.43962	3.03562	3.67807	3.30743	2.80735	3.52356
4589	0	0	0	0	0	10.5185	9.97011	10.2602	10.1648	10.0356	9.84831	9.69087	9.78447	9.82544	9.36413	9.88509	10.214	9.65803	9.17393	9.45224	9.81986	8.94486	9.02015
7556	0	0	0	0	0	4.08746	4.82782	4.3505	4.18587	3.848	3.94486	4.3147	3.54844	3.6893	3.83794	3.848	4.59694	3.7761	5.42291	3.72247	4.90689	3.7866	3.54844
6156	0	0	0	0	0	9.74399	9.2097	9.40514	9.40621	7.99095	8.53333	9.1267	9.58101	9.32305	9.96578	8.50422	9.95201	9.97671	9.14211	9.63136	9.37699	8.44294	7.95187
9612	0	0	0	0	0	9.67419	9.96838	9.85596	10.1471	9.87989	9.9714	10.021	10.1301	9.67278	10.091	10.1105	10.0232	9.71339	9.94251	10.067	9.75872	9.91946	9.71218
6955	0	0	0	0	0	9.77182	9.75822	9.93192	9.12851	9.17443	9.70977	9.88188	9.73961	10.1769	9.86944	9.08242	9.70183	9.6954	9.95942	9.95652	9.53993	9.10014	9.70408
2906	0	0	0	0	0	9.25786	8.99209	9.12335	8.98641	8.88661	8.71493	9.16214	9.09698	9.16591	9.29806	9.1179	8.51806	9.1955	8.8173	9.38931	8.886	8.81858	8.96405
9228	0	0	0	0	0	9.26538	8.92154	9.08852	8.91707	9.85003	9.00815	9.09935	9.24627	9.14491	8.91857	9.48099	9.8205	9.42249	8.79019	8.85736	9.68965	9.84659	9.06797
4438	0	0	0	0	0	15.8403	15.8683	15.6857	15.8631	15.9773	16.0889	15.9618	16.1273	15.9082	15.9939	15.8456	15.9432	16.1617	16.0791	15.9453	15.891	16.1822	15.9955
1527	0	0	0	0	0	10.9882	10.3362	9.89542	10.2911	9.8586	10.681	10.7476	10.3323	10.4948	10.0847	9.57099	10.2009	10.6119	10.9766	10.4529	10.147	10.2541	10.4299
5097	0	0	0	0	0	8.02403	7.5157	7.73742	7.2817	7.74416	7.63081	6.63517	6.92244	7.43129	7.19869	7.99774	7.41954	7.5345	7.64097	7.23745	7.1334	7.91109	6.53605
5301	0	0	0	0	0	6.11894	5.94251	5.93074	6.18785	5.66107	5.75221	5.65821	4.53605	5.37504	5.92837	6.88874	6.12928	6.35755	5.2817	6.06393	5.59991	5.93546	7.07575
225	0	0	0	0	0	7.54535	7.00675	7.40259	7.83289	8.20506	7.82655	6.93192	7.33985	6.69488	7.2724	8.01848	7.69905	7.02459	7.60955	7.42543	7.34074	8.70701	6.72792
4018	0	0	0	0	0	4.38543	5.36457	5.12102	4.2854	5.10852	5.70044	5.10852	5.15381	4.62644	4.81762	4.853	5.07468	5	4.3505	4.27798	5.16993	4.53605	3.70044
6122	0	0	0	0	0	7.94427	7.19967	7.61985	7.97212	8.20163	8.16792	8.21432	7.67948	7.96809	7.71973	7.97212	7.98185	7.24508	8.38672	7.29554	7.16189	7.63952	7.1819
1473	1	1	0	1	0	11.785	12.6312	12.5204	12.5671	12.7478	12.1178	11.7451	12.7616	12.4536	12.1674	12.2573	12.3412	11.5755	12.6323	12.5768	12.6888	12.4062	12.3906
6469	0	0	0	0	0	7.72247	6.97613	7.69905	7.8189	7.54535	7.51885	7.52513	7.87221	6.96232	7.13853	7.25172	7.45943	7.44626	5.54844	6.88753	7.33718	6.24031	7.42375
20	0	0	0	0	0	15.3396	15.3648	15.08	15.3826	15.3946	15.5304	15.2534	15.8015	15.4979	15.4653	15.4013	15.4435	15.5353	15.4649	15.2596	15.3561	15.3319	15.4614
2556	0	0	0	0	0	4.2854	1.53605	3.30743	2.40599	1.43296	5.43962	2.8679	4.8125	1.20163	3.89724	3.03562	1.58496	1.07039	5.07039	5.70874	5.20555	6.20555	4.67807
954	0	0	1	0	0	5.44294	6.53138	7.13853	6.65392	5.66391	7.35138	6.10852	7.0268	6.03122	6.63952	7.59544	7.6453	6.49985	6.79051	6.78267	7.34163	6.75355	6.23458
6884	0	0	0	0	0	11.3822	11.5438	11.4488	11.4665	11.0866	11.5067	11.6564	11.3805	11.275	11.7393	11.4084	11.6549	11.3612	11.5596	11.2637	11.4968	11.3744	11.3904
3010	0	0	0	0	0	4.74416	3.91648	4.7761	4.38543	4.47897	4.14568	5.05745	4.57894	3.87774	4.24031	4.39232	4.7761	4.82273	5.01346	4.49825	4.67807	4.90689	4.74953
8535	0	0	0	0	0	7.87958	8.1298	8.06016	7.6125	6.47086	8.23697	8.979	8.17443	6.84925	8.14517	8.26772	8.50383	5.7866	6.70183	5.99548	6.15987	6.7866	6.44956
6019	0	0	0	0	0	15.7254	15.8574	15.4805	15.7321	15.8602	15.9934	15.8166	16.1294	15.7868	15.9735	15.7898	15.9939	16.1279	16.0378	15.7981	15.8657	16.2015	15.9547
5024	0	0	0	0	0	15.2531	15.1094	14.7559	14.7226	14.6792	15.1601	14.8258	14.743	14.8635	14.7461	14.5783	14.5592	15.5634	15.2699	15.0271	14.769	14.7155	15.1474
3227	0	0	0	1	0	3.81762	3.926	4.59694	5.23649	4.76022	4.74953	4.53605	4.37851	4.21723	4.93546	5.66107	4.94953	3.81762	4.41278	3.44626	3.45943	4.58496	3.54844
80316	0	0	0	1	0	6.51885	6.97842	7.18982	7.86604	7.75355	8.00225	7.58195	5.95187	7.89966	6.85175	8.40259	7.77347	6.88874	7.48784	7.94134	6.56377	7.79766	8.11842
58	0	0	0	0	0	4.6837	4.57894	4.43296	4.84298	3.926	5.41616	5.2555	5.48543	3.64386	4.12102	4.66676	3.75489	4.71699	4.52356	5.80993	4.2555	4.32193	3.926
5078	0	0	0	0	0	6.96924	7.48945	7.65607	7.81826	7.96982	7.95303	6.63227	6.9507	5.91886	5.62936	6.77742	6.45286	7.26397	7.75756	6.25172	7.28448	7.95245	7.37764
8740	0	0	0	0	0	3.91648	3.73335	5.38888	3.51096	4.59096	4.98641	4.87283	5.43962	3.47249	4.07895	4.36457	3.99095	4.14568	5.0268	6.24222	7.24413	2.90689	4.04439
27284	0	0	0	0	0	4.73877	4.39917	3.98185	4.32193	6.27426	3.88753	4.89239	3.87774	3.32193	4.12928	4.0268	4.05311	3.47249	5.25172	3.23266	4.39917	3.72247	4.99095
4584	0	-1	0	0	0	8.81986	8.71287	8.38974	8.35094	8.43379	9.04056	8.78136	8.90328	7.84549	8.63771	8.91289	8.86697	8.67278	8.95449	7.88325	8.81282	8.46107	8.67172
94026	0	0	0	0	0	14.1771	14.9064	14.4377	14.4703	14.8082	14.724	14.545	15.2825	14.7627	14.5558	14.6019	14.3968	14.4186	14.8928	14.5516	14.6474	14.8656	14.8842
8330	0	0	0	0	0	7.11166	5.55459	6.66818	7.10957	6.71149	7	7.04221	6.30925	6.58946	7.03012	4.67243	6.15381	5.55766	6.88874	3.71149	5.44956	4.62644	6.52826
3009	0	0	0	0	0	9.16038	9.36654	9.20408	9.03287	9.27286	9.84768	9.53702	9.53275	9.1639	9.16792	9.09672	9.08905	9.16616	8.82877	8.96723	8.55075	9.24127	8.98356
8368	0	0	0	0	0	6.46597	4.77083	5.50144	5.18982	6.8936	6.08746	5.87774	6.30561	4.54844	6.41278	5.32912	7.42375	6.22689	5.42291	6.89118	5.7866	6.91049	7.16892
26154	0	0	0	0	0	4.12102	4.09592	3.63227	4.27053	3.23266	3.848	3.01792	2.45943	2.80735	2.07039	3.24793	3.66676	2.26303	3.79701	3.7761	3.32193	3.49825	3.60881
140901	0	0	0	0	0	3.91648	3.70044	4.52982	3.3505	4.10434	4.30012	5.08321	3.26303	3.99095	4.93546	4.6837	4.51096	4.88753	4.74953	3.27798	3.848	5.07039	4.65535
6295	0	0	0	0	0	9.68475	9.67825	9.79295	9.78953	9.44894	9.66302	9.53722	9.35116	9.24959	9.61673	9.69122	9.26866	9.95347	10.0116	9.71132	9.36435	9.65607	9.90373
26659	0	1	0	0	0	6.26491	4.44626	7.12412	6.69627	5.00899	5.05311	5.36457	4.8679	6.0045	6.69488	5.67525	5.38888	4.96809	4.97728	5.95187	6.67948	6.42626	6.41109
84059	0	0	0	0	0	8.44253	7.70321	8.15076	8.1809	7.46434	6.89845	8.03342	8.14466	6.44128	7.01235	6.92125	7.54767	5.84298	7.86419	5.83794	8.16892	7.05202	6.76818
55619	0	0	0	0	0	15.5295	15.678	15.4036	15.6406	15.6337	15.8201	15.6432	15.9204	15.6874	15.8072	15.4881	15.5743	15.9288	15.9308	15.7138	15.7387	15.8507	15.8573
9942	0	0	0	0	0	6.1127	2.76553	2.70044	4.57894	3.01792	1.848	4.94486	5.0045	3.32193	3.52356	5.20945	3.87774	4.76022	6.37851	4.9542	6.25927	6.1334	1.32193
8329	0	0	0	1	0	5.67243	5.90929	6.86171	5.20555	6.64097	7.00225	6.35579	6.53761	5.32193	6.39575	7.09698	5.96578	5.79181	6.32012	6.9507	5.61471	6.32012	5.62059
7479	0	0	0	0	0	7.94134	7.56834	7.45286	7.14771	6.10224	7.65105	8.67172	7.4733	7.86913	8.03617	6.89118	7.8125	7.60807	6.17592	7.98527	5.52669	8.94251	8.2484
401014	0	0	0	0	0	14.4631	14.5832	14.3599	14.2244	14.4367	14.4156	14.2478	14.524	14.5099	14.0699	14.248	14.1297	14.608	14.3703	14.3328	14.5207	14.1095	14.3363
728361	0	0	0	0	0	4.57894	4.15381	3.52356	3.16993	3.93546	4.41954	3.926	4.44626	3.85798	3.41954	3.85798	4.33628	3.45943	3.93546	3.16993	4.44626	3.54844	4.2854
1534	0	0	0	0	0	6.86419	5.4822	5.33271	5.29646	5.32912	5.82782	5.70044	6.47573	7.12928	5.04002	6.8009	5.43296	7.02459	5.30012	4.3505	6.62644	5.88509	7.47654
6441	0	0	0	0	0	5.87774	3.63227	4.1127	5.43962	5.11686	5.2555	6.45121	4.98185	6.09592	5.52042	6.18785	3.33628	3.6893	6.19771	5.90929	4.69488	6.77215	6.64674
2771	0	0	0	0	0	6.9472	7.56224	7.01123	6.88142	5.88996	7.93369	6.2724	6.46923	5.91886	5.99322	6.04221	6.25927	5.49825	7.39832	6.96232	5.75489	7.2937	6.07253
2703	0	0	0	0	0	6.21529	6.08108	6.0268	7.68159	6.25927	6.62352	6.42291	6.24031	5.78398	5.74685	5.62936	5.82782	5.66959	6.03342	5.79701	5.6837	8.26397	6.66391
639	0	0	0	0	0	4.06178	3.9542	4.8125	4.27798	7.04985	7.02569	7.15381	5.60585	5.63807	3.96347	4.74953	4.91648	5.3147	5.45943	4.90207	5.29278	6.29094	3.47249
115653	0	0	0	0	0	4.27798	2.70044	3.23266	5.01346	3.59694	4.63227	4.12102	5.40939	2.98185	3.74416	3.01792	2.80735	2.7866	4.72792	3.67807	2.51096	5.0268	3.39232
374286	0	0	0	0	0	5.72247	5.40259	5.70044	5.36107	5.85549	7.16189	5.16993	5.04876	3.848	6.61765	5.17792	4.72247	6.02237	6.15583	6.20945	4.32912	5.57289	6.30012
5729	0	0	0	0	0	15.0448	15.1756	14.8323	15.0599	15.1282	15.1063	15.069	15.4671	15.1564	15.0794	14.918	14.9881	15.4733	15.4016	15.1396	15.1534	15.3995	15.4927
5973	0	0	0	0	0	14.6269	14.6991	14.575	14.4817	14.7438	14.6804	14.3715	14.8143	14.4909	14.3985	14.4952	14.7251	14.8057	14.6624	14.4253	14.64	14.4723	14.504
4917	0	0	0	0	0	4.84298	5.39575	4.52356	6.00225	4.77083	5.04002	5.38198	4.45286	4.83794	5.1819	4.99548	4.87774	5.52669	5.40599	5.26679	4.80735	5.53294	4.63807
10656	0	0	0	0	0	7.58271	7.90509	6.94251	7.79312	7.62059	8.03122	7.93074	7.33718	7.05745	5.61765	7.88692	7.02901	5.59395	7.23936	6.92125	7.69488	5.09592	7.39146
819	0	0	0	0	0	8.46434	8.84235	8.81474	8.66249	8.2114	8.6632	8.79344	7.61545	8.37678	8.37374	9.01262	8.81442	7.19476	7.75889	7.07361	8.36501	7.52748	6.98755
9889	0	0	0	0	0	7.07895	6.43463	6.76951	6.61029	6.65392	7.38543	6.9472	6.59395	6.14364	6.70874	8.00113	3.57289	6.31651	5.41278	6.77873	7.19279	6.59246	6.88996
1586	0	0	0	0	0	13.0079	13.0111	12.8762	12.9802	13.3597	13.1321	12.6538	12.7368	12.7372	12.7759	12.6721	12.983	12.8179	12.792	12.5797	13.216	12.9704	13.0884
90627	0	0	0	0	0	9.848	10.0262	10.3222	9.95041	10.1201	10.0151	10.3363	10.0042	9.6994	9.95826	9.74819	9.87175	9.42983	10.0396	9.92258	9.79928	10.0494	9.78054
8626	0	0	0	0	0	2.60881	2.48543	3.75489	4.12102	2.7866	3.62059	2.65535	2.70044	2.3505	3.01792	3.51096	3.65535	2.88753	4.62059	2.7866	3.70044	3.73335	1.96347
306	0	0	0	0	0	5.71149	5.52982	3.94486	5.54535	4.6837	5.12516	5.58796	5.94017	5.22882	5.39232	5.64962	5.0268	4.94017	5.80735	5.00899	4	5.83542	5.24793
22978	0	0	0	0	0	7.09487	6.40259	7.73674	6.88142	8.33226	8.45204	6.72383	6.26866	8.63771	6.93546	6.0917	6.96809	7.27426	6.87036	7.01123	6.84423	6.87036	8.32193
157	0	0	0	0	0	10.2771	10.5366	10.1457	10.6364	10.388	10.2341	10.4878	10.0767	10.3265	10.5713	10.4713	10.6328	10.1795	10.1831	9.94471	10.2658	10.4326	10.3045
10749	0	0	0	0	0	6.14568	5.69766	6.46597	5.58796	6.42122	7.36282	6.5157	5.99095	5.91169	5.83794	6.14568	6.40599	6.90328	6.65249	5.95884	4.7866	6.32193	6
9519	0	0	0	0	0	10.2842	10.6653	10.8435	10.8626	10.6953	10.77	10.6567	10.712	10.8223	10.4452	10.4457	10.4423	9.94486	10.7344	10.8913	10.1783	10.9028	10.6519
7031	0	-1	-1	0	0	13.1359	12.5314	12.3713	12.1192	12.3691	13.1067	13.0313	12.3536	12.298	12.591	12.4834	12.7874	13.2736	12.6734	12.2126	12.4558	12.5242	13.0951
5641	0	0	0	0	0	9.9629	10.049	9.77099	9.93826	10.274	10.2699	9.81266	9.82544	9.75154	10.2024	10.1596	9.56052	10.5658	10.0595	10.2602	10.0149	9.86898	10.0436
7110	0	0	0	0	0	15.1605	15.4348	15.0908	15.0023	14.9838	15.2983	15.257	15.4044	15.3307	15.2915	15.0455	15.1598	15.6943	15.6219	15.3251	15.1645	15.0014	15.3594
23308	0	0	0	0	0	9.85985	9.50819	9.90056	10.0588	10.0588	10.0893	9.96044	9.18562	9.58177	9.87882	9.80752	9.68124	10.1322	9.80155	9.78904	10.0996	10.2335	10.0819
6817	0	0	0	0	0	5.99095	7.35931	6.32193	5.02237	7.93015	5.93782	7.63517	7.60066	6.25361	7.84109	5.88996	5.7866	5.62644	7.52669	5.19771	5.21723	7.83479	5.35403
2261	0	0	0	-1	0	6.70874	7.12722	6.69627	6.21529	5.848	5.75489	6.74012	5.8802	6.18982	5.94017	6.34163	6.21335	7.81057	6.88387	7.63952	6.05311	6.86419	6.0917
2326	0	0	0	0	0	6.97957	5.84298	6.3906	6.62644	5.33271	6.98982	5.37504	4.63227	6.29278	6.74416	5.86542	6.90809	6.37851	6.77479	6.3733	6.06178	4.23266	6.58646
54555	0	0	0	0	0	5.55152	5.29278	6.06178	6.00675	5.7252	6.50462	6.56682	5.78921	5.60585	5.38888	5.56071	6.11894	5.99774	6.39575	6.06824	5.77873	6.50144	6.30743
54556	0	0	0	0	0	9.17193	9.02956	9.36063	9.36457	9.23649	8.87314	8.98356	9.0634	8.86419	9.20945	9.04549	8.94193	9.06474	9.43045	9.2635	9.26913	9.32576	9.16667
1272	0	0	0	0	0	6.42291	7.55382	7.30469	5.27053	5.63807	4.926	6.09381	6.39403	6.48059	6.76818	6.38543	7.3733	6.12516	7.3345	7.31379	7.30195	7.91109	6.77479
5481	0	0	0	0	0	11.2287	11.8694	12.2424	12.0697	11.7331	11.9716	11.6753	11.4495	11.718	12.0151	11.2909	11.3623	11.4554	11.9677	12.3156	12.1378	11.8131	12.0268
2766	0	0	0	0	0	9.38629	9.458	9.95667	9.66853	9.77297	9.69453	9.61379	9.12024	9.25054	9.65696	9.94413	9.29002	9.55382	9.29875	9.65482	9.28123	9.92466	9.07868
815	0	0	0	0	0	9.22448	8.48543	7.49346	8.14109	7.96174	8.43838	6.78267	8.8125	8.48985	7.97499	8.04712	7.6837	9.22569	8.71836	8.4417	7.53993	8.80671	9.17168
4037	0	0	0	0	0	4.20945	3.63227	3.67807	4.73877	3.27798	3.60881	3.51096	4.06178	3.08746	4.41278	3.70044	4.3505	3	3.51096	3.41954	3.15381	4.30743	4.17792
2548	0	0	0	0	0	6.71012	5.75756	5.73064	6.66249	5.06609	6.92006	6.96	5.86295	4.45943	6.07039	5.07895	6.40769	5.853	5.69488	3.85798	6.98185	5.59694	5.33271
2562	0	0	0	0	0	7.37243	7.41193	8.0954	7.44294	6.92362	7.42122	7.75489	7.27705	7.41616	7.93664	7.49825	7.77413	6.73606	6.98071	7.29462	7.66035	7.35138	7.2211
283238	0	0	0	0	0	5.04439	6.61176	5.1416	7.37591	6.49825	5.02237	7.42291	7.20065	4.64386	6.18388	6.42291	5.11686	4.47249	7.45368	7.00562	4.848	7.03562	5.24413
3059	0	0	0	0	0	3.20163	5.36107	6.29278	4.88264	3.74416	4.98641	5.9472	5.40599	2.76553	4.88753	5.853	3.24793	6.23266	2.94486	6.05961	4.30743	3.15381	3.49825
23082	0	0	0	0	0	6.29646	5.77347	6.38024	5.80735	6.29462	6.60733	7.20065	6.54071	4.54226	6.73064	6.70874	5.85549	5.07039	4.82273	3.87774	4.52982	6.2891	6.53138
1523	0	0	0	0	0	7.35403	6.2817	7.2114	5.89482	7.32373	6.57894	7.04002	6.63807	5.63807	6.07682	6.77873	5.65535	6.2891	6.44956	6.11061	6.89966	5.43962	6.70044
4199	0	0	0	0	0	8.85019	9.45471	9.12567	9.10591	8.69384	8.94924	8.42626	8.90809	8.77775	8.74147	8.58571	8.68755	9.36304	9.27403	9.01903	8.68615	8.54574	9.33069
3053	0	0	0	0	0	7.99322	8.4208	7.72042	8.38716	8.21529	8.36982	8.0129	8.66711	7.67455	8.58721	8.44915	8.4292	8.58984	8.81858	8.60733	8.20016	9.09329	8.20163
23307	0	0	0	-1	0	13.9391	13.4248	13.3013	13.3577	12.7259	12.7929	14.1669	13.1741	13.5102	13.3339	12.4722	12.0978	13.8973	13.4487	13.5527	13.4763	12.9169	12.9394
10618	0	0	0	-1	-1	13.9022	13.5677	13.3283	13.7892	12.7711	12.7651	14.1633	13.3629	13.8482	13.8012	12.605	12.255	14.1902	13.5266	13.659	13.7765	13.0466	12.8498
6525	0	0	0	0	0	9.13545	9.45471	9.65928	9.39746	9.60881	9.53702	9.11764	9.19328	9.48643	9.48925	8.99209	8.74315	8.49225	8.75722	9.44522	8.67278	10.0035	9.06878
23306	0	0	0	0	0	6.62205	5.87036	6.24793	5.14975	6.50779	6.43129	5.98185	6.14975	4.07895	5.1819	6.38024	4.30012	3.05311	7.04002	6.15583	4.2555	4.0268	6.35579
8394	0	0	0	0	0	6.75489	4.24031	6.27984	6.88996	5.34341	6.39917	7.07361	6.55459	5.92125	5.95652	5.87036	6.1127	6.13134	4.72792	6.74147	6.00675	6.27984	7.0864
23305	0	0	0	0	0	4.07039	3.75489	4.16189	4.12102	3.87774	3.66676	3.89724	2.8679	4.00899	3.87774	3.44626	5.54535	3.7866	3.52356	3.65535	2.7866	3.7761	4.1127
3273	0	0	0	0	0	6.92719	7.22207	7.08428	7.61545	7.88874	7.52904	7.71905	3.44626	6.84046	7.29737	7.96751	7.35491	7.19869	4.57894	6.96924	6.92719	7.1639	6.79181
4528	0	0	0	0	-1	4.87774	5.17393	4.89239	4.88753	5.36107	3.93546	5.58496	4.49825	4.15381	5.42626	4.83794	4.61471	6.65535	4.76022	4.1127	4.75489	5.8802	5.05311
91289	0	0	0	0	0	10.4231	10.6913	10.4278	10.0945	10.0508	10.2906	10.1954	10.1114	9.97054	10.5328	9.65589	9.97441	10.6801	10.6515	10.5243	10.4019	9.93029	10.583
29902	0	0	0	0	0	7.10643	6.52199	6.824	7.8125	7.95652	7.43129	7.6893	5.41954	6.97499	7.59619	7.42122	7.1334	6.24603	7.47978	6.8505	6.50938	8.58946	7.61029
57794	0	0	0	0	0	5.05745	6.05961	5.47573	7.38111	6.59842	5.59991	5.71149	7.2555	6.732	6.96578	7.56834	5.2891	6.27798	6.06824	5.48864	6.99095	5.70874	4.926
3416	0	0	0	0	0	8.17193	9.11712	9.68825	9.44646	9.05012	9.69436	9.37047	9.57875	9.39575	9.17443	8.71425	8.69244	7.69975	8.99548	9.57969	8.96203	8.80478	9.0182
617	0	0	0	-1	0	12.3508	11.8332	11.6239	11.8063	11.5304	11.9683	12.2877	12.2353	11.8646	11.9153	11.7377	11.7194	12.4461	11.8196	11.7373	11.4873	11.5166	11.8191
2104	0	0	0	0	0	5.59096	6.56529	4.63227	4.94953	5.10852	5.67807	6.91767	5.0268	3.93546	4.98641	4.6837	5.00899	4.96809	7.05745	5.12516	5.47897	5.29278	4.94953
3081	0	0	0	0	0	7.64241	7.90207	7.58421	7.53138	7.4814	7.65177	7.72588	7.43463	7.29829	7.74147	7.79442	7.63227	7.14873	6.90809	7.21237	6.81378	7.11998	7.38198
2000	0	0	0	0	0	5.7866	6.12102	6.05528	5.59395	5.39917	5.82782	5.66959	5.38543	5.90207	5.34341	6.00899	5.44294	5.95187	6.44791	5.80219	5.78136	6.67948	6.18982
29984	0	0	0	0	0	5.09592	5.59991	3.24793	3.74416	3.53605	3.66676	4.56682	3.80735	4.27798	5.79961	6.37851	4.83289	4.54226	3.24793	6.19967	2.63227	2.76553	5.97728
10208	0	0	0	0	0	4.65535	3.15381	4.0268	3.51096	3.39232	3.72247	4.70598	4.16189	2.56071	4.35755	4.39232	3.33628	2.74416	4.12102	4.73335	3.05311	3.52356	5.3505
8618	0	0	0	0	0	6.9542	6.1639	5.93074	6.42962	5.54844	6.22689	8.14873	5.73064	5.94486	6.56986	6.3505	6.43796	5.94953	6.06393	6.33985	6.32193	6.38024	7.67172
23078	0	0	0	0	0	7.51964	7.4733	6.45779	7.50064	7.06824	7.44377	6.2891	6.36457	7.35315	7.79961	7.54998	7.4363	6.58946	8.108	7.88081	7.08958	7.54071	6.45121
2729	0	0	0	0	0	3.79701	3.64386	3.72247	4.1127	5	4.08746	6.1819	4.45286	1.53605	4.37851	3.3505	6.14568	3.9542	4.88264	3.82782	4.86295	4.41278	5.70598
10206	0	0	0	0	0	5.04002	4.99095	5.05745	4.84298	5.76288	6.59544	5.54226	5.12102	4.1127	6.7866	4.57289	6.02237	6.15987	5.06609	4	6.39746	6.49665	4.2854
57037	0	0	0	0	0	5.853	6.33807	6.02015	6.08958	5.76553	6.2724	4.47897	5.47897	5.05311	6.27053	5.87529	6.03122	4.848	4.41278	4.7761	4.88753	6.15178	6.51412
8726	0	0	0	0	0	4.03562	3.73335	3.59694	2.53605	3.59694	3.16993	4.52356	4.27798	2.23266	4.03562	3.01792	4.0268	3.57289	2.58496	3.24793	3.24793	4.09592	3.87774
8573	0	0	0	0	0	7.58646	6.52982	7.92778	6.18785	7.3345	7.87897	8.27891	8.09856	7.05311	6.54071	6.85549	6.95536	5.65249	8.07253	7.47978	6.69766	8.24413	6.64097
8406	0	0	1	1	0	4.12928	4.14568	4.63227	6.20555	5.76022	5.55459	3.36457	3.10434	5.74416	4.50462	5.1375	6.41785	2.37851	4.14568	2.26303	4.44626	3.54844	5.97499
2615	0	0	0	0	0	5.29646	6.65249	5.52669	7.44294	7.2317	7.37678	8.57516	7.30195	7.51175	6.97728	7.64458	7.52121	7.22882	6.05745	6.52199	5.0917	7.42375	7.49025
9704	0	0	0	0	0	6.39917	6.07682	7.07788	6.52199	5.92125	5.09592	5.66676	7.10014	6.35226	7.14466	6.73877	6.19771	4.93546	7.37156	6.71699	3.9542	6.29278	4.47897
10204	0	0	0	0	0	6.42626	5.33628	6.94134	5.27798	4.0268	7.13031	5.86295	7.08321	4.3505	5.15785	6.84046	7.4733	4.92125	7.03122	7.07575	6.63081	5.95187	5.07895
4318	0	0	0	0	0	9.15127	9.14949	9.38284	8.94075	9.31945	8.11061	8.58082	9.28239	8.80671	8.98613	8.95391	8.76487	8.73471	9.24246	9.63717	9.39789	9.19525	8.95884
8834	0	0	0	0	0	2.10434	4.30743	4.04439	4.20945	5.58796	1.43296	3.18587	5.86047	2.43296	2.07039	5.23649	5.67243	3.15381	1.848	4.96809	2.7866	2.80735	2.03562
3508	0	0	0	0	0	2.7866	2.29278	5.04439	3.49825	3.16993	3.88753	4.3505	4.37851	5.3505	2.51096	4.0268	4.27798	3.87774	6.56834	2.74416	4.22497	1.76553	3.37851
23076	0	0	0	0	0	9.04029	8.33047	8.45286	8.07735	9.07601	8.40386	8.89239	8.17991	8.05637	8.42836	8.65928	8.08002	7.87713	7.60511	8.53216	7.97269	7.29737	7.8125
10200	0	0	0	0	0	5.10852	5.16189	5.97499	5.78921	5.46597	6.16591	5.87036	6.07468	5.50462	5.98185	6.35931	6.33092	5.61765	5.60881	5.1127	5.26303	5.8125	4.90689
10926	0	0	0	0	0	7.24127	7.15076	7.64602	8.70908	6.88874	7.67666	7.57516	7.4271	6.61912	6.78136	6.90569	6.71699	6.926	7.53294	7.08002	7.17093	6.88387	6.50144
54623	0	0	0	0	0	6.84172	5.96578	6.14771	6.40769	6.25361	5.89239	6.50938	6.89603	6.00899	6.63517	5.90207	7.1639	5.24031	6.25172	6.1416	5.81506	6.30012	5.66107
56987	0	0	0	0	0	8.65571	8.8586	8.69697	8.87744	8.59917	8.93546	8.74416	8.75822	8.6471	9.00759	9.37199	9.50104	8.67172	8.22255	8.16942	8.82718	8.28401	8.30879
8576	0	0	0	0	0	6.17991	5.81506	5.12102	5.65249	5.25172	5.83542	4.37851	5.74416	5.47573	5.79961	5.2817	5.80219	5.87036	5.51412	5.46271	5.23266	5.93074	5.46923
23075	0	0	0	0	0	8.10014	7.00562	8.15228	7.40344	7.8189	7.37851	7.55995	7.99774	8.22304	7.72042	8.27193	8.38931	7.69	7.24982	7.74281	7.19377	8.37156	6.45779
951	0	0	0	0	0	3.41954	2.26303	3.3505	3.23266	4.05311	4.61471	3.07039	3.67807	1.848	2.43296	3.926	1.63227	1.58496	5.80993	2.16993	2.1375	4.01792	2.29278
1962	0	0	0	0	0	9.60825	9.42017	9.14949	9.53236	9.97513	9.21018	10.3738	9.75889	9.91424	10.0539	10.2682	9.91737	9.6703	10.2447	9.92615	9.2465	9.39038	9.41785
6760	0	0	0	0	0	8.3837	9.05066	9.05745	8.82114	8.49705	9.28263	8.9263	9.38457	8.49185	9.04248	7.97499	8.32012	8.43338	9.58026	8.42038	8.93693	9.92793	9.36238
8260	0	0	0	0	0	8.54458	8.20555	8.5345	8.18834	8.42836	8.46801	8.8933	8.35182	8.44419	8.16239	8.28679	8.31922	8.63445	8.54882	8.7364	8.60326	8.64313	8.41193
10634	0	0	0	0	0	8.87467	9.78398	9.74113	9.73877	9.53099	9.43588	9.49165	9.79993	9.62205	9.15836	9.37134	9.70044	8.5988	9.39746	9.34363	9.60862	8.98299	9.1576
51665	0	0	0	0	0	5.2211	5.80993	6.3147	6.75355	5.55766	6.52826	5.94486	6.46434	5.78398	6.50938	6.35403	5.96809	5.7761	6.45121	7.33539	5.51096	7.95594	6.3837
22872	0	0	0	0	0	9.01486	8.64818	9.60177	8.84423	9.41743	10.0238	8.23888	8.76653	8.92244	7.58045	8.46516	9.978	8.91498	8.79961	9.30697	9.07146	9.71029	9.59694
8697	0	0	0	0	0	10.3184	10.3337	10.5215	10.2327	10.7666	10.2148	10.5087	10.5177	10.4383	9.93826	10.5958	10.141	10.0312	10.7184	10.4691	10.2118	10.2931	10.3347
10061	0	0	0	0	0	6.67807	6.37504	6.57894	6.76288	6.25739	6.71562	5.76288	5.98185	5.99774	6.18587	5.9331	6.62059	6.44626	5.2854	6.28725	5.61765	5.01346	5.91886
8939	0	0	0	0	0	8.64997	8.15178	8.70598	8.04166	9.07895	8.51649	8.13237	8.12205	7.75956	8.34961	8.68825	8.58609	8.70217	8.2148	7.83731	8.30515	8.59395	8.71733
7993	0	0	0	0	0	6.70874	3.53605	5.79181	3.848	5.48543	3.36457	3.87774	4.33628	2.67807	4.46597	4.65535	3.32193	3.76553	6.07895	6.0268	4.90207	4.35755	3.03562
259230	0	0	0	0	0	7.08215	4.6893	4.74953	7.14466	4.95884	7.23745	6.824	6.70874	4.27798	4.36457	6.35755	4.41278	4.72247	4.79181	6.17393	4.32193	5.80735	6.42794
9136	0	0	0	0	0	4.44626	4.2555	4.99095	3.8679	3.07039	5.07039	3.63227	5.2555	3.48543	3.20163	3.53605	4.32193	3.96347	6.50462	4.41278	4.08746	6.49185	4.2854
4552	0	-1	0	0	0	5.43962	6.55305	4.3505	6.09381	7.17692	5.7761	3.66676	4.03562	3.03562	4.12928	6.52826	4.06178	6.58045	5.64386	5.33271	5.01346	6.63662	6.56377
27030	0	0	0	0	0	11.6839	12.1033	11.9286	12.2128	12.4963	11.3792	11.6122	12.2547	12.1429	11.9928	11.9176	11.7292	11.8459	11.8813	12.0263	12.221	12.0319	11.4545
4907	0	-1	0	0	0	4.97728	3.67807	3.72247	4.22497	4.32912	4.90689	4.0268	4.34341	3.40599	7.21529	4.69488	3.65535	5.15785	5.06609	4.43962	5.3147	5.41278	6.2555
7262	0	0	0	0	0	6.78267	6.3837	6.36282	6.40088	6.41785	6.12722	6.35403	6.45121	6.61324	6.18982	6.88631	6.77083	5.8125	6.79051	6.14568	6.49506	6.81762	6.48704
7702	0	0	0	0	0	9.65607	9.982	9.91931	9.52199	9.84251	9.4365	8.94837	9.16491	9.07708	8.80671	9.73454	9.68685	9.84062	9.63281	9.81378	9.12153	9.81394	9.32643
1117	0	0	0	0	0	4.63807	4.16993	4.51728	5.42962	5.84549	4.22497	5.16993	4.43296	4.8125	6.08108	5.65535	6.47573	6.27426	6.10852	5.24031	4.2555	6.02901	5.60288
5797	0	0	0	0	0	10.302	10.2827	9.89648	9.85487	10.0132	10.3526	10.292	10.6169	10.5025	10.1335	9.71613	9.98968	10.8953	10.4333	9.79393	10.3395	9.75071	10.4382
402	0	0	0	0	0	8.57667	8.52082	8.56491	8.52552	9.12076	6.23266	7.05202	8.33628	8.1375	7.16189	7.18686	7.52669	7.96521	8.15532	8.00225	7.7252	7.91528	5.64097
1060	0	0	0	0	0	6.44128	6.66391	7.22689	7.04876	6.81121	6.71425	7.04549	6.71012	6.97269	6.37156	7.47573	7.03122	7.04221	7.03892	7.0045	5.83036	6.56224	6.05528
571	0	0	0	0	0	9.79555	9.85003	9.87682	9.91797	10.2289	10.115	9.37916	9.4818	9.60696	10.3237	10.1319	9.9202	10.1034	9.84987	10.0246	10.1188	10.2643	9.96304
51594	0	0	0	0	0	9.75121	9.94457	10.2036	9.95143	10.3954	10.3854	9.60344	9.75455	9.93074	10.0326	9.74786	9.98982	10.2458	9.56186	10.2538	10.1198	10.3449	10.43
11259	1	1	1	0	1	7.21237	10.0168	9.69558	8.24745	6.47897	8.27752	8.21868	10.1759	10.1503	8.94222	7.99379	9.24031	7.41447	10.0344	9.93546	8.55267	7.90509	8.59582
9695	0	0	0	0	0	7.06609	7.2891	7.51806	7.96058	8.46883	7.55382	9.10591	8.12309	7.07895	7.29186	6.82782	6.98982	9.05745	7.14771	9.37959	8.2075	7.2211	7.6532
9694	0	0	0	0	0	7.99435	8.89633	8.72007	8.63118	7.86666	8.70667	8.32103	8.58684	8.83826	8.89118	8.44253	8.40982	8.06501	9.24294	8.47452	8.24603	8.89451	8.36238
8971	0	0	0	0	0	7.51175	7.59544	7.82909	7.86975	7.74349	7.808	7.87221	7.88387	7.633	8.3147	7.87467	7.54303	7.10119	7.64602	7.67878	8.21917	8.04275	7.38543
8514	0	0	0	0	0	15.6552	16.0373	15.7507	15.7327	15.8715	16.0575	15.7351	16.3343	15.8444	15.8568	15.8625	16.0512	15.8224	16.2039	15.9057	15.8363	16.1579	16.0264
1734	0	0	0	0	0	5.83542	5.93782	6.21917	6.08746	5.83542	6.65535	6.17792	5.58195	6.25739	5.77347	6.01569	5.80735	5.18587	5.50144	5.51412	5.52356	5.16591	5.25172
26039	0	0	0	0	0	8.81186	8.69279	9.25809	9.17093	9.53741	9.28031	9.19106	8.60918	9.0493	8.73098	8.91737	9.02569	9.17168	8.67878	8.73606	8.71253	9.30515	8.93958
5138	0	0	0	0	0	12.1639	12.2827	11.904	11.6251	11.819	12.3579	11.5463	12.2722	12.0703	11.8681	12.0601	12.0629	12.3764	12.3336	11.9851	11.6105	11.7712	12.3833
8811	0	0	0	0	0	10.7503	10.8311	10.8519	10.8753	10.992	11.1661	11.2597	10.6466	10.6867	10.9506	10.459	10.643	10.9744	11.0105	11.1158	10.9669	11.3266	10.976
3281	0	0	0	0	0	9.09381	9.09908	8.92333	9.09672	9.22424	9.46659	9.13186	9.16692	9.11686	8.21917	9.17218	9.1467	8.61361	8.93634	8.55574	9.06501	8.6388	8.1639
9045	0	0	0	0	0	4.16189	4.69488	4.27053	4.64386	6.13545	5.49825	4.82782	3.27798	3.88753	3.85798	4.85798	4.17792	4.42626	2.848	3.6893	2.96347	4.39917	3.66676
3955	0	0	0	0	0	6.09381	6.1375	5.33271	6.77083	5.35755	5.08321	6.1819	5.99548	4.07895	6.59395	6.44294	6.7211	5.14568	5.79181	6.1334	6.2854	6.47249	6.28355
643314	0	0	0	0	0	5.46271	5.07039	5.24793	5.57592	5.43296	5.41616	5.66959	5.32912	4.91648	5.67525	5.33628	5.61765	5.61471	5.4822	5.69209	5.57894	5.45615	5.2817
9087	0	0	0	0	0	5.82528	6.5345	5.44626	5.94953	6.0917	7.00225	5.75756	5.83289	5.83794	6.19574	6.58646	6.04439	4.97269	5.34696	5.59395	5.26679	5.61765	5.34341
8928	0	0	0	0	0	2.43296	2.88753	4.15381	3.51096	3.18587	4.03562	3.26303	4.38543	3.57289	3.59694	4.30743	2.67807	4.1375	4.32912	2.848	2.926	3.05311	4.20163
2001	0	0	0	0	0	7.04767	5.81762	7.31741	5.27798	7.0607	4.853	5.88753	4.43296	5.62352	5	7.53138	6.62936	6.09803	5.52042	6.83415	6.52669	6.95884	5.18587
9557	0	0	0	0	0	15.0543	15.2134	15.0349	14.9416	15.0358	15.2206	15.1606	15.4253	15.0955	14.9065	14.9721	15.1995	15.3334	15.4129	15.134	15.0358	15.2178	15.2279
1821	0	0	0	0	0	7.57894	7.52278	7.59096	7.61765	7.49985	7.70529	7.6844	7.3672	7.08321	7.38284	7.51333	7.32553	6.85674	7.34696	7.07895	7.17692	7.32643	7.12722
10748	0	0	0	0	-1	5.3505	4.52982	4.99095	6.0268	5.16993	4.1375	5.34696	5.25927	4.94017	4.45286	4.57894	4.7866	5.42962	3.82782	5.19377	5.15785	5.75221	4.29278
56136	0	0	0	0	0	5.6893	4.92125	5.64962	5.20945	5.66676	6.6851	7.96578	5.47897	5.43296	5.47573	6.30925	5.72792	6.90809	6.47573	5.44956	5.926	5.99548	6.85549
5629	0	0	0	0	0	5.48864	6.52042	5.49185	5.66391	7.85362	5.56377	6.89724	4.80219	6.17592	5.48864	6.49825	7.09698	4.926	5.49825	4.9542	6.97039	7.27146	6.65105
29909	0	0	0	0	0	6.19377	7.51649	5.83289	6.4446	7.48059	6.4545	5.95884	7.633	5.75489	5.57894	6.26679	5.79442	5.88753	5.91409	5.61176	5.69488	6.15583	6.88631
50937	0	0	0	0	0	2.56071	1.848	4.78136	2.07039	2.63227	2.82782	3.05311	2.88753	4.16189	5.12102	5.07039	6.28725	2.3505	3.30743	6.16189	4.88753	6.1819	3.53605
26211	0	0	0	0	0	9.50601	8.87682	9.64205	9.51156	9.46168	8.93399	9.40748	8.48663	7.94193	8.82337	8.67278	9.59694	7.61397	9.26819	6.94603	6.93074	8.56301	8.69592
55811	0	0	0	0	0	7.38111	7.78856	8.73708	7.14771	7.33807	8.22255	7.78463	7.31198	7.90869	7.21723	6.9507	7.03452	7.26679	7.8189	7.45861	8.90147	7.36107	7.03122
1581	0	0	0	0	0	3.44626	2.53605	5.85798	5.6865	3.80735	5.17393	4.49825	4.96347	5.25172	4.09592	5.75756	5.29646	2.848	6.22882	3.24793	3.26303	6.23458	5.25172
8209	0	0	0	0	0	11.0523	10.6976	11.0242	10.3397	10.4442	10.2531	10.5916	10.9491	10.6353	10.5238	11.0393	10.9303	10.7246	10.5604	10.7169	10.5602	10.8721	10.4869
2251	0	-1	0	0	0	4.2854	4.48543	3.44626	3.33628	4.3505	4.32193	4.23266	6.33628	2.70044	5.60881	4.59694	3.51096	4.75489	4.94953	3.03562	4.20945	6.05961	6.57289
5991	0	0	0	0	0	3.99095	2.56071	3.05311	4.41278	2.20163	3.03562	2.60881	3.23266	3.20163	2.848	3	3.41954	4.24793	3	4.37851	2.60881	3.57289	3.47249
102	0	0	0	0	0	8.86542	7.61324	8.8558	8.46475	7.41363	7.7211	7.64241	7.58421	8.59507	7.40088	8.02237	7.25456	7.45368	8.63118	8.94544	9.1375	7.26679	8.94603
1663	0	0	0	0	0	8.83384	8.93634	9.13699	9.36063	8.99661	9.33628	8.50184	8.85922	8.8586	9.46985	9.29577	8.60437	8.90358	9.1046	9.41891	8.80381	9.19525	9.53352
9665	0	0	0	0	0	6.21917	6.89603	7.08002	6.49506	6.4446	6.03562	7.64674	6.9331	6.60733	6.35755	6.17792	6.51096	6.6907	6.29462	6.96347	9.14797	6.3906	6.12928
577	0	0	0	0	0	11.0105	11.1523	11.3459	10.8575	10.871	10.7908	11.2428	11.4876	11.2185	10.9751	10.9363	10.9912	10.9157	11.0272	11.0436	10.686	11.3616	11.0951
5988	-1	0	0	0	0	7.46923	6.39746	6.85674	7.24317	8.17592	7.61912	7.62936	6.45615	6.72247	7.40599	7.7502	7.22304	7.59544	6.6837	7.35226	7.59842	8.7761	7.36457
7289	0	0	0	0	0	8.81506	8.16289	8.47695	8.74551	8.78529	8.87221	8.42878	8.43838	8.57365	8.63263	8.7761	8.67525	8.08321	8.32148	8.72894	8.66285	8.41574	8.51452
4068	0	0	0	1	0	10.3265	9.45656	9.69122	9.7949	10.8443	10.1426	9.98456	9.89966	9.67455	9.81362	10.8167	11.0811	10.0585	9.56472	9.89011	9.95594	10.8191	10.305
2290	0	0	0	0	0	8.19623	8.43171	8.53993	8.87682	8.22882	8.40045	8.5216	8.00282	8.34074	8.66178	8.60363	8.66356	8.40003	8.31016	8.59917	8.44004	9.21018	8.66035
6227	0	0	0	0	0	8.848	6.69905	6.77083	8.61655	9.19205	9.30879	6.98185	6.51728	6.57592	8.15735	9.25054	8.96434	6.76288	6.85175	7.19081	7.36107	8.90418	8.30058
26986	0	0	0	0	0	5.84298	6.54071	6.96809	6.96116	7.01569	5.55766	7.46679	6.76421	5.65821	5.26679	7.2854	5.47249	5.42626	5.60288	4.56071	6.2724	5.80735	5.2891
6128	0	0	0	0	0	5.20555	5.88509	6.46923	6.50779	5.96809	5.44626	5.2854	3.89724	4.12928	4.62059	6.10224	4.82273	4.17792	4.91169	6.30925	5.3505	6.8802	6.86913
2575	0	0	0	0	0	4.84298	3.47249	4.91169	4.09592	5.9472	5.24793	4.0268	5.73064	3.23266	4.07895	5.36457	5.52982	5.95884	6.74012	5.55766	3.33628	3.87774	3.41954
2197	0	0	0	0	0	10.6857	10.4359	10.5272	10.3572	10.5911	10.4287	10.581	10.5714	10.1191	10.3337	10.4782	10.2986	10.2234	10.037	10.3742	10.3827	10.633	10.2343
6176	0	0	0	0	0	6.23458	7.18488	5.21723	5.37156	6.5345	7.14975	5.65535	6.62059	5.98868	7.35403	5.70321	7.01569	6.6014	5.61176	7.54071	6.99209	7.80607	5.80219
8747	0	0	0	0	0	5.84046	6.29829	5.79181	5.83542	5.75756	6.34696	6.3906	6.25172	5.64386	5.30378	6.05311	6.09803	5.26303	5.84046	5.44294	5.34341	5.21723	5.53605
6168	0	0	0	0	0	7.66463	7.97728	7.09803	8.45121	7.20848	8.68335	8.35799	6.59544	8.06663	6.08746	6.49665	7.67384	9.11946	6.36982	6.41278	6.853	6.74147	7.04658
390502	0	0	0	0	0	6.15583	5.57592	5.42962	6.69627	5.77083	6.38543	6.07682	6.95536	5.71973	6.25361	5.61765	5.1819	5.14568	6.23649	5.08746	6.24793	5.29278	5.10852
30817	0	0	0	0	0	4.49825	4.94953	7.38974	4.58496	3.44626	4.07039	3.23266	2.926	4.39232	5.35755	4.21723	4.91169	5.43962	6.5744	4.96347	5.23649	4.1375	5.36457
1733	0	0	-1	0	0	4.87774	3.51096	3.71149	3.33628	4.64386	5.01346	6.0268	3.9542	3.01792	4.926	4.59694	3.848	4.76553	4.848	3.49825	3.20163	5.20163	3.82782
4868	0	0	0	0	0	5.59096	5.69766	5.32193	4.9542	5.64962	6.45615	4.99095	5.89724	5.56071	4.79701	5.19771	6.03342	5.44294	5.71425	4.848	4.69488	4.56682	5.31107
5470	0	0	0	0	0	7.86975	8.58045	8.15987	8.21432	7.57667	8.19967	8.53877	8.31379	8.67349	8.74517	8.55459	7.8392	7.57818	8.4623	8.66853	8.48018	8.51412	7.76951
23434	0	0	0	0	0	6.10014	5.24031	5.94251	2.40599	6.23074	5.8679	4.54844	5.8679	5.20163	5.70598	1.32193	6.17592	3.56071	5.92837	5.57592	4.30743	6.31288	1.926
2151	0	0	0	0	0	5.31107	6.86171	5.93546	6.74281	5.20945	6.82018	4.84298	5.75756	5.79181	4.93546	6.98755	5.19377	4.67807	5.2854	6.65535	6.11686	5.54844	5.56682
8913	0	0	0	0	0	7.33985	5.63807	6.23266	7.09698	7.30925	6.7761	7.44708	7.73403	6.96809	6.4363	6.89966	7.2114	4.91169	6.23649	4.81762	7.71493	7.33896	6.67525
23562	0	0	0	0	0	8.09381	8.27566	8.01235	7.07361	7.16491	7.83352	7.8392	6.9507	7.16892	7.31741	7.5345	7.39575	7.1918	7.02791	7.52591	6.85425	7.53528	7.00225
84560	0	0	0	0	0	7.09698	8.7039	7.12825	7.09698	6.92719	7.31016	8.57516	8.32328	6.51885	7.6858	7.59021	9.26186	8.22304	7.77676	6.84172	8.54998	7.07146	6.8936
4225	0	0	0	0	0	4.56071	5.98868	4.72247	3.7866	4.6893	5.52982	4.48543	4.53605	4.52356	4.50462	5.00899	5.29278	3.32193	3.72247	4.59694	4.33628	5.73877	3.10434
3000	0	0	0	0	0	5.14975	5.64674	5.75221	5.04439	5.16591	5.2817	5.57894	5.84046	4.56682	5.25927	6.31651	5.97039	5.27053	5.84046	4.07895	4.71149	4.98185	5.07895
3834	0	0	0	0	0	6.73742	4.99095	6.50938	4.49185	5.80219	4.90207	4.20163	6.46597	4.26303	4.47249	6.1334	4.30012	6.37156	6.18982	4.57289	3.18587	5.29646	6.43796
5210	0	0	0	0	0	2.90689	3.63227	4.27053	4.93074	2.98185	4.19377	6.0268	5.16189	2.53605	4.1375	4.40599	5.49825	3.18587	3.82782	4.48543	4.83794	3.70044	1.96347
8456	0	0	0	0	0	3.7761	1.76553	4.70044	4.35755	5.84298	2.848	4.2555	3.62059	3.27798	2.8679	4.12928	5.88753	4.52356	4.67243	3.10434	4.53605	3.30743	3.88753
1417	0	-1	0	0	0	7.73403	6.92244	5.95652	6.12928	6.37678	7.56148	6.25361	8.04821	5.0268	6.09592	6.03342	6.1416	7.39146	5.91648	5.75221	5.83794	6.6865	7.48945
22833	0	0	0	0	0	4.60881	6.68089	5.57592	4.848	4.01792	4.72792	4.98641	4.18587	6.31832	4.32193	5.01346	4.67243	6.22304	7.26959	5.62059	6.6014	4.8679	4.73877
2018	0	0	0	0	0	7.00787	6.3147	5.97499	6.73064	4.43296	7.14364	7.26303	6.6837	5.70598	7.05853	6.94486	5.94953	4.04439	4.12102	6.17393	6.8125	4.50462	6.74685
79166	0	0	0	0	0	5.20945	5.08746	5.12928	5.35403	5.03562	4.82782	5.56986	4.60881	5.16591	4.98641	5.85549	5.76022	5.38888	5.2891	4.73877	4.66676	5.45615	5.36457
55023	0	0	0	0	0	9.69957	10.2483	9.31809	10.7432	10.5832	10.5003	11.2517	11.7813	11.2965	11.4938	11.3818	11.3867	9.37959	10.493	9.67825	10.6109	10.7314	10.6414
85021	0	0	0	0	0	6.63807	6.71973	7.05094	5.91169	7.32463	6.05094	6.39232	6.89845	6.27798	5.926	6.09803	6.48059	5.03122	6.4545	6.58346	6.65249	6.87036	6.22497
11248	0	0	0	0	0	6.60881	6.31107	6.17193	6.38198	5.64097	5.88753	6.21723	6.56377	5.90689	6.46107	6.43296	6.24793	5.50462	5.70874	5.32553	6.04439	6.84172	5.41954
57576	0	0	0	0	0	8.8205	7.87283	8.68475	8.20945	8.77873	8.71184	8.41278	8.71836	7.74551	6.58346	8.1179	8.52278	8.48341	8.75756	7.6844	8.41912	9.10303	8.53333
51517	0	0	0	0	0	9.98214	9.40237	9.96159	9.38414	9.4582	9.83352	9.55478	9.40024	9.13443	9.60936	9.53644	9.44336	9.30492	9.0864	9.43817	9.72928	9.53819	8.91498
85235	0	0	0	0	0	8.05528	8.2182	7.86542	7.77873	7.37678	8.2341	7.36019	8.20945	7.96058	7.7879	7.53605	7.08852	7.69558	7.96694	7.78856	8.19032	8.19623	7.87467
10564	0	0	0	0	0	9.10905	9.21602	9.72195	9.631	9.12102	9.01039	9.16214	9.3031	9.52239	9.33338	9.45389	9.51964	8.86233	8.99887	9.27519	9.04166	9.50243	8.63118
19	0	0	0	0	0	7.8802	7.58421	7.91588	7.91409	7.92896	7.97613	8.26585	7.61912	7.02459	7.86666	8.13443	6.23458	7.59694	7.74416	7.3505	7.51017	7.13134	7.62352
5046	0	0	0	0	0	6.69766	5.79442	6.52042	6.47249	6.30012	6.51096	6.05311	5.74147	5.61471	5.89482	6.49506	6.42291	6.32193	6.07468	6.34696	6.06178	5.9542	5.8505
2676	0	0	0	0	0	8.62826	9.21164	9.78578	8.50184	8.78038	8.88783	9.69105	8.73539	9.57365	8.96174	8.61066	8.06609	8.57554	9.38219	9.66693	8.76818	9.12153	8.99095
4143	0	0	0	0	0	8.64638	8.06878	7.55842	8.22497	8.63336	8.16692	8.04767	7.80542	7.93605	8.27705	8.34074	9.00422	8.16088	7.94369	7.45204	8.60992	8.20506	8.31741
5367	0	0	0	0	0	8.10748	7.39232	7.72247	7.61471	7.75489	7.55995	7.33807	7.44211	7.75087	7.34252	7.84486	7.81954	7.37504	7.52591	6.99435	7.59842	7.23362	7.51254
10879	0	0	0	0	0	9.43775	9.37938	9.23888	9.18908	9.44481	9.42962	9.19155	9.4187	9.23697	9.21529	9.35689	9.65785	9.0728	8.90839	8.85487	9.63934	9.15456	9.27543
10690	0	0	0	0	0	9.88295	9.73132	10.2365	9.79067	9.75689	9.95521	10.4013	9.17742	9.76719	9.77709	9.52278	9.3097	9.28309	9.85549	9.86465	9.89421	9.87391	9.64764
10803	0	-1	0	0	0	7.93487	7.79377	7.36194	8.12774	7.70598	8.0677	8.13391	7.71218	7.10119	7.13443	7.9384	8.02901	8.24031	7.8157	7.4545	7.36107	8.20457	7.77215
22990	0	0	0	0	0	8.01458	7.97728	7.46761	7.3336	6.60881	8.10171	7.02791	7.43129	6.31832	7.66391	8.04549	7.3345	7.50224	6.84172	7.42543	6.96347	8.3394	7.20457
85446	0	0	0	0	0	12.1441	12.2337	11.9402	11.5434	12.6651	12.3742	11.131	12.3664	11.9523	11.4317	12.3986	12.5759	12.2045	11.9964	12.0451	11.9529	12.4107	12.4192
8749	0	0	-1	0	0	8.24127	7.3156	7.07146	7.13031	7.6858	8.40045	7.01792	7.3637	6.40259	5.79961	8.16742	6.25361	6.83668	7.78594	6.4545	6.00225	6.85425	6.35579
26108	0	0	0	0	0	9.45779	9.52924	8.88966	9.05718	9.54824	9.11712	8.37678	9.26796	8.76255	8.34829	9.43588	9.53411	9.02348	8.55995	8.2484	8.89148	8.92303	9.12516
25775	0	0	0	0	0	8.93428	7.97327	9.01039	8.08799	8.34784	8.17542	5.62644	8.02348	7.70252	7.76089	8.6077	8.51017	8.30012	5.8679	8.09329	7.2937	8.29692	8.24079
84612	0	0	0	0	0	9.13391	9.52356	9.34296	9.2731	9.898	9.25314	8.81922	9.51668	9.47127	9.17916	9.47776	10.1783	8.74886	8.72315	8.87774	9.21383	8.90659	9.13673
26105	0	0	1	0	0	10.9941	11.529	11.8129	12.3591	11.719	11.6521	11.916	11.1896	11.8382	12.6631	11.9828	10.9287	11.1032	11.6802	11.9201	12.4561	11.8583	11.4309
389715	0	0	0	0	0	7.85798	7.44543	7.81442	8.08215	7.87036	7.13648	7.52591	7.23074	7.49985	7.50303	7.13545	7.44874	7.29002	5.32193	7.58421	7.32283	7.08002	6.6851
51109	0	0	0	0	0	10.6413	9.93811	10.1997	9.6786	10.6049	11.1413	10.1267	9.29715	9.75439	10.2065	9.24793	9.83431	10.7735	10.2512	10.5909	10.2705	10.8085	11.4764
346157	0	0	0	0	0	9.84423	9.82464	10.4254	10.1668	10.1288	9.56605	9.81698	9.83968	10.3231	10.5761	10.4548	10.26	9.91886	10.0859	10.5078	10.3154	10.3849	9.62333
202559	0	0	0	0	0	10.5453	10.6504	11.01	11.216	11.2173	10.4487	10.7595	11.2127	11.207	11.5687	11.1234	11.3527	10.8354	10.6882	11.2869	11.2755	11.4584	10.5011
6934	0	0	0	0	0	10.4801	10.7776	10.6972	10.7488	10.5882	10.2882	10.4912	11.3218	10.8788	10.9664	10.8542	10.9064	10.7128	11.0213	11.1043	10.8791	10.8946	10.5342
9693	0	0	0	0	0	12.3419	12.373	11.9508	12.0115	11.9933	12.0713	12.3529	12.4582	12.2249	12.4627	12.1263	12.29	12.3478	12.5	12.0622	12.0402	12.046	12.0078
5174	0	0	0	0	0	12.0399	11.9958	12.1177	11.9281	12.007	12.0998	12.4212	11.7335	12.051	12.2844	12.1708	11.7571	12.1571	11.7481	11.7571	11.745	11.0958	11.8807
5170	-1	-1	0	0	0	10.4424	9.22014	9.56472	9.06313	9.47917	9.81154	9.55593	8.64133	9.12464	9.47998	9.72503	9.54071	10.2844	9.15102	9.31447	9.51787	9.52258	9.64872
10239	0	0	0	0	0	5.98868	5.17393	5.57894	4.62059	4.76022	7.38888	5.35755	4.97728	5.02237	5.66959	6.54381	4.89239	6.16993	4.77083	4.14568	5.98185	6.97728	6.1334
790	0	0	0	0	0	11.0092	11.1596	11.0311	10.7805	10.5514	10.6184	11.2413	11.5815	11.2691	11.3445	11.231	11.1567	11.3278	11.4107	11.2479	11.0889	10.4193	10.7838
8220	0	0	0	0	0	8.05907	7.19377	7.78921	7.11998	7.33092	7.38974	6.71149	7.71081	7.45615	6.72656	7.49985	7.824	7.8392	6.8936	7.33718	6.65964	7.57365	6.33628
1120	0	0	0	0	0	2.37851	1.07039	3.926	2.23266	2	4.848	2.32193	1.53605	1.88753	2.65535	3.56071	4.20945	2.82782	3.21723	1.96347	1.88753	1.96347	1
7764	0	0	0	0	0	8.41066	8.44128	8.10171	8.36282	8.17891	8.32778	8.63771	7.5812	7.59021	7.92778	8.38629	7.43463	8.26632	8.36194	8.82972	7.94486	8.64386	7.61765
3126	0	0	0	0	0	3.15381	2.65535	0.378512	3.6893	2.60881	1.26303	1.67807	4.97728	3.03562	2.94486	4.16189	4.44626	1.88753	5.24031	4.93074	3.71149	-0.736966	4.97269
11102	0	0	0	0	0	9.72144	9.16993	9.4625	9.64295	9.36019	9.47127	9.85534	8.64997	8.93103	8.75689	9.50978	9.11738	9.48301	9.30743	9.11009	9.32305	9.35623	9.39232
10929	0	0	0	0	0	7.85922	8.59246	8.90629	7.67384	7.71287	8.44667	8.24982	7.40599	8.55919	8.53528	7.36982	7.67243	8.45861	7.38888	8.79896	9.072	6.73877	7.19869
8546	0	0	0	0	0	10.9226	10.9055	10.9193	10.6635	10.5314	10.2573	11.0075	10.3735	10.8215	10.7998	10.7171	10.3919	10.5432	10.6354	10.9202	10.614	10.5246	10.3807
10495	0	0	0	0	0	7.99887	7.95768	6.30195	7.90569	8.20897	7.19967	7.55919	7.8009	7.08852	7.15684	7.97785	7.20555	6.00899	6.48382	6.41616	7.39746	6.90087	5.73606
8614	0	0	0	0	0	9.28054	9.17592	9.17717	8.89754	9.1004	9.13366	9.70511	9.25644	8.93428	9.35271	9.13083	8.96492	9.07227	9.05338	8.87437	8.30652	9.46475	8.81057
9690	0	0	0	0	0	7.83226	7.71493	7.58271	7.32733	8.2817	8.50581	7.72383	7.80607	7.70321	6.16993	7.66178	8.32103	7.28077	8.1644	8.28633	8.14873	6.47897	7.33271
11083	0	0	0	0	0	9.24103	9.47188	8.91648	8.87036	9.20506	8.89542	8.63699	8.84298	8.42417	8.35711	8.61655	8.87989	9.04685	9.20163	9.10617	8.96174	8.26725	9.15152
1676	0	0	0	0	0	9.08826	9.07521	8.8009	8.57894	8.70321	8.75989	8.07788	8.8009	8.19377	9.13289	8.95739	9.49486	8.72758	8.75188	9.1393	9.05202	8.9472	8.9571
6135	0	0	0	0	0	11.1694	10.7702	10.5742	10.7167	10.6323	10.7434	10.9475	10.6778	10.4628	10.6155	10.6547	10.7279	11.055	10.526	10.8345	10.8661	10.723	11.001
6924	0	0	0	0	0	10.7726	10.4139	10.3691	10.6077	10.2779	10.565	10.8027	10.4816	10.524	10.314	10.4774	10.547	11.0753	10.5447	10.5119	10.4205	10.3175	10.4645
79053	0	0	0	0	0	8.67136	8.36413	8.76719	8.77182	8.83983	9.05772	8.74987	7.98698	7.73268	8.27566	8.68194	8.36413	7.88448	8.7187	8.53294	8.63408	8.49705	8.79928
905	0	0	0	0	0	11.9445	11.5504	12.1765	11.526	11.4258	11.6734	11.8738	11.2091	11.8123	12.0365	11.4271	11.6874	11.5605	11.6086	11.8365	11.5872	11.6961	11.4094
5414	-1	0	0	0	0	9.59283	8.48824	9.68755	9.80365	10.3361	9.69471	9.48864	8.49506	9.41278	9.47533	10.1075	10.2522	9.61324	8.77512	9.44274	9.62936	10.1571	9.75272
10234	0	0	0	0	0	9.04111	8.84046	8.80542	9.63554	8.95623	9.43775	9.73115	9.20945	9.53508	9.40918	9.7705	9.31899	8.77149	7.97499	8.92955	8.9263	8.66463	9.60641
9486	0	0	0	0	0	5.8802	5.2891	6.94486	7.08852	4.96809	7.49905	6.59246	7.0917	6.63807	5.41278	5.1375	5.03562	4.3505	7.17891	4.46597	5.16591	6.36457	6.27053
137886	0	0	0	0	0	8.06663	7.49025	7.01123	7.47492	7.48301	7.59768	7.17692	7.21917	7.16993	8.23601	7.88631	7.43045	7.80993	7.08321	7.84862	7.62644	7.86171	7.55152
663	0	0	0	0	0	9.36741	8.89845	9.46577	9.22593	10.1071	9.20016	9.06958	9.2976	9.4731	8.85674	9.18289	9.73302	8.73742	8.4733	9.33002	9.54651	9.78496	9.35116
55756	0	0	0	0	0	10.8971	10.7235	10.7497	11.4376	10.7061	11.0934	11.4563	11.0252	10.6343	10.9554	10.7438	10.553	11.2418	10.5239	10.7736	11.217	11.0606	11.0918
9684	0	0	0	0	0	6.88387	6.60733	7.74819	6.94837	7.64602	6.68089	7.69975	6.91049	6.9472	7.26491	7.32823	7.1375	7.38543	6.84298	7.63227	8.01625	7.81186	6.2724
5087	0	0	0	0	0	10.6181	10.2929	9.98014	9.87836	10.1468	9.91663	9.78888	10.39	10.0126	10.0007	9.63898	9.92615	10.5605	10.4199	10.1982	9.93605	9.80413	9.76321
5469	0	0	0	0	0	7.97154	8.04876	8.52199	8.32328	8.56377	8.16491	8.5345	8.68965	8.46434	8.25503	8.27752	8.54419	7.72315	8.27333	8.61102	8.46271	8.85393	7.58871
1390	0	0	0	0	0	10.1102	10.1425	10.1424	10.661	9.73098	9.93162	10.3551	10.4783	10.5375	10.4735	10.0189	10.3081	10.3122	10.2124	10.2888	10.6768	9.8051	10.4528
719	0	0	0	1	1	5.18982	7.41785	4.43296	4.86295	7.04111	7.60363	5.12102	4.90689	6.67101	4.48543	6.90448	7.00225	4.82782	5.83542	4.42626	6.33985	6.04439	6.98527
9683	0	0	0	0	0	10.0775	9.91722	9.9928	10.0549	9.94046	10.0301	9.79523	9.56605	9.97284	10.1674	10.136	10.0518	10.1888	10.0728	9.99901	10.0364	9.64295	10.0352
5790	0	0	0	0	0	12.2567	12.7756	12.3032	12.3706	12.2662	12.361	12.3679	13.0233	12.6623	12.5189	12.3289	12.136	12.287	12.6884	12.2411	12.2493	12.3185	12.4293
23060	0	0	0	0	0	7.47168	7.51885	8.39275	7.3837	7.96521	7.28725	7.59395	7.87098	7.78594	7.2724	7.57137	7.6575	6.55305	7.40514	8.38586	7.64458	7.74147	7.77017
10232	0	0	0	0	0	10.2615	10.563	9.76603	10.1326	10.6313	10.1458	9.84737	10.3399	10.2937	10.1171	10.7994	10.6843	10.0485	9.98527	9.67807	10.0513	10.4532	10.2172
9682	0	0	0	0	0	9.58252	9.13057	9.54593	9.23984	9.77594	9.17318	9.77676	8.78365	9.296	9.21965	10.1102	9.99633	9.05311	8.87437	8.94632	8.808	9.6471	8.99661
9937	1	0	0	0	0	11.7449	12.8819	11.2973	11.4687	12.2973	11.774	11.1388	13.0613	11.061	11.7678	12.6086	12.3004	11.7401	12.7857	11.1171	11.0471	11.952	11.9955
7541	0	0	0	0	0	10.0959	10.4516	9.82544	10.1614	10.522	10.1626	10.2306	10.2637	10.1849	10.0914	10.4898	10.4608	9.62278	9.86975	9.99958	10.2329	10.1114	10.2759
10231	0	0	0	0	0	9.13237	9.16138	9.7065	9.49486	9.90162	9.28332	9.90298	9.66622	9.7662	9.4292	10.0798	10.1589	9.60511	8.9431	9.11868	9.92303	9.87114	9.71733
3784	0	0	0	0	0	10.3098	11.541	11.2542	11.3206	11.8955	10.6811	11.0135	11.6944	11.3811	10.8248	11.3441	11.2088	10.2715	10.7093	10.8289	11.2589	10.9341	10.7526
4734	0	0	0	0	0	10.6552	10.5716	10.0856	10.0823	10.6393	10.2075	10.5258	10.6029	10.2396	9.86836	10.87	11.1251	10.6262	10.1838	10.0369	10.1587	10.334	10.2827
23303	0	0	0	0	0	9.18809	9.26843	9.24935	9.39618	9.12774	9.40748	9.77099	9.25597	9.63463	9.05582	9.64223	9.65982	8.52082	9.03452	9.33338	8.88905	9.24222	9.5159
10227	0	0	0	0	0	7.89239	8.4814	8.5763	7.97671	8.19673	6.81762	9.37025	8.22062	8.01179	8.65821	7.71012	7.2854	8.44708	8.10381	7.38974	8.23074	8.2341	8.31424
11113	0	0	0	0	0	7.90026	7.87958	7.90207	7.99548	7.00787	7.97728	7.33092	5.27426	6.34696	5.02237	7.84235	7.97957	4.59096	5.31832	7.07575	6.18785	7.41024	6.88509
205564	0	0	0	0	0	11.178	11.8549	11.6546	11.5042	11.0267	11.2404	11.6958	11.8914	11.6729	11.8624	11.1933	11.2773	11.5157	11.8805	11.9417	11.7486	11.0569	11.5786
7107	0	0	0	0	0	7.25267	5.62352	6.35403	5.45943	5.27798	6.22304	5.99322	5.05745	5.29278	5.8802	5.95884	5.63517	4.97728	5.33271	5.92837	5.22497	7.71836	7.04876
6584	0	0	0	0	0	10.2747	10.4414	10.2849	10.309	9.90809	10.0137	10.1541	10.0924	10.2983	10.2722	9.9555	9.99393	10.0945	10.3746	10.4188	10.303	9.77	10.1599
200576	0	0	0	0	0	10.455	10.4556	10.7233	10.4382	10.6449	10.879	10.6926	10.228	10.3381	10.5167	10.542	10.1987	9.81986	10.3804	10.4646	10.1367	10.4691	10.5169
7738	0	0	0	1	0	5.21723	4.0268	5.37156	5.73877	5.7252	6.26866	5.54535	4.07895	4.42626	5.57894	6.45943	5.58195	5.71149	5.75221	4.96347	5.14568	6.65392	3.74416
8548	0	0	0	0	0	10.1425	10.2533	10.7623	10.6748	10.59	10.0395	10.6435	10.3735	10.2386	10.5538	10.7869	9.43421	9.56014	10.0513	10.6259	10.0568	9.72826	9.80542
9576	0	0	0	0	0	8.05202	8.38672	8.23218	8.83447	8.72485	8.24174	8.34074	8.46679	8.57894	8.46964	8.81858	8.6532	7.95884	7.83857	8.27146	8.93428	8.80349	7.64386
23057	0	0	0	0	0	10.6381	10.8219	10.6289	10.6463	10.5005	10.5362	10.4389	11.3241	11.034	11.3829	10.5808	10.807	10.9867	10.9302	11.0941	10.9355	10.4093	10.7875
9673	0	0	0	0	0	9.91498	8.44211	9.80381	9.17343	10.2801	8.76785	8.45984	8.33226	9.01903	8.2427	9.24246	9.5567	9.81746	8.28216	9.64313	9.30652	9.78709	9.01039
9672	0	0	0	0	0	9.68633	9.79555	9.108	9.85237	9.43275	9.92139	9.59208	9.72195	9.50442	9.37199	9.72724	9.32486	9.20945	9.38909	9.17692	9.18314	9.29255	10.0336
26038	0	0	0	0	0	8.32643	7.45943	8.14771	8.01792	8.00394	7.80542	8.06824	7.59395	8.25503	7.22882	8.22834	8.59283	8.26913	7.54148	7.98925	7.88448	7.91648	7.92303
9469	0	0	0	0	0	8.14924	8.15987	7.93015	7.53294	6.37156	6.7046	7.12102	7.53993	7.17592	6.19574	6.5157	7.26209	5.48543	7.27705	6.18388	5.97957	6.20555	7.1918
9670	-1	0	0	0	0	6.08534	5.21723	5.34696	6.88874	4.98641	5.2891	5.95884	4.92125	5.54535	5.2555	6.15178	6.52826	5.58496	4.26303	6.41785	5.14975	5.90929	2
55621	-1	0	0	0	0	8.93811	8.18388	9.18884	8.98925	8.86016	8.90569	8.86666	7.79766	8.96924	8.91528	9.00534	9.13878	8.79474	8.14619	9.29783	8.75756	8.43754	8.76587
5116	0	0	0	0	0	11.336	11.4997	11.3326	11.6644	10.931	11.3333	11.7021	11.7447	11.2423	11.5913	11.3685	11.233	11.7694	11.7844	11.4172	11.7974	11.379	11.5115
1292	0	0	0	0	0	10.1411	9.81506	10.08	10.1818	10.0565	9.88996	10.0149	9.87974	9.79928	10.2976	10.0086	9.78529	10.176	9.6865	9.64674	10.0515	9.82209	9.49825
9667	0	0	0	1	0	7.47978	7.87713	8.45286	7.99661	8.18289	7.78333	7.08215	8.10957	7.6872	7.4733	7.98356	8.23362	7.42206	7.3505	7.51806	7.60066	8.12412	8.19673
5190	0	0	0	0	0	6.2817	6.02237	5.74147	6.83668	7.2937	6.92955	6.89239	5.88996	5.3147	6.00225	7.14975	7.31651	5.89724	6.16591	5.15381	6.1819	7.26959	5.3505
2588	0	0	0	0	0	9.74483	9.17567	9.22569	9.41827	9.70753	9.66747	9.34674	9.45635	9.28679	9.50641	9.95826	9.89451	9.28563	9.08879	9.23817	10.0006	9.80752	9.91767
26278	0	0	0	0	0	10.2574	10.1673	10.1976	10.0444	10.256	9.82353	9.92615	10.7302	9.93737	9.87498	10.4008	10.9684	9.90869	10.1467	10.0938	10.1623	9.4625	10.0569
5345	1	1	0	0	0	8.78627	9.38543	9.26913	8.49905	8.6268	7.99944	8.46964	9.32688	9.40514	7.95245	8.56567	8.74584	8.53916	9.19106	9.28216	9.15558	8.45162	8.02791
818	0	0	0	0	0	11.8576	12.2207	11.9138	12.2335	11.7241	12.0087	11.9891	12.1468	11.8246	12.0002	11.8068	11.6579	11.7297	12.0568	11.7806	11.8914	11.7441	11.684
5267	0	0	0	0	0	8.01235	7.90087	8.19918	8.27473	8.26913	7.6359	8.10434	8.20114	8.19869	7.62717	8.31379	8.13289	7.61765	7.62717	8.17692	8.4187	8.06824	7.43129
25966	0	0	0	0	0	9.62881	9.06043	9.07788	9.08534	10.1411	9.69436	9.8889	9.63209	9.7662	9.49825	10.301	9.95696	9.42438	8.75422	9.14975	9.24508	10.0669	9.21189
6697	0	0	0	0	0	10.0534	10.5151	9.91079	9.73471	10.0837	10.3906	10.0069	9.69488	10.5381	9.75689	10.0876	10.2327	10.4353	9.74281	10.0604	10.2186	10.7904	10.181
5348	0	0	0	0	0	8.45409	8.95012	8.21675	8.03507	8.84862	9.38608	8.55228	8.87006	8.99633	8.30424	8.33851	8.93811	8.23793	8.15228	8.75656	8.29232	9.15381	9.57648
23302	0	0	0	0	0	9.5651	9.47917	9.68106	9.57932	9.5345	9.73454	10.0172	9.46862	9.36413	9.5378	9.62662	9.62662	9.38995	9.35689	9.50997	9.47614	9.13494	9.64097
9425	1	1	1	1	0	12.917	14.0813	13.974	14.2288	13.9631	13.7395	13.6297	14.478	14.2881	14.259	14.1184	13.8352	12.9226	14.0721	14.0765	14.1557	13.7601	13.6552
202	0	0	0	0	0	8.32193	8.02735	7.5947	8.4582	8.3015	8.41278	8.21286	8.3147	7.18982	8.3336	8.17243	7.91588	7.3733	8.06824	7.35667	7.58045	8.64422	7.77939
135	0	0	0	0	0	7.3672	6.56986	7.22304	7.81186	8.34563	8.16993	7.04002	7.68018	7.2182	7.29278	7.28355	7.82337	7.97154	7.10014	7.2891	8.21043	8.33316	7.79312
11322	0	0	-1	-1	0	11.9162	11.609	11.3283	11.0808	10.7361	11.5273	11.8797	11.3429	11.3338	11.3062	11.1326	11.1441	12.0668	11.8675	11.3725	11.1056	11.2295	11.58
26574	0	0	0	0	0	6.78921	6.6879	7.61765	6.76155	7.88753	6.27053	7.5947	7.44045	6.90689	6.00899	8.21868	7.54844	7.51885	7.14568	7.62132	7.06717	7.75422	6.82528
5884	0	0	0	1	0	8.95478	8.25125	8.74349	8.75989	10.147	8.73098	8.54651	8.93458	9.32328	8.78627	9.52904	9.90734	9.18066	8.38198	9.12696	8.85237	10.5201	9.01179
10615	0	0	0	0	0	10.6235	9.27589	9.6001	9.33427	9.48281	10.1652	9.80478	9.40621	9.83305	9.97456	10.1179	10.3425	10.3865	9.44211	9.93162	9.68264	9.64854	10.0116
5293	0	0	0	0	0	10.3949	10.4568	10.0146	10.2717	10.0539	10.3014	9.97971	9.98712	10.0384	10.2917	10.3375	10.1072	10.1839	10.2274	10.256	10.2386	9.80235	10.1833
6821	0	0	0	0	0	10.7003	10.5013	10.3631	10.2345	10.6684	10.3333	10.6389	10.7214	10.41	10.7649	10.907	11.0968	10.5434	10.4358	10.227	10.401	10.6062	10.2743
1294	0	1	0	1	0	8.43171	7.76288	9.03397	8.75322	9.16641	8.4818	8.35094	8.13597	9.15785	7.57137	9.26796	8.53333	8.48623	7.90629	9.39596	8.61545	9.13366	8.20408
57187	0	0	0	0	0	13.0755	12.4401	12.3391	12.6033	12.9225	13.477	12.7404	12.5936	12.5935	12.9807	13.2456	13.5099	12.926	12.4708	12.302	12.4678	13.0173	13.5195
636	0	0	0	0	0	10.1235	9.85891	10.5518	10.2317	10.0135	10.3382	10.553	9.74584	9.63572	10.577	9.95884	9.631	10.0349	10.4124	10.3733	10.5068	10.2084	10.4783
6362	0	0	0	1	0	7.85798	7.62425	7.87098	8.17842	8.84862	7.82464	8.32103	7.81826	8.14262	7.28448	9.00169	8.65964	7.61618	7.77873	8.42752	8.23218	8.40259	8.01402
27246	0	0	0	0	0	9.92481	9.68912	9.56453	9.70719	10.0475	10.1785	9.87636	9.79669	9.66977	9.97585	9.97943	9.83715	9.57535	9.80655	9.83178	9.99803	10.225	10.2463
9666	0	0	0	0	0	11.2969	11.9545	11.7065	11.8578	11.7408	11.6759	11.8348	11.9815	11.8136	11.7234	11.7797	11.5646	11.2935	11.793	11.63	11.9125	11.6083	11.6464
23396	0	0	0	0	0	14.4764	14.1599	14.0201	14.0826	13.8736	14.0809	14.3873	14.0295	14.4355	14.1205	13.7861	13.7357	14.7067	14.3365	14.2222	14.2927	14.0639	14.18
26136	0	0	0	0	-1	7.72247	7.72928	7.18587	5.89966	6.05961	6.03562	8.03122	7.86666	7.14262	6.92006	7.06717	6.97269	6.54689	7.36457	6.56834	7.41024	6.02901	4.98185
6720	0	0	0	0	0	6.52826	5.42626	6.81506	4.78136	7.40854	5.59395	6.64818	4.08746	4.34341	4.853	6.13545	7.50303	6.43129	4.97728	7.25456	6.62498	7.3966	7.12102
7164	0	0	0	0	0	7.02791	6.47897	6.08746	5.95652	5.87774	3.16993	6.1127	5.848	5.10014	5.54226	6.78529	6.62205	5.8802	3.67807	3.81762	3.87774	6.67666	6.22497
3714	0	0	0	0	0	8.20114	7.46597	8.38198	8.47492	8.72724	8.81602	8.4814	8.70943	7.81506	8.76089	8.94544	9.56548	7.97441	7.0607	8.00394	7.34873	8.04767	8.0207
1759	0	0	0	0	0	5.99095	5	5.42962	5.18982	5.27798	6.12516	5.69488	5.22497	5.1127	5.60585	5.40259	5.61471	5.59395	5.88996	6.0268	5.08321	5.6837	5.58496
7739	0	0	0	0	0	5.35403	5.10434	5.25172	4.88753	5.16591	5.44626	5.23266	4.76022	4.35755	5.15785	5.63807	5.05745	4.9542	4.96347	4.36457	4.07895	5.04876	5.10852
6653	0	0	0	0	0	9.16038	9.16138	9.20433	9.22473	9.24698	9.1249	8.91528	9.13545	9.16942	8.7418	9.40875	9.47634	8.6632	8.43546	8.68825	8.94251	8.64277	8.66534
22843	0	0	0	0	0	8.0917	7.72383	8.0493	7.57061	7.33092	6.55919	7.6575	8.02181	7.08852	5.92125	7.75489	6.01569	7.46679	5.70598	6.80993	7.03012	8.65356	7.31922
6788	-1	0	0	0	0	7.12412	4.90689	6.87897	6.59544	5.66959	4.93546	6.35931	4.87774	6	5.0268	7.24413	7.42878	7.15987	5.21723	7.42459	4.08746	6.91767	7.0433
116039	0	0	0	0	0	7.89845	7.58721	7.50224	8.29737	7.52513	7.71425	8.03177	7.79442	7.49105	6.65392	7.52199	7.82718	7.88692	8.31334	7.72315	8.1819	8.56796	8.20604
5993	0	0	0	0	0	6.59096	7.21626	7.17592	6.26491	6.55612	6.76553	7.30104	7.24603	6.3505	6.66107	5.07468	5.89724	6.65678	6.12928	5.61176	6.95536	7.38716	6.61618
118	0	0	0	0	0	6.26491	6.8936	6.70598	7.53993	6.86419	4.6893	6.75756	7.06286	6.02237	5.6865	6.63662	7.14975	6.88264	7.20359	7.2075	7.18388	5.81506	7.00787
10160	0	0	0	0	0	10.6452	9.66782	9.92481	9.99774	9.8051	9.8756	9.8572	9.75071	9.47168	9.39189	9.86403	9.58496	10.1392	10.1411	10.0247	9.62863	10.4616	9.62626
4477	0	0	0	0	0	7.92006	7.5812	8.07735	7.59171	8.29692	7.75288	8.10381	7.97097	7.86171	7.26021	7.79766	7.61324	8.09961	8.24698	7.80155	7.75756	8.5763	7.4446
2803	0	1	0	0	1	5.92362	6.87036	6.78529	6.65105	7.25739	6.70736	5.61765	4.60881	6.71287	5.07895	5.48543	6.25361	4.12102	5.53605	4.73877	4.64386	6.25172	5.31832
5905	0	0	0	0	0	6.2211	5.44626	5.52982	5.18982	5.30012	6.04658	5.89966	5.90207	4.61471	5.49506	5.29646	5.56986	5.51412	7.59768	5.22497	5.82018	6.21529	5.1416
286	0	0	0	0	0	1.848	2.1375	5.06178	2.3505	4.36457	5.90689	3.848	2.90689	5.12516	2.32193	3.27798	3.98185	3.29278	5.0045	2.58496	4.30743	5.56071	4.35755
7020	0	0	0	0	0	6.01792	6.49985	6.20945	7.20359	6.29462	6.59991	6.824	6.70321	6.03342	6.33628	6.72656	6.16792	5.86047	6.65821	6.75889	6.24982	5.66107	6.28355
5819	0	0	0	0	0	9.29967	9.37656	9.00338	9.00619	9.11166	9.24935	9.05365	9.42752	8.93517	8.85829	9.02486	9.24222	9.00619	8.80413	9.0728	8.44253	9.25337	9.12696
5499	0	0	0	0	0	8.63771	7.99605	8.25408	8.26679	8.73132	9.14032	8.46312	8.46883	8.22786	7.95128	7.84674	8.48784	8.38414	8.69523	8.2182	8.13648	8.93221	8.86542
6477	0	0	0	0	0	5.21723	4.74416	4.43962	3.96347	4.77083	3.26303	5.7252	4.77083	2.37851	6.21917	4.39917	3.10434	3.96347	3.97269	2.40599	5.75489	5.87036	5.67243
83752	0	0	0	0	0	10.4382	10.2176	10.88	11.0769	10.8931	10.409	11.0593	10.4008	10.5732	10.5895	10.8987	10.7835	10.4005	10.6706	11.048	10.7625	11.1595	10.8667
6432	0	0	0	0	0	5.86295	4.90207	5.2891	4.07895	4.49825	5.74685	4.07895	4.66676	3.98185	5.24031	4.47897	5.10014	4.54844	3.926	6.02459	4.84298	4.41278	4.39917
7094	0	0	0	1	0	4.66676	6.12722	6.14771	5.76288	6.27798	6.05745	4.39917	4.40599	6.22304	4.23266	5.93074	5.6837	2.90689	6.31651	6.04002	4.06178	5.29278	6.26491
9512	0	0	0	0	0	2.53605	2.32193	2.58496	2	2.51096	3.40599	2	3.16993	2.94486	2.10434	3.08746	2.16993	1.1375	2.37851	3.43296	3.08746	3.49825	1.88753
1827	0	0	0	0	0	8.18289	7.97499	8.72212	8.11686	7.77347	8.06555	7.0045	6.8125	7.78529	7.65177	6.31288	7.92896	7.13031	7.45204	6.51096	6.17193	6.8679	8.50621
23014	0	0	0	0	0	10.8669	11.26	11.0195	11.1753	10.465	10.6209	11.0288	11.447	11.1821	11.4109	10.9856	10.5916	11.1651	11.4018	11.109	11.2303	10.5594	10.7726
23013	0	0	0	0	0	10.9628	10.6025	10.6139	11.0082	11.3988	11.1696	10.8728	10.8572	10.6198	10.8636	11.1657	11.1813	11.1507	10.6506	10.6838	10.8943	11.5658	11.2248
10247	0	0	0	0	0	6.75756	3.926	4.30743	3.62059	5.02237	3.29278	6.29646	4.41954	3.30743	6.5157	4.48543	4.43962	5.44294	6.57592	6.05961	4.91169	5.22882	3.82782
9368	0	0	0	0	0	5.30743	5.17792	5.25927	5.12516	5.65249	5.27053	5.70321	5.4822	5.39575	5.07468	5.62936	5.64962	4.83794	5.72247	5.10014	4.97728	5.87036	5.77083
989	0	0	0	0	0	12.0873	12.6677	11.4772	12.6123	12.6231	12.6892	11.3024	12.5031	12.214	12.278	11.8915	11.6599	11.6444	11.4611	11.053	11.9737	11.9503	11.634
8773	0	0	0	0	0	9.33047	9.02459	9.55094	9.10303	8.90388	9.26515	9.42606	8.72007	9.04903	8.90026	9.65123	8.72588	10.0992	9.09856	9.30195	9.43442	8.2724	9.67754
8603	0	0	0	0	0	14.5016	14.4708	14.0984	14.306	14.6945	14.568	13.8707	14.2812	14.0467	13.9609	14.1002	14.5018	14.5273	14.3161	14.0802	14.5722	14.5059	14.603
2319	0	0	0	0	0	14.5856	14.3881	14.3085	14.2587	14.3768	14.5675	14.2789	14.1933	14.3152	14.2349	14.1794	14.4356	14.9286	14.7211	14.5415	14.356	14.4805	14.6993
23012	0	0	0	0	0	14.8661	14.9037	14.7988	14.8229	14.9054	14.7506	14.6604	14.9909	14.8918	14.7045	14.6406	14.7358	15.2014	15.0615	14.9202	15.1827	15.0464	14.9551
9295	0	0	0	0	0	6.46271	3.89724	6.75622	6.39746	5.20163	5.16993	6.40259	4.6893	4.72247	6.61912	6.05745	6.52669	5.36107	6.30012	6.69209	5.34341	6.6893	4.7761
4005	0	0	0	0	0	4.1127	4.14568	4.24031	4.90207	5.07039	4.91169	3.10434	4.26303	3.99095	4.12928	4.56682	5.3505	4	3.54844	3.32193	4.19377	4.64386	6.74685
65125	0	0	0	-1	0	14.7928	14.9212	14.7535	14.6052	14.0114	14.6589	15.0288	14.856	15.1199	15.0713	14.2962	14.0616	15.1537	15.1834	14.9752	14.7382	14.3796	14.7374
8140	0	0	0	0	0	15.6384	15.7336	15.3928	15.5266	15.6255	15.7732	15.6601	15.8506	15.5722	15.6255	15.2732	15.3722	16.0005	16.0406	15.7131	15.6913	15.7504	15.8218
55251	0	0	0	0	0	15.7026	15.7754	15.4642	15.5867	15.5127	15.7713	15.9142	15.9495	15.8206	15.9879	15.5473	15.4071	16.1864	16.0824	15.7901	15.6527	15.7902	15.7931
4661	0	0	0	0	0	5.8505	6.34518	6.11061	6.46271	6.79181	5.96809	7.31651	7.08746	5.64674	5.79442	7.44294	7.33628	5.20555	7.23458	4.34341	6.6279	6.56529	7.43546
9415	0	0	0	0	0	5.19771	5.06609	5	5.20555	5.14568	6.7761	6.09803	6.24982	4.43296	4.90207	5.36457	7.76752	6.78267	5.08321	5.60881	4.74953	7.0607	5.61471
7703	0	0	0	0	0	15.9448	16.121	15.8479	16.1619	16.2957	16.3104	16.0304	16.3632	16.0521	16.3012	16.1315	16.1932	16.2949	16.3266	16.1482	16.2681	16.579	16.2729
10154	-1	0	0	0	0	4.79181	3.6893	4.92125	6.35403	4.04439	3.80735	4.72247	4.05311	4.74416	4.69488	5.72792	4.27053	6.45121	5.01346	6.1334	6.16993	5.37156	6.59842
339287	0	0	0	0	0	6.84674	6.95536	7.58796	6.52982	7.80413	7.21237	7.49346	5.98641	7.59021	7.07575	7.50859	7.3505	7.45861	6.11686	6.05961	6.96347	6.46434	6.18982
55832	0	0	0	0	0	3.10434	1.80735	2.8679	3.01792	2.56071	2.37851	3.64386	3.94486	2.23266	3.7761	3.20163	3.80735	3.926	3.07039	5.60585	4.62644	4.15381	2.63227
8402	0	0	0	0	0	7.53372	7.66035	7.24793	7.97499	8.47816	7.7879	8.64241	6.36632	8.19623	8.28123	8.71149	6.81506	7.85674	8.30834	7.7286	7.20848	7.93664	7.848
54939	0	0	0	0	0	4.76022	5.70044	6.58646	5.33628	7.16289	6.79572	6.10434	5.0045	3.82782	6.27612	5.4363	6.71699	6.42459	3.54844	6.0268	6.21529	6.94017	6.34696
8976	0	0	0	0	0	13.6025	13.5251	13.2703	13.45	13.0644	13.1637	13.4024	13.1801	13.3683	13.5699	13.1501	13.1487	13.5378	13.4768	13.3036	13.5082	12.9904	13.2666
55	0	0	0	0	0	6.78398	6.55766	6.50779	6.59694	7.13237	5.24413	5.96809	6.67525	5.84046	6.2211	6.09803	6.22304	6.66391	5.89239	5.98641	5.87036	7.32283	6.80349
8636	0	0	0	0	0	3.21723	3.23266	3.64386	5.2211	6.26491	4.15381	5.80993	4.49185	2.67807	3.05311	3.90689	4.96347	3.10434	3.26303	2.3505	2.848	4.70598	2.80735
10616	0	0	0	0	0	7.48059	7.01903	6.65105	6.56529	6.58045	6.95303	7.20163	6.39232	6.71287	6.56224	6.74551	6.90929	6.77873	6.71287	6.61176	6.3906	6.51096	6.78529
5148	0	0	0	0	0	9.86759	9.67402	9.84831	10.0325	9.82623	9.70148	10.1016	9.78152	9.52806	9.46944	9.57042	9.94354	9.71253	10.1426	10.1859	9.92837	10.3491	9.48704
8575	0	0	0	0	0	6.51096	6.56377	5.40939	4.40599	5.64386	6.25739	6.25739	5.8505	6.15987	4.27053	4.59096	5.99548	6.83794	6.42459	6.94134	6.12722	4.22497	6.98641
8476	0	1	0	0	0	7.01569	6.87652	7.83162	8.17941	7.19377	7.25833	7.29462	7.68089	8.04275	8.27566	7.4446	7.20457	7.6907	7.0045	8.39832	6.97269	8.40216	6.99774
4354	0	0	0	-1	0	7.06932	6.15583	7.36982	6.4545	5.38198	7.83162	6.92006	5.97728	6.61176	7.28817	6.16189	5.9542	7.74281	7.77479	7.26303	6.60288	6.48864	6.74551
9710	0	0	0	0	0	7.50064	7.39146	7.27426	8.34119	9.33024	7.35755	7.79312	7.26115	7.80478	8.31696	7.88142	7.1809	9.14083	6.88996	8.92154	7.6837	7.43546	7.64818
23625	0	0	0	0	0	6.0045	5.848	5.55152	5.6893	5.27798	6.54381	6.17792	5.90448	5.4822	5.2854	6.20555	5.93782	5.52356	5.52356	5.2854	5.30378	6.26679	5.16189
5236	0	0	0	0	0	5.75221	5.94953	5.82018	5.84298	5.98413	5.93782	6.09803	5.55766	5.88753	5.53605	5.44956	5.38543	5.63517	5.56377	5.42291	5.97039	5.66959	5.42962
5719	0	0	0	0	0	4.19377	2.90689	4.05311	3.48543	6.12102	3.54844	5.38198	5.64962	5.6837	3.32193	4.94486	2.90689	5.40939	5.40599	3.60881	5.35403	7.06501	4.87283
9131	0	0	0	0	0	7.05745	6.29462	6.10434	4.71699	4.63807	5.90929	4.94017	4.41954	4.66676	3.47249	4.61471	4.47897	5.38888	5.1416	4.60288	5.25927	4.54844	5.43962
10248	0	0	-1	0	0	6.67243	6.11686	6.59544	4.66676	6.08108	6.38198	5.89482	4.80219	3.48543	3.67807	6.25172	5.30012	6.7046	6.15583	3.41954	3.21723	4.18587	3.82782
9352	0	0	0	0	0	5.88264	4.63807	6.12516	6.69766	4.91648	6.3505	4.10434	4.40599	6.22497	6.54071	4.70598	4.17792	6.14771	4.97728	4.50462	2.98185	6.65535	4.46597
22836	0	0	0	0	0	5.4822	5.42626	5.6893	5.45615	6.20163	6.29829	5.85798	6.44128	7.14975	5.10014	6.32012	5.64386	6.5157	5.96578	7.36632	5.04002	5.98641	5.56986
81566	0	0	0	0	0	6.02901	5.75756	4.91169	4.29278	3.66676	5.57289	4.10434	4.84298	4.37156	4.17792	6.60437	5.45615	4.80219	4.74416	4.38543	4.1127	4.03562	4.7761
9874	0	0	0	0	0	2.48543	4.0268	3.63227	3.3505	3.01792	4.12928	4.56071	4.00899	2.8679	3.53605	2.65535	3.20163	3.7761	4.01792	3.1375	3.47249	4.69488	3.30743
3146	0	0	0	0	0	6.49506	6.87529	5.90929	6.65821	6.46107	5.24793	5.72792	5.86295	5.87529	6.30561	5.67243	5.94251	6.25927	6.37678	6.00899	5.848	6.05528	7.27426
28973	0	0	0	0	0	9.78741	9.86031	10.0434	10.0699	9.79246	10.0186	9.75037	9.62278	9.45841	9.49605	9.82146	10.1156	9.09987	9.86062	9.385	9.20139	9.29921	9.27076
84901	0	0	0	0	0	6.58195	5.56377	4.91648	5.78136	5.49185	5.97957	5.15785	5.25927	5.40259	6.50621	5.88996	5.39575	6.24031	5.74953	6.47735	6.04221	7.22497	6.43962
10147	0	0	0	0	0	11.3085	10.9599	10.6886	10.65	10.4392	11.1285	11.1562	11.0893	10.9761	10.8712	11.0508	10.9928	10.5721	10.7081	10.3792	10.6025	10.7138	10.5865
9873	0	0	0	0	0	5.44294	4.2854	2.7866	2.94486	3.03562	2.96347	3.53605	4.09592	4.39232	3.63227	2.8679	3.48543	4.46597	3.10434	2.53605	2.80735	2.96347	3.15381
476	0	0	0	0	0	5.46271	5.44294	5.0268	5.93074	6.04876	5.26679	4.94017	5.7761	5.63517	5.73606	5.38543	5.59096	5.50462	5.8679	5.49825	5.71973	5.59694	4.93074
5552	0	0	0	0	0	7.97613	6.91409	7.3906	7.87652	7.1334	6.926	8.3345	6.39232	6.45121	7.49745	6.97499	7.24508	7.47005	7.64024	8.03397	7.12928	8.26021	7.56224
161	0	0	0	0	0	6.57592	6.04439	4.14568	4.43962	6.17792	5.01792	4.83289	6.74281	5.49506	6.56529	6.94251	5.12928	3.03562	5.83794	6.64386	3.39232	6.65392	3.99095
9470	0	0	0	0	0	7.70598	7.62498	8.35006	8.25739	7.8157	7.38974	8.20945	8.01514	6.82528	7.28448	8.36894	7.2555	8.47492	8.40599	8.08905	8.02348	7.89603	7.01569
4711	0	0	0	0	0	9.86016	9.73234	9.29875	9.61618	9.2131	9.74786	9.72503	9.73792	9.53799	9.38414	9.6171	9.69314	9.80316	9.58496	9.55152	8.96232	9.58759	9.36676
27348	0	0	0	0	0	9.98783	9.83052	9.69627	9.7413	9.49765	9.80155	10.3695	10.4704	9.99577	10.0165	9.67225	9.6279	10.4252	9.89057	9.7487	10.2154	9.74349	9.97757
1861	0	0	0	0	0	7.80864	7.68299	7.90147	7.83036	7.21043	7.68089	7.62132	9.02569	7.49346	7.57667	8.10643	7.74618	6.72792	7.23362	6.95884	6.62352	7.47735	7.04767
23295	0	0	0	0	0	7.10538	8.16591	7.64674	8.61066	8.49945	8.06016	8.43879	7.98925	8.04385	7.65464	8.43129	8.41066	7.48623	8.31334	7.18982	7.96174	8.4363	8.22448
7327	0	0	0	0	0	10.6595	10.3996	10.9907	10.8484	10.6977	10.9448	10.7668	10.3173	10.6194	10.7647	10.5024	10.0518	10.5007	10.6652	10.808	10.5355	10.5633	10.3984
23008	0	0	0	0	0	5.55766	4.56682	6.39575	5.41954	4.14568	5.98641	6.30012	4.60288	5.90929	4.06178	6.97957	5.77347	6.30378	3.88753	5.65821	6.61912	4.63807	3.848
274	0	0	0	1	0	4.42626	4.50462	5.56377	6.94369	5.1375	5.8802	6.04221	6.13134	6.00899	6.1819	7.0542	6.91049	5.95884	4.9542	6.24031	5.10014	7.47492	5.44294
4147	0	0	0	0	0	9.28077	9.52767	9.89558	9.94207	9.92585	9.86062	9.98868	9.24294	9.2555	9.43838	9.69784	9.69558	9.40557	9.95609	9.63916	9.03727	9.89178	9.62662
5711	0	-1	0	0	0	4.91648	6.24982	2.74416	4.40599	5.62059	2.67807	3.56071	6.34518	1.07039	3.3505	5.24413	6.02015	3.08746	3.51096	2.03562	3.74416	3.39232	3.62059
23435	0	0	0	0	0	5.77083	5.77347	5.73064	6.04658	5.78921	6.15785	5.98868	7.08534	5.76288	5.98413	5.62352	5.66107	5.58796	4.91648	5.50462	5.40939	6.60585	6.55152
1410	0	0	0	0	0	8.93015	9.40301	9.00787	8.62059	9.09987	9.22906	8.71046	8.74953	9.50402	9.23434	8.70667	9.16113	7.92006	9.26444	8.09908	7.37243	8.89178	9.30218
9878	0	0	0	0	0	4.16993	4.1127	4.78136	3.8679	4.44626	5.36107	4.23266	4.62059	4.62644	6.71973	4.24793	5.32912	3.53605	3.99095	5.08746	3.59694	5.03122	3.88753
56339	0	0	0	0	0	5.91648	7.29002	7.35667	7.96232	5.03562	6.90448	7.36894	6.49665	6.74551	6.31832	8.28355	6.19771	6.35755	6.22497	6.14364	6.36632	6.65249	6.51412
80335	0	0	0	0	0	7.55919	4.24793	5.0917	5.4822	3.80735	5.14975	5.84046	5.05311	4.78136	5.83542	4.62059	5.44294	5.06609	5.27798	6.63081	4.22497	5.01346	4.63227
3075	0	0	0	0	0	9.32103	9.12412	9.57686	9.14466	8.71596	9.13827	7.36545	7.91169	8.72212	7.80219	8.89482	9.05745	8.55919	8.42626	8.56071	7.77676	6.99435	7.94486
79921	0	0	0	0	0	6.89724	6.95187	6.2555	4.73877	7.49105	6.44956	6.44791	5.42626	5.06178	7.16692	7.21237	7.27891	4.57894	5.24031	6.25927	6.38543	7.91349	6.36982
7276	0	0	0	0	0	2.8679	3.08746	2.848	2.29278	4.61471	5.48864	2.96347	4.23266	5.79701	2.1375	5.12102	3.9542	6.08108	4.14568	5.55152	5.60881	6.42459	5.04876
473	0	0	0	0	0	7.20555	6.67666	6.67948	5.04002	6.05094	4.26303	6.02015	4.07895	6.33628	6.24793	7.4733	7.39146	5.67807	5.56071	5.63517	6.0268	6.32373	6.49825
6844	0	0	0	0	0	4.57894	3.18587	2.70044	3.33628	2.53605	3.24793	3.63227	2.65535	4.45286	4.92125	3.05311	3.08746	3.01792	4.27053	5.31832	2.56071	1.63227	1.1375
2145	0	0	0	0	0	11.1725	10.8748	11.3087	10.5242	10.6236	10.9933	10.8564	11.0271	10.8633	10.6684	11.0724	10.9144	10.7244	11.1439	11.3078	10.7421	10.0784	10.2429
8682	0	0	0	0	0	9.84031	9.51491	8.78333	9.49645	10.4382	9.37851	9.27449	10.3881	9.66835	9.72383	10.3596	10.5524	9.92807	9.56948	9.2114	9.85767	10.4417	9.70217
9031	0	0	0	0	0	6.12309	4.82782	5.95652	5.1416	5.73877	5.76288	5.23649	6.15381	5.24793	4.14568	6.05094	4.49825	5.7252	5.32912	5.95884	1.80735	4.06178	4.74953
51603	1	0	0	0	0	10.7611	11.8052	11.3812	11.2426	10.9827	11.006	10.8421	11.8686	11.2547	11.1808	10.9307	10.6232	10.8954	12.0657	11.3009	10.9649	11.2512	11.0942
9133	0	0	0	0	0	9.95158	9.631	10.0666	9.60641	10.1231	10.254	10.5796	10.2637	9.83826	9.58365	9.82416	9.90328	9.64584	9.78627	9.41891	9.86712	10.0373	10.0724
3004	0	0	0	0	0	10.078	10.0614	9.75756	10.05	10.0697	10.1701	9.78578	10.1362	9.72434	9.96506	10.2086	10.0828	10.1179	9.91603	9.84266	10.2567	10.0776	10.0418
25850	0	0	0	0	0	9.27868	8.95913	8.981	9.54187	9.39017	9.3394	7.41109	8.83983	8.90929	9.1639	8.47897	8.46393	8.95128	8.61839	8.69314	9.22978	6.824	9.29163
8061	0	0	0	0	0	8.08852	8.53138	7.86047	7.80219	7.03122	7.47411	7.91528	7.3345	7.7252	8.03232	8.34961	7.82782	7.53605	6.71699	6.43296	8.29875	7.96636	8.31967
10376	0	0	0	0	0	9.33807	9.70356	9.80832	9.51747	9.11556	9.25951	8.81378	9.10905	9.29025	9.22593	8.95797	9.16138	9.06016	9.94471	9.73166	9.15203	9.53372	9.15026
2547	0	0	0	0	0	10.7687	10.9841	11.0687	10.8284	10.8956	10.6912	10.9165	10.5473	10.7166	10.5707	10.8546	11.0524	10.9759	10.935	11.1124	10.8464	10.953	10.747
6590	0	0	0	0	0	5.59096	5.32553	5.52042	6.4822	5.94953	2.63227	6.58796	6.34341	5.2211	6.05094	4.16993	6.38024	4.06178	5.0917	6.1639	5.67525	6.99095	2.26303
6161	0	0	0	0	0	6.97613	6.75087	7.25456	7.2891	7.31107	6.77347	6.79051	6.70044	7.02348	6.67243	7.26866	6.99774	5.44294	6.38024	6.92362	6.40599	6.73877	6.49985
3738	0	0	0	0	0	8.05799	7.98527	7.84486	6.96347	7.79246	7.39917	7.62644	7.60511	7.03892	7.73877	7.85674	7.52904	7.88813	7.61618	7.74551	7.7662	7.71218	7.27426
1122	-1	0	0	0	0	6.08746	4.52356	5.56377	5.93074	6.47735	6.05745	5.51728	3.53605	6.29646	5.30378	4.82782	3.91648	6.79442	3.7761	6.48543	6.6865	4.80219	5.99774
2572	0	0	0	0	0	10.5239	10.6717	10.7532	10.6036	10.622	10.2867	10.8871	10.7855	10.8957	10.6926	10.7676	10.456	10.1421	10.7699	10.7238	10.4737	10.6843	10.5485
3423	-1	0	0	0	0	11.6481	11.1065	11.2324	11.7807	11.9897	11.8235	11.6285	10.7258	11.1314	11.5007	11.9882	11.8969	11.951	11.1391	11.3001	11.6838	11.6816	11.9029
6899	0	0	0	0	0	10.9797	10.963	11.2927	10.9437	10.9546	11.2791	11.1667	11.0998	11.1754	11.702	10.9668	11.203	11.0456	11.1148	11.0837	11.1981	10.8057	11.2601
3823	0	0	0	0	0	7.34163	7.16792	6.16792	7.44874	7.71218	6.90087	6.3837	5.74416	6.75221	5.09592	6.66391	6.07253	6.47249	6.2555	6.09803	6.91169	7.30743	4.73877
9522	0	0	0	0	0	9.58177	8.82623	9.39981	9.65607	9.58383	9.76487	9.68598	9.42354	9.2724	9.44501	9.26702	9.24294	8.66463	9.22473	9.08879	9.33472	10.1134	9.24793
23025	0	0	0	0	0	7.48059	6.0917	7.25644	6.71836	7.96463	6.30561	7.36545	7.45533	7.40684	6.88996	7.14771	7.73944	6.96232	6.64674	7.6279	6.79961	6.90929	6.1127
10584	0	0	0	0	0	8.22014	5.59991	7.92422	7.49905	7.67525	8.13648	7.90388	6.67948	7.70044	7.78202	8.3156	7.96405	7.71562	7.46271	7.84549	6.41447	7.72451	7.62205
3973	0	0	0	0	0	6.31832	5.87036	7.11686	6.36632	6.61912	5.58796	6.23074	5.6837	6.79181	7.06932	5.2854	7.29554	7.84486	7.43879	6.51096	7.90689	6.67948	6.87036
10255	0	0	0	0	0	5.9472	3.70044	4.70598	6.26866	3.848	3.49825	5.12928	4.04439	4.12102	4.27053	3.58496	3.37851	5.80735	5.2854	5.31832	3.72247	6.55152	5.18982
763	0	0	0	0	0	7.69418	8.23649	7.91349	5.86047	7.94544	8.09961	6.90087	7.84674	7.41616	7.24508	8.51096	6.02237	6.95768	5.57289	6.79312	7.68159	7.27426	7.78856
2515	0	0	0	0	0	9.24508	8.94544	9.21699	9.05664	9.98684	8.68054	9.26327	9.29577	9.23721	9.28448	9.55516	9.92214	8.96607	8.8189	9.14236	9.60936	9.3661	8.77017
10141	0	0	0	1	0	8.63699	8.03177	9.10696	9.39532	10.218	8.88234	9.07387	8.57024	8.75589	9.39746	10.3531	9.32125	8.98755	8.24888	8.66427	9.43775	10.0733	8.96751
8503	0	0	0	0	0	12.2411	12.485	12.09	12.2694	12.2389	12.5327	12.5272	12.2093	12.3945	12.4176	12.028	12.0363	12.2611	12.5744	12.2432	12.259	12.4027	12.366
7054	0	0	0	0	0	7.85362	9.17542	8.63988	8.02292	8.85518	7.57818	7.92362	9.68755	8.95797	8.60066	8.55957	9.02597	8.91797	9.02763	8.94924	8.28956	8.26209	8.67207
2977	0	0	0	0	0	10.7256	10.5917	10.5227	10.4301	10.7416	10.3716	10.6654	10.6002	10.8226	10.0745	10.4927	11.0719	10.1804	10.4118	10.473	10.4925	10.4433	10.3311
1278	0	0	0	0	0	8.59917	8.59283	8.84266	9.25077	9.2861	8.4187	8.69523	9.0359	8.89482	8.86171	9.11087	9.34651	8.77248	8.93103	8.79149	9.17143	9.2884	8.23506
7169	0	0	0	-1	0	11.2706	10.8761	10.8462	10.7514	10.6443	11.2307	10.9753	10.7833	10.9921	10.6393	10.1846	10.2712	11.4716	11.057	11.0833	10.5047	10.7001	11.1463
6229	0	0	0	0	0	8.52787	8.17742	8.57137	8.62972	8.66498	8.41024	8.27845	8.44874	8.43713	8.59805	9.13289	8.89239	8.50859	7.85425	7.94075	8.58496	8.82082	8.30561
3320	0	0	0	0	0	8.20848	7.89724	7.91886	8.08799	8.78496	7.68299	7.60881	8.95187	8.08852	8.21868	7.90569	7.85611	8.1153	7.99944	7.66178	7.62644	8.3474	8.0677
60	0	0	0	0	0	10.3621	9.97828	10.2343	10.2098	11.0945	10.6474	10.4686	10.365	10.2319	10.242	10.6356	10.255	10.7479	10.1043	10.7754	10.2859	11.0753	10.5937
7292	0	0	0	0	0	6.45779	7.11478	6.7211	5.64097	6.87774	8.12619	6.10224	5.93546	5.45615	5.12102	7.86171	5.71699	5.55766	6.3147	5.94251	5.30743	5.76553	8.24174
312	0	0	-1	0	0	9.08108	7.71836	8.44501	8.33896	8.88722	7.97441	8.32688	7.6014	8.51412	7.64674	8.52239	8.51885	9.53391	7.29462	8.33316	8.35403	8.66178	8.13545
3133	0	0	0	0	0	9.47756	9.06851	9.50422	9.25432	9.81842	9.58082	9.28633	8.68825	8.89905	8.85767	9.51846	9.66693	9.77857	8.8679	9.05121	9.31719	9.439	9.34806
3746	0	0	0	0	0	12.0138	12.4285	12.3328	12.375	12.6522	12.3408	12.437	13.0504	12.4949	12.6679	12.7041	12.4264	12.3737	12.4943	12.5555	12.4403	12.989	12.5692
7200	-1	0	0	0	0	9.21626	7.34252	8.62534	8.68825	9.41954	8.81089	8.54496	7.24888	8.44419	8.54381	9.18388	9.62443	9.24745	6.98641	7.66747	8.53528	8.91707	8.88661
7529	0	0	0	0	0	7.65607	7.61471	8.27752	7.46761	7.11582	7.23266	7.92955	7.30469	8.04603	7.66605	7.82845	8.10748	7.82909	7.60881	8.37156	8.4363	7.90207	7.24508
84851	0	0	0	0	0	7.893	7.16692	7.26491	7.13853	8.21286	7.74752	7.15583	7.62936	6.92955	7.94953	8.296	8.39017	7.4822	7.27705	7.34518	7.96521	8.02956	8.33136
5454	0	0	0	0	0	10.2664	10.6981	10.687	10.3402	10.6655	10.6964	10.5387	10.6206	10.8068	10.409	10.6097	10.661	10.3396	10.5355	10.7102	10.5623	10.693	10.7148
3891	-1	0	0	0	0	9.51412	8.83257	9.63081	9.27356	10.3038	8.76222	9.80896	9.26233	9.66605	8.93752	10.1898	10.0128	9.67119	8.72622	9.75104	9.70511	10.0254	9.32912
3892	0	0	0	0	0	8.85362	8.70148	8.13853	8.63118	8.66711	7.94953	8.84141	8.97585	8.53605	8.8275	8.89815	9.08958	8.36632	8.16491	8.40514	8.3837	8.5306	8.27705
6205	0	0	0	0	0	9.04467	8.76288	8.926	8.98584	9.49805	8.95768	8.74685	8.82018	8.84768	8.05148	9.52395	9.64223	7.8009	8.30424	9.04521	8.71836	8.9867	8.41785
205	0	0	0	0	0	6.37156	5.69209	5.62352	7.27146	6.7046	6.18785	7.46923	6.64097	5.70598	6.53138	8.05039	6.47897	6.14975	4.56682	5.77347	6.32733	6.74147	6.33807
3418	0	0	0	0	1	4.3505	2.56071	4.99548	4.09592	3.97269	6.05528	2.16993	1.72247	2.74416	3.48543	3.848	3.07039	3.89724	6.21723	2.90689	5.31107	3.43296	6.02237
256051	0	0	0	0	0	4.83289	4.33628	4.85798	5.19771	3.29278	4.32193	4.62644	4.46597	3.91648	3.54844	4.71149	4.52982	3.18587	3.9542	5.05311	3.90689	4.2854	4.20163
226	0	0	0	0	0	5.59991	5.34341	5.56986	6.15381	3.88753	5.89482	5.88509	4.66107	4.91169	5.56682	6.24982	4.32912	5.41954	3.96347	4.35755	5.1416	5.94486	5.83036
6144	0	0	0	0	0	10.034	9.40514	9.91871	9.55536	9.3208	10.1513	10.1652	9.66213	10.1728	10.208	10.0359	10.4337	10.0037	9.28517	10.0543	9.67243	9.70113	9.90824
5539	0	0	0	0	0	9.69366	9.79685	9.80864	9.8181	9.40642	9.68054	9.93236	9.93664	10.164	10.1733	9.63499	9.71459	9.62223	9.87021	10.0794	9.72059	9.76918	9.6886
4904	0	0	0	0	0	9.88111	9.49805	10.2161	9.82432	9.58871	9.95478	10.6021	10.5659	10.8493	10.4594	10.0389	10.2385	9.76537	10.2087	10.4745	10.0992	9.75505	9.77643
6147	0	0	0	0	0	9.10931	8.40429	8.98413	8.87467	9.17193	9.114	9.48301	8.9935	9.25574	9.2884	9.54206	9.41193	8.0607	8.98613	9.31107	9.09645	8.9952	8.75355
1585	0	0	0	0	0	5.76818	5.25927	6.31107	6.05311	5.2891	5.34696	6.77215	5.70598	6.28355	5.77347	5.95652	6.10643	6.08321	5.92362	6.0917	5.67525	5.8679	5.40599
2035	0	0	0	0	0	10.5608	10.96	10.8251	11.0009	11.0264	10.8687	10.0677	10.8761	10.7716	10.7868	10.6435	10.7368	10.2275	10.9163	10.9028	10.8836	10.9654	10.5944
3739	0	0	0	0	0	5.57592	5.14568	5.04002	5.64674	5.99095	5.36457	6.08108	5.20163	4.66107	5.07895	6.24413	5.50462	4.9542	6.55612	5.93782	5.62352	5.8125	4.89724
57834	0	0	0	0	0	9.00843	7.10224	9.27496	9.18239	9.13443	9.54381	7.57894	7.55919	8.59544	8.9384	9.04139	9.38759	7.95187	9.12799	8.46107	8.48301	8.7445	9.00675
11199	0	0	0	0	0	8.80413	8.22352	9.84502	9.55036	10.0006	8.23362	9.55305	9.13057	9.72792	8.63771	9.95652	9.09223	8.71596	7.97785	9.63154	9.50601	9.49045	7.82591
10892	0	0	0	0	0	9.0864	8.68825	8.9655	9.01039	9.42459	9.31402	8.82273	8.94163	9.38089	8.60288	8.20457	9.36632	7.9571	8.97785	9.00225	8.07146	9.06043	8.95158
2843	0	0	0	0	0	10.9524	10.7688	10.9435	10.9034	10.8924	11.08	11.0997	10.6903	10.8229	10.8456	10.9784	10.9139	10.6155	10.7726	10.7093	10.5179	11.0693	10.8718
5409	-1	0	0	-1	0	9.16767	8.26444	8.92511	8.88111	8.30424	9.19081	9.87744	8.52003	9.30583	9.03177	8.31832	9.11608	9.97068	8.22062	9.42941	8.69592	8.98641	9.85953
3818	0	0	0	0	0	8.65464	8.88631	8.63626	7.69975	8.68335	9.20016	9.00647	8.79344	8.46066	7.97097	8.79669	8.72622	8.66107	8.75188	8.20506	8.83668	9.1114	9.1444
64067	0	0	0	0	0	10.2194	10.0076	10.3105	10.2011	10.0101	9.70719	10.0157	10.3285	10.3942	9.95623	10.3009	10.3472	10.0344	10.0122	10.2535	9.82146	9.85206	10.0271
26115	0	0	0	0	0	10.7562	11.0443	11.0922	10.8431	10.7266	10.8553	11.0731	10.4274	11.2439	11.1133	10.3878	10.6246	10.7741	10.857	11.3026	11.1662	10.5718	11.0978
3762	0	0	0	0	0	7.57137	8.2555	8.17243	7.94486	8.17991	8.385	7.91648	7.06178	7.20653	8.53099	7.82337	7.47086	7.3906	7.5345	7.37243	7.31288	7.49346	6.2211
80333	0	-1	-1	0	0	8.45121	7.29737	7.0864	7.44294	7.80219	8.48985	8.24127	8.23936	7.66178	7.69349	8.44211	8.62169	8.48985	7.89057	7.26585	7.87836	8.21432	8.19279
8838	0	0	0	0	0	10.9751	10.7951	10.4385	11.1729	11.2874	11.0791	10.702	11.2465	10.7944	11.0503	11.4096	11.5914	10.9324	10.5899	10.4125	10.8684	11.2344	11.0564
8840	0	0	0	0	0	8.70839	8.65607	9.09751	9.00338	9.55689	8.70113	9.43921	9.31922	9.42564	9.70044	10.0375	9.98868	8.78005	8.75822	9.17218	9.34563	9.17866	8.8756
8940	0	0	0	0	0	7.97785	8.04712	8.79214	8.26538	9.06797	8.17493	8.63916	8.52082	8.88295	8.22304	8.37851	8.60511	8.52943	8.02514	7.91946	8.24222	8.70943	8.06609
9023	0	0	0	0	0	10.828	10.5663	10.6478	11.0239	11.0299	10.837	10.8554	10.3395	10.5996	11.2363	10.5962	10.5808	11.1343	10.7599	10.7289	11.0813	11.0502	11.242
4990	0	0	0	0	0	12.1286	12.2047	12.0718	11.7306	11.2195	11.7644	11.9276	12.185	12.2371	12.1883	11.6753	11.6808	12.4495	12.1087	12.2067	11.8421	11.241	11.69
338645	0	0	0	0	0	7.86604	7.67384	8.07948	8.09856	8.65785	7.2317	7.4363	7.58571	7.53761	7.20261	8.57213	8.54535	7.21626	6.52199	7.06824	7.87098	7.30469	7.43045
1271	0	0	0	0	0	8.53411	7.31107	7.88692	7.21432	8.53683	7.75489	7.51728	7.98812	7.52513	7.1334	8.77841	8.40045	7.95768	6.81121	7.78725	7.43546	8.51846	7.76951
10326	-1	0	0	0	0	10.0783	8.72656	9.53935	10.1503	10.188	9.75706	10.0018	8.77281	9.62699	10.5053	10.3263	10.1613	9.7657	8.47371	9.26679	10.2651	9.95478	9.88249
5100	0	0	0	0	0	8.52591	7.49265	8.19476	7.88509	7.87283	8.61471	8.01011	7.88448	8.13031	6.09381	6.1819	8.17642	7.61765	8.61728	7.2211	8.05691	8.36807	7.82972
6291	0	0	0	0	0	9.83747	9.47998	9.5567	9.9331	9.42101	9.58252	10.1007	9.07361	9.87728	9.82671	9.8586	9.56129	9.58815	9.29094	9.51905	9.28517	9.73792	9.26021
2999	0	0	0	0	0	9.3345	8.78431	8.98641	8.71046	8.65857	8.58045	7.80607	7.87098	8.73302	8.11166	8.62425	8.50024	8.25833	7.74147	8.36632	8.45779	8.54882	8.46352
26032	0	0	0	0	-1	9.16616	8.62242	9.99067	9.18388	10.0049	8.50541	9.57137	8.37634	9.60733	7.84109	9.33874	8.99661	9.11764	8.50462	9.56071	8.91379	9.56548	8.23793
1508	0	0	0	0	0	6.6851	4.1127	8.46434	6.60437	7.65678	8.11894	7.87897	7.50303	7.99944	7.45615	8.17542	8.10276	6.34341	7.31107	8.67455	7.5932	8.55612	8.39789
10246	0	0	0	0	0	4.57894	5.0268	4.66107	2.80735	2.29278	2.20163	4.6893	2.3505	4.42626	5.65249	3.91648	3.71149	3.80735	6.17792	5.62644	3.15381	6.36807	4.3505
56137	0	0	0	0	0	7.16792	7.19476	7.47816	6.65105	7.77017	7.36545	6.65105	7.79572	6.54381	6.5345	7.34784	7.55766	6.82655	6.56224	7.14466	7.2817	7.38974	6.85674
56145	0	0	0	0	0	5.32912	3.10434	3.37851	2.88753	4.88264	4.21723	4.53605	4.53605	4.44626	2.40599	8.27938	5.43296	6.12516	5.50462	6.09592	6.33092	5.68089	5.01346
788	0	0	0	0	0	10.9694	10.5186	10.616	10.276	10.8109	10.3031	9.85534	10.4333	10.0993	10.0267	10.3437	10.9403	10.9319	10.2303	10.2748	10.4578	10.3096	10.5815
5315	0	0	0	0	0	8.16289	6.44128	7.00899	8.07735	8.2317	7.45204	7.50621	7.09276	7.27798	6.88874	8.5306	8.14466	7.31832	7.47735	7.2891	7.23554	8.65857	7.33271
6096	0	0	0	1	0	10.72	11.0955	10.5711	11.268	11.6503	11.0204	10.9055	11.105	10.8464	10.909	11.5644	11.8149	10.5709	10.5387	10.4056	11.181	11.22	11.1317
7348	0	0	0	0	0	12.0524	12.2971	12.2794	12.0844	12.3582	12.4871	12.29	11.96	11.6344	12.103	11.9867	11.9536	12.459	12.1681	12.2039	12.1992	12.0219	12.1146
23659	0	0	0	0	0	10.5967	10.3028	10.3123	10.3886	10.467	10.489	10.6034	10.3306	10.3765	10.4331	10.419	10.3073	10.3541	10.4231	10.6799	10.4046	10.4422	10.6305
388714	0	0	0	0	0	11.7323	10.8488	10.6877	10.4066	10.9314	11.1389	10.9781	11.4444	11.6821	10.9317	11.3763	11.7279	12.1683	11.4445	11.5277	10.8581	11.3778	11.7392
9987	0	0	0	0	0	11.3232	11.6303	11.6121	11.1318	11.1791	11.2107	11.3392	11.3346	11.5161	11.6222	10.9408	10.7907	11.2029	11.6551	11.6825	11.2164	11.2914	11.0149
9349	0	0	0	0	0	9.23649	8.81794	8.55574	8.80961	9.65768	9.08242	8.39917	9.26515	8.97757	8.11894	9.596	9.52806	8.83384	8.1153	7.87774	8.39575	9.65625	8.9867
2068	0	0	0	0	0	11.2361	12.0959	11.9984	12.041	11.1949	11.1297	11.6322	11.8352	11.7316	12.1411	11.3107	11.3041	11.6764	12.112	12.0172	12.023	11.1787	11.1894
7804	0	0	0	0	0	11.3792	11.0863	11.1779	10.9944	11.3176	11.3013	11.2146	11.1202	11.0969	11.5095	11.2716	10.857	11.7817	11.4452	11.3439	10.9199	11.188	11.3092
5681	0	0	0	0	0	9.52297	9.5074	9.52884	9.60585	9.596	9.66498	9.72281	9.73556	9.64997	9.56796	9.50938	9.47816	9.29669	9.87052	9.73454	9.39468	10.1914	9.4545
4298	0	0	0	0	0	10.3663	9.88417	10.1366	9.77033	9.93546	10	9.89467	9.34007	10.0463	9.92541	9.98598	10.1862	10.0447	9.52258	9.60121	9.648	9.44149	9.99774
4902	0	0	0	0	0	2.07039	2.65535	3.65535	5.93074	3.58496	4.32193	5.71699	3.27798	2.72247	3.73335	5.94251	5.01346	2.70044	3.39232	5.33628	4.93546	4.24793	4.83794
8189	0	0	0	1	0	8.27333	7.26303	8.385	8.14924	9.22569	7.83983	8.19426	8.47249	8.60807	7.94603	9.63081	8.51688	7.80607	7.47005	8.43962	7.4733	9.30902	7.20065
93164	0	0	0	0	0	11.0953	11.1204	11.6214	11.3825	10.6905	11.18	11.14	10.9079	11.7649	11.4745	10.6787	10.7986	11.5084	11.4711	11.8737	11.5231	11.0107	11.1898
1261	0	0	0	0	0	7.61985	7.41109	7.54767	7.44708	7.5306	7.7211	8.2211	5.12516	7.00225	7.09908	6.83289	7.05202	7.44956	8.10014	7.50144	6.55919	7.75822	6.96347
26027	0	0	0	0	0	15.2564	15.3002	14.8423	15.23	15.1993	15.4083	15.4131	15.6576	15.2199	15.5977	15.3937	15.4512	15.4192	15.6106	15.1188	15.3611	15.5133	15.4523
140710	1	0	0	0	0	9.78676	10.6056	10.2765	10.2643	10.4297	10.0382	9.6279	10.7636	9.96029	9.98812	9.81282	10.0239	9.91289	10.4842	10.2486	9.95986	10.5025	10.1206
84720	-1	0	0	0	0	5.83289	4.7761	6.48704	4.67243	4.1127	5.30378	5.47573	4.74416	5	5.53294	5.46923	4.93074	4.16993	3.71149	4.38543	4.26303	6.54071	6.40088
4656	0	0	0	0	0	10.8246	10.8695	10.9616	11.2476	11.1501	11.0793	10.3129	11.0002	10.6373	11.1866	11.5059	10.9284	10.9371	10.694	11.0344	10.8192	10.8443	11.1072
6671	0	0	0	0	0	13.2078	13.0486	13.3304	13.1062	12.7546	13.0764	13.0781	12.506	12.7483	13.0348	12.5351	12.4944	13.3829	13.2304	13.3275	13.1388	12.5844	12.9845
6208	0	0	0	0	0	7.39146	8.19574	7.44377	6.70321	8.08215	8.17443	6.86666	7.84549	7	7.07895	8.06393	6.86295	7.92896	5.81762	8.34341	7.58421	7.70252	8.17692
1825	0	0	0	0	0	10.1601	9.79214	9.51944	9.51531	10.2004	9.7761	9.88004	9.7962	9.38046	9.42585	10.033	10.2801	9.9387	9.26444	9.28494	9.71648	9.87067	9.75722
5137	0	0	0	0	0	9.30583	9.99817	9.71699	9.72212	9.84141	9.78986	9.93693	10.0214	9.6268	9.67384	9.90509	9.32305	8.96405	9.451	9.8197	9.38845	9.69279	9.72195
2830	0	0	0	0	0	8.04385	8.59507	9.04958	8.40684	9.23817	8.98328	8.88996	8.29554	8.53255	8.60028	8.43421	8.08852	8.34207	8.58233	8.93044	8.43129	9.00843	9.11972
9495	0	0	0	0	0	9.81506	10.305	9.63081	9.84156	9.76769	9.83589	9.40024	10.2736	9.55785	9.98996	9.79685	9.86264	9.89391	10.1504	9.47107	9.64494	9.27961	9.58721
8447	0	0	0	0	0	9.76437	10.3718	10.16	10.1916	9.98342	9.90403	10.029	10.3713	10.1668	9.91468	9.99124	10.0721	9.79523	9.96651	10.0764	10.4634	9.24055	10.0543
363	0	0	0	0	0	12.0606	11.1752	11.4426	11.5004	11.3245	11.8344	11.6944	11.1321	11.4698	11.7673	11.6104	11.5791	12.1733	11.5324	11.5141	11.2372	11.6405	11.6947
3036	0	0	0	0	0	8.26772	7.92778	8.60622	8.07146	8.96867	8.57024	8.68264	8.26585	8.08375	8.46761	8.48824	8.47046	8.59395	7.86666	7.88448	8.11061	8.31606	8.38198
1135	0	0	0	0	1	6.66959	7.34074	7.43129	8.05039	6.94369	7.36457	7.02791	7.63445	6.62644	7.40854	7.67948	8.0207	7.02901	7.27519	7.3837	7.31288	7.48543	7.63662
4100	0	0	0	0	0	11.1352	10.8371	11.4059	10.6772	10.9791	10.7939	11.3541	10.7717	10.8262	11.0827	10.8846	11.4275	11.2286	11.2395	11.2133	10.8875	10.8247	11.0979
1421	1	0	0	0	0	7.95536	8.6388	8.33807	7.3906	7.39746	8.00675	7.65821	8.51254	8.01067	7.7252	7.74886	8.15431	7.9507	8.54264	8.75589	8.00113	7.88387	8.09908
7582	1	0	0	0	0	10.5377	11.5192	10.6333	10.4092	10.9416	10.3465	10.5716	11.8784	10.6436	10.3394	10.8493	11.3696	10.3082	11.0885	10.3488	10.6245	10.3829	10.293
2925	0	0	0	0	0	9.86171	9.51924	9.98014	9.78872	9.99676	9.75322	9.52845	9.80381	9.89648	9.80171	9.85284	10.2304	9.79734	9.47168	9.91289	9.88753	10.116	9.88371
7783	0	0	0	0	0	11.2842	11.2394	11.5605	11.5343	11.9363	10.8078	11.9777	11.6681	11.858	11.1108	11.6741	11.4929	11.5988	11.5216	11.3184	11.5813	11.9988	11.0683
6138	0	0	0	0	0	11.7715	11.5115	11.2933	11.9299	11.4981	11.5642	11.9302	11.5908	11.826	12.1352	11.5328	11.7582	12.009	11.3781	11.3812	11.9006	11.2149	11.5886
4082	0	0	0	0	0	10.3718	9.60973	10.6522	10.3299	10.8513	9.37308	9.88615	9.76736	10.3839	9.46536	10.6804	10.1536	10.2589	9.61526	9.90659	10.2415	10.3002	9.55036
6143	0	0	0	0	0	8.23936	6.58796	6.8679	7.89421	8.19869	8.51767	7.01346	6.20359	8.4149	6.21917	6.62644	8.36588	8.71493	6.66249	6.58496	7.00338	6.68229	8.0954
6157	0	0	0	0	0	9.2031	8.97154	9.24982	8.4187	9.385	9.64728	8.79051	8.72383	8.74046	9.40024	8.91319	8.94953	9.46903	9.41151	9.63753	8.71425	9.62461	9.77413
6193	0	0	0	0	0	8.33762	7.99435	8.38716	8.12722	8.00056	7.85425	8.30195	7.88692	7.92896	7.71493	8.03287	8.7652	7.62205	8.09276	7.76487	7.69	7.64024	7.72247
6224	0	0	0	0	0	8.57667	8.05311	8.73742	8.10329	8.24793	7.3672	9.10538	8.24698	8.41574	8.32643	8.81346	8.88844	8.44543	8.66818	8.12309	8.07253	8.33584	7.82718
496	0	0	0	0	0	10.8155	10.1329	10.3908	10.1835	10.2534	10.3722	10.5465	10.1254	10.0779	9.98214	10.213	10.4236	10.7526	10.1209	10.093	10.2541	10.3466	10.0849
6139	-1	-1	0	0	-1	11.0902	10.4272	10.3136	10.269	10.4544	10.5727	11.0273	9.70494	10.3513	10.6776	10.3044	10.2774	11.5469	10.6242	10.6493	10.4686	10.8664	10.531
1503	-1	0	0	0	0	7.03452	5.04002	7.80219	6.7761	7.42375	6.41278	7.6837	6.11894	6.85674	7.1918	8.06501	7.6125	7.14771	5.7866	6.74819	6.26679	7.05853	5.29646
7712	0	0	0	1	0	11.121	10.5735	11.0867	11.4419	11.9435	11.0224	10.8353	10.6521	10.9646	10.667	11.4867	11.0646	10.6911	10.2019	11.0119	11.4767	11.7716	11.0268
155066	0	0	0	0	0	6.01346	5.81762	6.55919	7.18785	6.52669	6.39403	6.8505	5.96347	6.51728	6.53138	7.22304	6.29646	5.20163	6.64962	6.91648	6.60288	6.732	6.85549
5049	0	0	0	0	0	9.00843	8.51096	8.71939	9.10329	9.39318	9.04166	8.86697	8.7492	8.65284	8.91259	9.11868	9.26796	8.48663	8.32688	8.39275	8.853	8.96029	8.76354
6870	0	0	0	0	0	13.5298	13.1544	12.7846	13.4321	13.1645	13.4012	13.1708	13.2332	12.8494	13.6119	13.3918	13.6544	13.642	13.0904	12.7642	13.4119	13.1683	13.4199
2516	0	0	0	0	0	7.02348	6.36632	5.97269	6.71562	8.12309	6.68229	6.66107	7.62863	6.85175	6.26679	7.70321	7.72383	7.39746	5.3147	6.20163	5.62644	7.09803	7.57516
7379	0	0	0	0	0	7.17293	6.79051	6.88142	7.76022	6.55919	7.53528	5.83542	7.02237	6.54071	7.24413	7.80413	6.91528	6.20359	7.12205	6.92481	6.46107	6.89845	7.13237
1609	0	0	0	0	0	8.34696	8.44087	7.10224	8.0607	8.80961	8.86109	8.22689	8.17393	7.82528	8.24698	8.4132	7.81506	7.81826	8.59208	7.01011	7.47654	8.51491	8.22593
6332	0	0	0	0	0	8.22882	8.31288	7.86481	9.00983	7.75556	8.08905	8.56986	7.85362	7.34252	8.31651	7.10643	8.03452	7.35315	7.06286	6.38198	7.71699	4.86295	6.52513
932	-1	-1	0	-1	0	9.95405	8.65499	8.837	8.45697	8.75221	9.1644	9.10565	8.13904	8.16541	8.44253	8.3015	8.59395	9.55363	8.89573	8.59582	8.6489	8.80122	9.17393
611	0	0	0	0	0	7.49665	6.44294	7.2182	7.59544	8.24365	7.44626	7.39917	6.92125	7.18982	7.25361	7.70252	7.33181	7.2384	6.65678	7.09592	7.6851	7.808	6.98185
7035	0	0	0	0	0	10.1793	10.3213	10.9934	10.757	11.0711	9.52709	10.661	10.7072	10.8394	10.0172	10.8481	11.0121	10.3337	10.2268	11.033	10.6749	10.7373	9.86434
27043	0	0	0	0	0	10.0676	9.87713	10.3087	9.86975	9.84815	9.91722	9.93517	9.57365	10.0251	9.8088	9.7492	9.99732	10.2408	9.86573	10.1939	9.89785	9.90388	10.0076
492	0	0	0	0	0	8.90328	8.73335	9.17767	9.0983	9.02154	8.58834	8.78758	9.46923	9.22641	8.88142	9.13571	9.48261	8.59805	8.39703	8.7364	8.98499	8.86728	8.45327
6528	0	0	0	0	0	10.5788	10.3085	10.639	10.9117	10.491	10.9224	10.3382	10.1053	10.3394	10.6222	10.5121	10.6277	10.4678	10.0115	10.5945	10.9185	10.3402	10.6437
2561	0	0	0	0	0	11.3153	11.4123	11.6253	12.144	11.226	11.4027	12.3071	11.6353	12.3	11.9857	11.1642	10.9755	11.7919	11.5726	12.0264	12.1508	11.5898	11.5304
347344	0	0	0	0	0	7.09276	3.36457	6.13134	5.01346	7.06609	4.61471	6.78005	6.76553	5.52982	6.12928	3.27798	7.66391	5.82528	4.88753	3.60881	6.12309	5.36807	6.50779
395	-1	0	0	0	0	7.45943	6.75355	7.85175	7.48543	7.20653	7.1819	7.99492	7.35667	7.31741	6.73606	7.61029	7.20359	7.50621	6.41785	7.20555	6.62205	7.31107	7.60363
1673	0	0	0	0	0	11.9683	11.6981	11.737	11.616	11.4733	11.4184	11.5828	11.7289	11.9141	11.6171	11.0334	11.035	12.0404	11.8651	11.7768	11.4086	11.4596	11.4524
579	0	0	0	0	0	11.3202	11.2407	10.7826	10.6752	11.068	11.4342	11.2931	11.4541	10.5658	11.0441	11.3654	11.3951	11.3136	11.4956	10.8411	10.8772	11.4057	11.6171
6171	0	-1	0	0	0	12.7918	12.4058	11.5522	12.5084	12.9885	13.0674	12.6712	12.3513	11.716	12.7306	12.7806	12.7862	12.7254	12.5201	11.6152	12.9143	13.2924	12.9746
57556	-1	0	0	0	0	9.03287	7.91946	9.0359	9.04084	8.51254	8.65642	8.29921	7.22304	8.61618	7.24031	7.19967	7.6125	8.76818	7.06717	8.75322	8.11114	8.16088	8.67384
1084	0	0	0	0	0	10.8343	11.3522	11.2381	11.214	11.3422	10.886	11.1953	11.9465	11.2629	11.1737	11.5318	11.5397	11.0546	11.2939	11.0125	11.422	11.2278	11.4275
2694	0	0	0	0	0	7.88448	5.88753	7.48462	7.19574	7.66818	7.36982	6.87406	6.36282	5.49185	7.98527	5.66391	5.22497	5.66676	5.97039	5.71699	5.00899	7.49665	6.44626
7253	0	0	0	0	0	10.3106	9.60678	9.99223	9.58778	9.94471	10.1152	10.0221	9.59302	9.83573	9.60196	9.97671	10.1988	10.4299	9.89118	9.99365	9.80848	10.0872	10.1042
5020	0	0	0	0	0	10.8182	11.3618	11.718	10.9986	11.0203	10.927	11.4419	11.0816	11.3387	10.9601	10.6255	10.4789	11.0367	11.5446	11.5813	11.0561	11.0851	10.5567
3742	0	0	0	0	0	11.0612	10.9487	10.417	11.1496	11.1638	11.208	11.0472	11.162	10.8264	11.28	10.9305	11.0097	11.5105	11.0949	10.3332	11.1853	11.3208	11.4528
5081	0	0	0	0	0	10.4787	10.6293	10.9273	10.6252	10.0974	10.4775	10.6224	10.4629	10.685	10.7876	10.5307	10.2803	10.3869	10.5507	10.6362	10.5482	10.1406	10.3108
4114	0	0	0	0	0	9.30492	9.43233	8.43754	8.87682	9.4417	8.90448	9.11426	9.38672	8.85144	9.14822	9.1375	9.22786	8.73708	9.40024	8.90177	8.96924	8.2075	8.7364
10753	0	0	0	0	0	11.5084	11.5591	11.1448	11.4127	11.837	11.2616	10.8909	11.2128	10.9256	10.9198	11.3533	11.6307	10.7845	10.6875	10.6007	11.3631	10.6666	11.1409
8792	0	0	0	0	0	9.79944	9.39832	9.30104	8.50462	9.4149	9.50303	9.13031	9.07173	9.24055	8.65928	9.60992	10.1798	9.51096	9.05501	9.02735	9.12412	9.29944	9.74332
3221	0	0	0	0	0	6.85425	7.02569	7.04111	6.3837	6.74012	6.57137	6.66818	6.18785	6.99548	6.10434	7.56758	7.91349	5.7866	6.48382	6.2555	6.86542	6.10643	6.88753
90199	0	0	0	0	0	8.89178	9.00197	8.82177	8.83384	8.9969	9.2976	8.50779	8.56148	8.68194	8.76388	8.68229	9.28309	8.92659	9.11087	8.90238	9.05393	9.33896	9.64295
479	0	0	0	0	0	11.3826	10.8035	10.8748	10.7963	10.7142	10.5849	10.8396	11.4221	10.8819	11.1353	10.8928	10.9171	11.136	11.1791	11.0537	10.6214	10.6913	10.1233
64582	0	0	0	0	0	11.3189	10.5398	10.8829	10.6318	11.3878	10.261	10.8963	11.0563	11.0124	10.5308	11.4946	11.4199	11.0432	9.81009	11.0016	10.7617	10.6925	9.91169
1238	0	0	0	0	0	9.27938	8.94457	9.09461	8.80445	9.20384	9.40833	8.95797	8.91737	8.51846	8.86511	8.84298	8.20261	8.87067	8.31741	8.78692	9.27566	9.07441	9.47796
4151	0	0	0	0	0	12.1753	12.138	11.311	11.8464	12.2339	11.8944	11.5524	11.9883	11.7027	11.8316	12.144	12.2695	11.9731	11.5714	11.2992	11.968	11.4041	11.9836
1158	0	0	0	0	0	10.2637	10.113	10.6688	10.6103	10.4615	10.2351	10.1204	9.86093	10.4175	10.4088	10.1576	10.365	10.1176	9.8275	10.5684	10.5023	10.5824	10.3936
1281	0	0	0	0	0	11.731	11.3811	11.9377	11.8965	11.9582	11.9102	11.9176	11.6467	11.9826	11.7413	12.3849	12.1335	11.5912	11.2972	11.9105	11.7038	12.1719	11.7556
2904	0	0	0	0	0	8.9952	8.51531	8.7139	8.71768	8.47857	8.783	9.0493	8.5157	9.15684	9.25101	9.22545	9.40429	8.92985	8.49265	8.74551	9.17368	9.5068	9.19303
1089	0	0	0	0	0	8.6471	8.84549	8.67666	8.83857	8.89178	8.76852	8.62753	8.90087	8.6435	8.73911	9.07253	8.99067	8.77479	8.9901	8.67701	8.88448	8.69732	8.8009
1814	0	0	0	0	0	11.4057	11.1859	11.3842	11.6193	11.5812	11.6467	11.6615	10.9369	11.4022	11.8197	11.5225	11.5237	11.593	11.3848	11.3685	11.8034	11.6344	11.6504
7008	0	0	0	0	0	11.5888	11.6461	11.7379	11.4988	11.3894	11.4225	11.7429	11.6775	11.7123	11.8188	11.4884	11.5824	11.3701	11.3778	11.5609	11.5061	11.4994	11.3252
3352	0	0	0	0	0	11.4093	11.6661	11.4393	11.5899	11.2487	11.4803	11.5369	11.5324	11.8425	11.9341	11.3033	11.1849	11.3243	11.7466	11.5836	11.5239	11.3568	11.4642
1180	0	0	0	0	0	11.7828	11.9349	11.9777	11.9952	11.4381	11.6721	11.4752	11.7612	11.634	11.8065	11.593	11.4834	11.7136	12.0425	12.2224	12.0464	11.5015	11.7508
3753	0	0	0	0	0	6.38888	7.40344	5.79442	5.83289	5.58796	6.96347	7.37417	7.88813	5.37156	6.64241	4.83289	6.51096	5.8505	4.853	6.21335	6.75756	5.59991	5.14568
6536	0	0	0	0	0	11.7643	11.4372	11.4736	11.6636	11.7481	11.7633	11.4742	11.3765	11.3315	11.0799	11.679	11.702	11.569	11.2342	11.2051	11.4984	11.1068	11.4489
2912	0	0	0	0	0	8.20604	8.91019	8.67631	8.58721	9.18364	8.51728	8.58271	8.85019	8.84518	8.5263	9.17218	9.41193	8.18041	8.57365	8.47411	8.28494	8.39103	8.67419
64714	0	0	0	0	0	11.2132	11.3043	10.8197	11.0515	11.1308	11.5656	10.6964	11.1405	10.8727	10.6798	11.5064	11.8306	11.0476	11.1253	10.5044	11.0135	10.8921	11.4696
57821	0	0	0	0	0	10.5862	11.648	11.2397	11.3749	11.0515	10.7295	11.5398	11.9889	11.6962	11.569	11.5242	11.3403	10.5655	11.8118	11.454	11.288	11.279	10.8315
81544	0	0	0	0	0	10.1549	10.0305	9.82703	10.0279	10.6044	10.5169	9.72468	10.6224	10.7578	9.63009	10.0353	9.91901	10.7606	10.4811	10.9094	10.5621	11.1579	10.4223
81609	0	0	0	0	0	11.5961	12.0044	11.3915	10.9314	11.6184	11.2697	11.1988	11.384	10.9503	11.0662	11.36	11.382	11.3688	11.6106	11.5087	11.4688	11.4014	11.7013
2907	0	0	0	0	0	12.0203	11.9423	12.0512	11.7422	11.5413	11.7438	11.9821	11.6042	11.8987	11.9442	11.8399	11.9538	12.2389	11.9193	12.0648	11.9402	11.7152	11.8387
23216	0	0	0	0	0	11.445	12.4967	12.1956	12.4402	12.2399	11.9704	12.22	12.6113	12.5846	12.5134	12.0289	12.1	11.6665	12.5349	12.3977	12.6547	12.2583	12.1029
23215	0	0	0	0	0	9.81057	9.42164	8.95565	9.18215	9.77116	9.60936	9.53702	9.58759	9.51511	9.56358	9.6872	9.99577	9.82861	9.28448	9.33695	9.54786	10.1417	9.92852
8574	0	1	0	0	0	9.94163	9.54323	10.361	10.6307	10.5489	10.1751	10.2049	10.3896	11.1867	10.567	10.4232	9.97183	9.69017	9.80235	10.4266	10.6142	10.1349	10.1692
84302	0	0	0	0	0	9.75772	9.482	10.1034	9.97241	10.0657	9.80913	9.77561	9.64043	10.0896	10.0369	10.2534	10.1805	9.16038	9.25809	9.71819	9.96593	9.58421	9.5947
4741	0	0	0	0	0	9.49645	10.2633	9.30583	9.482	9.32576	9.3217	9.80574	9.8165	9.29623	9.56815	9.66622	9.36741	9.89254	9.94471	9.72434	10.0508	9.13083	9.87636
1522	0	0	0	0	0	7.11998	5.76288	5.27798	5.36107	6.01123	6.70321	6.11686	5.46271	5.22882	7.64241	6.38716	6.10224	5.84298	5.59694	5.80993	5.29278	5.25172	6.91289
23473	0	0	0	0	0	11.0155	10.9691	11.1411	11.0958	11.1643	10.9383	10.6542	11.2206	11.2991	10.7635	10.8848	10.9932	10.9568	11.003	11.1511	10.8846	11.2934	10.9299
8882	0	0	0	0	0	11.6074	11.0038	10.9674	10.8222	11.3854	11.3863	11.1107	11.0546	11.313	11.0664	11.4525	11.5903	11.5585	10.7609	11.0062	11.0762	11.4918	11.466
6422	0	1	0	0	0	9.55574	8.89542	10.58	10.0475	10.4531	8.98698	9.28979	9.15659	10.0963	8.94134	9.77824	9.73623	9.42668	8.69105	10.1965	10.0224	10.609	9.01625
1212	0	0	0	0	0	11.6047	11.7445	11.4516	11.7091	12.0058	11.9519	12.1288	11.9635	11.5776	11.8385	11.9108	12.0077	11.6075	12.3557	11.7664	12.0747	12.7388	12.1934
83700	0	0	0	0	0	11.0689	11.5606	10.9134	11.4775	11.6374	11.5348	11.116	11.2466	11.2753	11.1397	11.1351	11.3208	11.0162	11.3167	10.8874	11.1769	11.2504	11.263
10974	0	0	0	0	0	10.7264	10.3444	11.3024	10.8171	10.702	10.7884	10.5834	10.6671	10.7156	10.1311	10.4773	11.1691	10.4614	10.6228	11.0734	10.9291	10.5168	10.2425
8192	1	0	0	0	0	9.2317	10.281	9.47857	9.9202	9.73522	9.74366	9.91588	10.5017	9.94486	10.0039	9.07735	9.6954	9.22304	10.0185	9.60288	9.75656	9.39103	9.46842
10970	-1	0	0	0	0	10.7337	9.0045	10.2166	11.0473	10.8693	10.8304	10.9549	8.87713	10.1653	11.0663	11.1756	10.9235	10.4893	8.81121	9.94661	11.1379	10.6409	10.4111
10971	0	0	0	0	0	9.47046	8.67913	9.00871	8.86078	9.26725	9.38866	9.74265	9.22641	8.52317	9.22424	9.09064	9.60492	8.87682	8.97183	9.01262	9.38024	9.1814	8.76288
7082	0	0	0	0	0	2.94486	2.43296	3.15381	3.64386	3.33628	6.11478	3.01792	3.1375	2.8679	3.76553	2.76553	3.10434	2.1375	4.0268	2.40599	2.26303	3.60881	3.07039
10791	0	0	0	0	0	6.82528	6.8189	7.04221	6.8505	5.88264	6.21723	6.42459	6.2724	6.55612	6.65392	7.29646	7.13648	7.31832	7.14262	6.15785	6.2114	6.01123	6.25172
2200	0	0	0	0	0	8.21965	9.81474	8.76421	9.1639	9.84062	9.89285	8.10119	9.80139	8.89664	8.46923	9.40067	9.29301	9.15431	9.59842	9.10774	8.00619	9.40429	8.90448
10682	0	0	0	0	0	6.30012	6.24031	6.49185	6.84674	5.2854	7.02015	4.70598	6.3147	5.79181	3.66676	7.59694	6.50144	4.41954	5.848	5.20555	4.06178	4.12102	4.54844
23205	0	1	0	0	0	9.60028	9.73708	10.6705	9.81554	9.76901	9.482	9.28007	9.64169	10.3174	9.62699	9.62753	9.28771	9.26889	9.439	10.1264	9.94325	9.86959	9.03837
7018	0	0	0	0	0	14.2503	14.6896	14.6006	15.0123	15.0017	14.8029	14.8322	14.8266	14.6158	15.026	14.8288	14.9318	14.4518	14.7527	14.6571	15.225	15.1036	14.8778
10920	0	0	0	0	0	2.58496	3.18587	3.74416	2.65535	3.81762	4.41954	3.58496	3.85798	3.52356	3.73335	2.48543	3.85798	3.43296	3.54844	6.32912	3.45943	4.59694	3.21723
5533	0	0	0	0	0	13.1869	12.8993	12.6323	12.6128	12.7374	13.4045	13.0148	12.7743	12.8022	12.4816	12.5938	12.9613	13.537	13.2849	12.7672	12.6618	12.966	13.4576
2273	0	0	0	0	0	15.4955	15.4345	15.1178	15.2359	15.456	15.5012	15.5315	15.7598	15.4581	15.479	15.4805	15.5729	15.736	15.5748	15.3567	15.3879	15.5688	15.4999
6251	0	0	0	0	0	6.96116	7.50144	7.5812	7.7807	7.65464	7.57667	7.93192	7.69558	7.05961	7.14057	7.80993	7.62571	7.15482	7.31651	7.7286	7.63952	7.23458	7.34607
2271	0	0	0	0	0	9.36676	8.69766	8.8458	8.18785	9.41363	8.9952	8.97728	8.86078	8.62461	8.47695	9.01011	8.48704	9.38219	8.47654	8.54882	9.01207	9.2131	9.21456
4074	0	0	0	0	0	8.18289	8.29094	8.23554	7.926	7.94193	8.10643	8.64997	7.27053	7.10538	8.47249	7.96405	8.08055	8.19869	8.22352	8.271	7.75422	8.51215	8.4582
10728	0	0	0	0	0	9.24317	9.30127	9.21237	9.21189	9.29898	9.25148	9.48663	9.1334	8.81762	9.23601	9.42773	8.93752	8.76222	9.35116	8.837	8.92422	9.31628	8.84925
5069	0	0	0	0	0	6.07895	7.2075	6.76553	5.22497	5.18587	5.73335	6.17193	5.67525	4.79701	5.38888	6.03342	7.4814	3.74416	6.86913	6.66391	6.34341	5.2891	4.51728
1050	0	0	0	0	0	7.89664	8.06985	7.4271	7.90869	7.18388	5.63227	8.70287	7.4822	5.36457	7.59991	7.71356	8.0954	6.27426	6.67666	7.61765	5.16591	8.24982	5.45286
2202	0	0	0	0	0	6.54998	4.47897	4.29278	4.30743	4.29278	4.44626	4.71149	5.82782	3.56071	4.73335	4.33628	6.10224	3.97269	6.1819	4.78136	3.71149	4.49825	6.44294
5950	0	0	0	0	1	6.75889	8.31152	8.45738	8.92955	8.89269	8.49065	7.25172	7.0542	6.94369	7.28448	6.34163	8.38802	6.8189	8.85019	7.7662	7.7046	8.91349	8.7269
6907	0	0	0	1	0	7.06717	7.50779	6.53916	6.21335	7.92244	7.46189	6.95884	7.31379	6.8392	6.59544	8.03232	7.7046	6.2211	7.04549	7.05311	7.09487	7.853	7.98698
11338	0	0	0	0	0	7.79701	7.52591	7.65177	5.20163	7.91409	7.70667	7.00225	8.09223	6.35931	7.13237	8.31016	8.27705	7.73742	5.77873	6.84046	7.26115	8.38284	6.8009
10401	0	0	0	0	0	6.90448	6.20945	5.36107	5.66676	6.55305	5.86047	7.05961	6.60881	5.82528	4.41278	6.44626	6.92244	4.79701	4.89239	6.67525	5.6893	7.81121	7.02459
25804	0	0	0	0	0	6.01792	5.81762	6.1127	4.33628	5.90929	6.42291	5.37156	6.22497	5.69209	5.78398	6.1416	6.38716	5.51096	7.04876	6.10852	6.07039	6.59842	5.84046
23514	0	0	0	0	0	5.93782	6.91289	6.38198	6.57137	7.09592	6.9472	7.00675	7.23458	6.69349	6.99209	6.91767	6.80219	6.75889	6.59694	6.46271	6.93428	6.91049	6.44294
2022	0	0	0	0	0	4.98641	4.76022	5.10014	5.08321	4.95884	4.48543	4.87283	4.62059	4.90207	5.14975	5.73606	5.1819	5.04439	5.1127	4.45943	4.27798	4.88264	4.1375
483	0	0	0	1	0	8.67807	7.64313	8.38457	7.03562	9.41066	8.88996	8.04658	8.37287	7.86481	7.80219	8.76984	8.87713	8.20555	8.49865	7.52121	8.16491	9.10434	8.30652
10952	0	0	0	0	0	5.15785	5.05745	6.2854	3.52356	4.54844	5.74416	5.87036	4.20163	4.50462	2.848	5.52982	5.47249	5.60288	5.93782	6.12102	5.49825	4.96347	4.88264
6604	0	0	0	0	0	10.0569	9.93192	9.83731	9.66178	10.3327	10.1233	10.18	9.86047	9.70009	9.68177	10.2875	10.4308	10.093	10.0447	9.59731	9.60028	10.201	10.1026
79586	0	0	0	0	0	10.4789	10.38	10.255	9.95507	10.0347	10.5763	10.6122	10.433	10.4693	10.2569	10.1908	10.3058	10.1945	10.2923	10.0121	10.0804	10.1277	10.1914
1119	0	0	0	0	0	8.37547	8.1267	8.19426	8.01514	7.79181	8.05907	8.37634	6.04002	7.75087	8.0864	8.42038	7.53138	7.79377	7.67878	8.20016	6.8125	8.08587	7.46271
10950	0	0	0	0	0	7.848	6.22689	6.93428	7.25927	6.70044	7.18785	7.60881	6.83415	6.52356	7.41278	6.84925	7.15076	7.37851	6.85674	7.92006	7.66107	5.59991	7.50064
5048	0	0	0	0	0	7.80478	6.85798	6.86419	7.11582	7.38457	6.93664	7.00899	7.27612	7.12102	7.06286	7.39489	7.44543	7.10014	7.72792	7.04549	7.0433	7.55612	6.93428
3248	0	0	0	0	0	10.0108	9.5519	9.61747	9.63372	9.23721	9.67631	10.3975	9.43296	9.14746	10.1524	9.85409	9.54361	9.67472	9.75355	9.36807	9.35006	9.71373	9.78643
4144	0	1	0	0	0	9.31107	8.85144	10.7172	9.73944	10.3831	9.37308	9.26585	8.80735	10.0203	9.00591	9.82209	10.3949	8.80542	8.2148	9.73454	9.29692	8.69558	8.69
8239	0	0	0	0	0	7.19574	6.71836	7.38543	7.69	6.65535	7.40173	6.86419	6.47086	7.01346	6.63807	7.28263	6.76686	6.84046	7.35138	6.35579	6.81378	6.79572	7.26021
8683	0	0	0	0	0	3.65535	4.69488	5.42962	5.3147	3.96347	2.72247	5.07895	2.94486	3.74416	3.90689	3.58496	4.74953	4.57289	3.16993	5.76022	5.86295	4.44626	3.98185
6609	0	-1	0	0	0	8.3996	7.74416	7.02126	8.05907	8.25314	7.82082	7.6851	7.74953	7.06932	8.28679	8.5932	8.37199	7.93782	8.20065	6.94953	8.16088	8.88295	8.31016
4676	0	0	0	0	0	6.17991	5.9331	3.36457	6.50938	6.1375	6.29462	6.35403	5.99095	3.20163	3.6893	5.26303	6.27798	5.69209	6.54689	4.48543	5.51096	6.06609	2.7866
8665	0	0	0	0	0	4.46597	3.48543	3.71149	4.49825	3.71149	4.19377	5.2817	4.90207	4.848	5.2854	5.20163	4.34341	2.07039	4.74416	3.27798	5.43296	4.65535	5.14975
29893	0	0	0	0	0	10.2851	10.0478	10.2054	10.0251	10.1252	10.4273	9.70908	9.78431	9.60807	9.99986	10.0232	9.58721	9.60955	10.0523	9.74987	10.1906	9.84376	9.97298
6945	0	0	0	0	0	7.86233	7.97212	7.97327	8.4672	8.88813	8.84455	8.01402	8.19476	7.48543	8.12412	8.8351	7.5306	7.96174	7.79766	7.55919	8.31696	7.74012	8.09856
6597	0	0	0	0	0	4.83289	4.8679	5.41616	5.11686	5.84549	5.47249	5.93546	5.30743	5.35403	5.54844	6.20945	5.38198	4.60881	4.80735	5.62352	5.42626	6.24793	4.96347
6002	0	0	0	0	0	11.9616	11.8699	11.9209	11.7717	11.7501	11.8453	12.0939	11.7145	11.7242	11.9484	11.6188	11.5301	12.1228	12.3008	11.9978	12.0259	12.0374	12.1474
5862	0	0	0	0	0	12.5128	12.3491	12.1096	11.8735	11.9147	11.9978	11.6926	12.2796	12.0003	12.0872	11.7435	11.9577	12.7403	12.2051	11.9966	12.0389	11.9427	12.059
4629	0	0	0	0	0	14.9164	15.0662	14.7287	14.9123	15.3539	14.934	15.0671	15.0267	15.01	14.8165	14.9292	14.8575	15.2601	15.3457	15.0341	15.2974	15.3553	15.0214
2037	0	0	0	0	0	14.3113	15.1418	15.1659	14.7992	14.7059	14.9114	14.6158	14.8597	14.8769	15.1885	14.4337	14.6808	14.5129	15.1688	15.4239	15.2172	14.7888	14.9438
23185	0	0	0	0	0	5.96116	6.10014	6.15178	5.56071	5.87036	7.74012	6.62205	6.14568	7.53761	6.64818	5.56071	7.04876	5.99095	5.34696	7.34607	6.88387	6.56529	4.1127
678	0	0	0	0	0	11.7651	11.2529	10.5665	10.7511	11.1569	12.1401	10.9405	10.5165	10.9061	10.7017	11.0154	11.217	11.8766	11.3072	10.7814	10.3414	11.1367	12.1697
10036	0	1	0	1	0	5.27053	7.17592	6.64097	5.46597	6.97269	6.77479	5.51728	6.79442	6.50938	6.02237	6.73064	5.84549	6.43129	7.02459	7.53683	6.55459	7.56224	7.00675
4691	0	0	0	0	0	6.90087	6.1819	6.24793	7.33539	7.06717	6.42291	6.2211	7.55995	6.66959	6.24793	7.03342	5.95187	4.81762	5.83794	5.87529	5.52982	5.8505	5.16591
56948	0	0	0	0	0	12.7477	13.3497	13.0246	13.4327	13.0994	13.1478	13.5092	13.3901	13.2489	13.559	13.0956	13.0678	12.7179	13.2712	13.0514	13.598	13.0114	13.1946
23351	0	0	0	0	0	5.74416	4.72247	6.96924	6.89724	7.30834	6.88142	6.52042	4.22497	6.06178	6.83162	7.53838	6.94017	5.76553	5.38543	6.85549	4.853	5.38198	6.75087
23180	0	0	0	0	0	6.73471	5.58796	6.77873	4.51728	7.01346	6.24413	6.55919	5.40599	6.04221	6.96578	7.34961	7.29646	6.64386	6.99209	6.78005	6.61765	5.35403	6.43129
10575	0	0	0	0	0	4.41954	4.8125	4.55459	4.8679	4.51728	4.97728	6.84046	4.53605	4.45943	4.57894	4.41278	4.63807	5.07895	4.76553	6.40939	4.41954	6.47249	4.2854
2926	0	0	0	0	0	8.35755	6.75889	4.78136	5.26303	6.97613	5.44294	7.46597	6.30378	6.30743	4.27053	3.98185	6.05745	4.65535	6.21917	4.01792	3.83794	3.71149	4.57289
4753	0	0	0	0	0	9.13571	8.85518	9.09619	8.98783	8.76321	8.64241	8.5988	7.51412	7.00562	9.36851	9.14109	7.52356	8.70805	8.70425	8.4475	8.8805	8.77182	8.77972
7248	0	0	0	0	0	10.7055	9.87851	10.5754	10.5316	10.6625	10.606	10.873	10.111	10.2654	10.9222	10.6813	9.99845	10.9166	10.9115	10.2587	10.7927	10.8341	10.6958
5304	0	0	0	0	0	7.79766	7.44626	7.43212	6.853	7.84235	7.4271	7.87897	7.45039	7.92065	7.41363	8.2293	8.385	7.61839	5.86542	7.61618	7.40344	8.04385	6.90929
55715	0	0	0	0	0	15.0781	14.779	14.8028	14.944	15.1198	15.1799	15.0947	14.8428	14.9467	15.1205	14.954	15.0323	15.317	14.9376	14.9879	15.2943	15.3056	15.2631
23177	0	0	0	0	0	15.0367	15.1785	14.8894	14.9008	15.0165	14.9571	14.8773	15.2349	14.963	14.9726	14.8755	14.908	15.1153	14.9774	14.7633	14.9929	14.8588	14.8901
10409	0	0	0	0	0	13.5783	14.237	14.1031	14.0073	14.0589	13.9998	13.9352	14.0882	14.0119	14.3233	13.9579	13.8198	13.968	14.3117	14.422	14.5254	14.3577	14.2045
126208	0	0	0	0	0	15.6424	15.8131	15.4083	15.6327	15.8051	15.9243	15.7638	15.9383	15.7084	15.7065	15.6351	15.818	15.8504	15.7702	15.3576	15.6656	15.6538	15.7092
8572	0	0	0	0	0	5.58796	5.27426	5.31832	5.56682	6.7046	4.73335	6.11894	5.34341	5.89239	5.6837	5.57894	6.53605	5.63807	6.43962	4.47249	4.54844	6.34163	5.57289
5037	0	0	0	0	0	6.65821	7.90026	7.45286	6.96	7.6453	6.84172	6.58646	6.89966	6.96347	6.19967	4.73877	6.98982	6.99322	7.0917	7.59171	7.48784	7.32823	7.2817
2934	0	0	0	0	0	6.14568	5.62936	6.40259	6.96694	6.10014	6.19967	5.67525	3.60881	5.36807	3.1375	6.92719	5.69488	5.56682	4.33628	5.52669	5.15381	6.09381	4.87774
9899	0	0	0	0	0	7.40514	7.47654	7.2817	6.9542	7.07468	7.42878	7.88996	6.98413	7.29002	6.6453	7.15684	6.57137	6.70736	7.21043	7.60659	6.75622	7.06824	7.09908
1615	0	0	0	0	0	9.15051	9.15254	8.3015	9.02708	9.42564	9.15381	8.84078	6.50938	8.53644	9.09381	8.56605	9.01486	9.01709	7.71081	8.32688	8.46271	9.70373	9.47066
55215	0	0	0	0	0	7.53761	7.55612	7.56071	8.3474	7.49185	6.92719	7.35403	7.52748	6.60288	7.18982	7.85736	6.91169	6.89724	6.6865	7.48784	6.90207	7.50303	5.82273
644	0	0	0	0	0	7.5812	7.72178	7.58346	8.14771	8.35711	7.27053	7.1334	8.02514	7.42878	5.11686	7.52748	7.37764	7.14364	6.71562	7.08534	7.30469	7.6886	6.86047
26998	0	0	0	0	0	9.47816	9.38608	9.46352	9.49805	9.32351	9.33762	10.0633	9.40875	9.82909	9.33024	9.4731	9.36785	9.53158	9.90974	9.19943	9.70044	9.90494	9.71562
1785	0	0	0	0	0	6.6879	5.41616	7.39489	5.63227	5.16993	5.62059	6.15987	5.36457	4.66107	7.16189	7.57137	4.91169	4.52982	7.20945	6.68089	4.40599	5.63227	6.08958
2550	0	0	0	0	0	8.17941	7.70805	7.92778	7.76089	7.88631	7.43129	7.36107	7.74079	7.0268	7.41616	7.67737	7.85425	7.84862	7.0607	7.51017	7.24603	7.38024	7.6872
253959	0	0	0	0	0	5.54226	5.90929	4.97269	7.60807	5.38198	6.66676	7.16491	6.73606	5.64674	5.52042	5.30012	6.91409	5.20555	4.91648	7.09276	7.0917	8.04166	6.73064
4881	0	0	0	0	0	5.93782	4.56071	5.50462	5.36457	5.45943	5.14975	5.7252	4.76553	4.94017	5.37156	5.1819	5.78136	5.03562	5.0045	6.03342	5.91648	5.23266	4.6837
2673	0	0	0	0	0	6.54844	6.43129	6.89603	6.79442	5.72792	5.35403	6.21917	5.31832	5.10014	6.8392	6.22882	6.49825	5.83036	5.88264	7.24888	6.29278	7.44791	6.60881
26953	0	0	0	0	0	6.67948	5.9542	7.43713	7.70529	8.06932	7.65464	6.59544	7.52121	4.58496	4.848	8.41785	6.46271	6.92362	7.4271	7.01681	3.99095	5.74953	6.94251
7716	0	0	0	0	0	10.4756	11.4015	11.6822	11.4035	11.2313	10.8875	10.9161	11.127	11.1001	11.3353	11.1938	11.0568	10.2488	11.2276	11.3588	11.445	11.1983	10.8802
11119	0	0	0	0	0	10.6317	9.77	10.5061	10.1557	10.4121	10.639	10.279	9.79734	9.89072	10.0975	10.6977	10.0151	9.57686	10.0356	10.1935	9.46618	9.90629	9.7497
2629	0	0	0	0	0	7.13031	8.09223	8.20897	7.52356	7.3637	7.59171	8.00675	7.5744	7.43962	7.4545	7.43212	7.98014	7.47411	8.3966	7.32733	6.74953	7.75355	7.24127
3382	0	0	0	1	0	6.05528	7.0917	7.89421	7.86109	6.96578	7.65535	6.53294	5.77347	5.2211	4.53605	7.51728	6.37504	5.84046	5.36457	6.53916	6.65535	6.78136	7.42543
51592	0	0	0	0	0	7.31198	7.2891	7.75154	7.1334	7.507	5.92837	6.24603	6.70736	6.45779	6.26866	7.31288	6.97842	7.30378	7.44708	7.17093	6.63807	7.39146	6.2891
23049	0	0	0	0	0	7.12825	6.90929	7.44791	6.49346	7.40514	7.38716	7.70736	5.79961	6.80478	7.12205	7.6279	6.42794	8.00338	6.51885	7.46025	7.13853	7.34074	6.61324
11097	-1	0	0	0	0	3.6893	2.29278	3.8679	5.74953	3.01792	5.0045	4.43962	3.54844	2.48543	2.74416	2.848	2.65535	5.38543	4.39232	3.40599	3.30743	4.93074	4.07039
3383	0	0	0	0	0	8.73708	8.49546	9.21432	8.77149	9.31538	8.72656	8.926	8.54805	8.29232	8.30834	9.02901	8.96867	8.91049	8.09276	8.64638	8.65535	9.09803	8.52943
23047	0	0	0	0	0	2.88753	3.71149	3.41954	4.90689	3.63227	3.51096	4.3147	4.23266	3.43296	3.75489	4.49825	3.8679	3.66676	3.94486	4.09592	4.1375	6.09381	4.12928
1463	0	0	0	0	0	7.40854	7.69697	8.10119	8.02901	7.40769	7.55075	8.2914	7.6359	7.66391	8.33494	7.95826	7.36457	7.54612	7.36107	7.94778	7.41363	7.13134	7.88874
2632	0	0	0	0	0	5.40259	5.24413	5.27798	5.34696	5.54535	5.63227	5.55152	5.30012	4.91648	5.29278	5.48864	5.19377	4.93546	5.65249	5.09592	4.88264	5.19377	5.91169
23511	0	0	0	0	0	8.06501	8.68545	8.85237	8.63554	8.41659	8.82941	8.1236	7.73877	8.54651	8.32463	8.10171	8.43003	8.26772	8.24222	9.15152	8.88935	7.68018	8.92511
9659	0	0	0	0	0	11.016	10.8996	10.5768	10.3567	10.9845	11.0812	11.1427	10.4894	10.5716	10.8593	11.2222	11.2834	10.8969	10.6172	10.2543	10.2603	10.449	11.1791
23046	0	0	0	0	0	14.8304	14.856	14.9316	15.0762	14.7839	14.6865	15.1584	14.7069	14.9615	15.1857	14.5499	14.0677	15.0512	14.9821	15.0502	15.0744	14.9496	14.6456
10490	0	0	0	0	0	7.48462	8.60807	8.28077	9.45265	9.50005	9.05907	9.25974	9.9431	9.45964	9.49566	9.37526	9.21747	8.69523	8.39874	5.75756	9.53877	8.83352	8.89905
8788	0	0	0	0	0	7.22304	7.73742	5.97269	6.52356	8.30378	8.18834	5.8802	7.68299	7.69905	7.36632	5.96116	7.24698	6.61912	7.66107	5.7252	7.8716	8.27006	6.11686
29114	0	0	0	0	0	8.11894	7.07682	5.8802	7.22304	7.01903	7.74147	5.83289	6.91409	7.12619	6.94486	6.05528	7.54998	5.56682	6.07895	6.27053	5.75489	6.40939	5.1819
10902	0	0	0	0	0	7.38198	6.853	7.77347	6.53605	6.76022	7.08534	7.66959	7.90509	7.27333	7.38802	7.32553	7.53294	6.93428	7.40173	7.36982	7.04221	6.94134	6.66534
8777	0	0	0	0	0	5.24793	6.12309	3.7761	3.94486	6.04221	3.82782	2.926	4.80219	3.58496	4.27798	6.13134	6.32012	6.02901	7.00562	5.04002	3.848	3.32193	5.45286
9657	0	0	0	0	0	8.45943	8.81602	10.1597	9.33762	9.45697	9.22448	9.01514	7.54381	8.6664	8.95681	8.21917	7.97097	8.65607	9.33762	10.188	9.47594	9.55248	9.21578
6293	0	0	0	0	0	5.60288	5.62352	5.45286	4.55459	5.05745	5.68089	5.61176	5.63807	5.12928	5.29646	6.93428	6.35755	5.04002	7.99492	6.00225	4.43962	5.32553	6.63227
8890	0	0	0	0	0	6.18388	6.93192	6.68229	8.00056	6.64962	6.85549	5.39232	7.09803	4.92125	6.48864	6.05311	5.15381	5.17393	5.0045	6.10434	4.64386	6.77479	7.43379
9881	0	0	0	0	0	5.22497	8.04876	8.35182	8.37938	8.57743	9.49865	8.04111	8.66107	8.46679	8.05202	8.73098	9.17468	5.47897	8.51924	8.65964	8.69105	8.44211	9.8051
9656	0	0	0	0	0	13.8134	13.856	13.437	12.6018	12.6729	13.3759	13.3907	12.7257	13.4947	13.0669	12.8894	13.3455	13.6912	13.6527	13.364	12.9244	12.1565	13.5591
6005	0	0	0	-1	0	14.5831	14.7796	14.3356	13.9687	14.0299	14.5685	14.8766	14.3202	14.8611	14.4793	14.2294	14.3913	15.1683	15.1471	14.7654	14.1433	14.0572	14.7438
6038	0	0	0	0	0	7.47005	8.11374	4.90207	8.16138	8.60437	7.56453	8.16692	7.36107	8.00169	7.91109	8.21723	7.74012	7.30104	7.17393	5.11686	7.56071	7.79961	7.38024
5495	0	0	0	0	0	9.63027	9.1179	9.47735	9.47533	9.18388	9.08587	9.3906	9.34939	9.16516	9.53138	9.66906	8.893	9.08746	9.648	9.55804	9.23649	9.5844	9.93884
6387	1	1	0	0	0	7.34696	8.46352	8.57667	7.84737	7.13443	7.23649	7.5345	8.36326	8.24793	7.42122	7.85425	7.74079	7.19967	8.44377	8.88234	8.18884	7.30378	7.12516
1287	0	0	0	0	0	4.36457	4.47249	3.71149	3.96347	5.52982	3.90689	3.66676	3.926	3.66676	4.24031	4.58496	5.56071	4.18587	3.87774	6.27984	2.76553	4.12102	2.67807
23635	0	0	0	0	0	13.3374	13.0358	12.914	12.9518	13.1044	13.008	12.4941	12.944	12.783	12.762	12.9746	12.9079	13.2083	12.7478	12.997	13.1121	12.3243	12.8648
9655	0	0	0	0	0	7.8679	6.0917	7.82655	7.79442	7.45943	7.64024	7.91409	6.25172	7.42878	7.77873	8.19722	7.79442	7.57818	7.93487	7.64313	7.24698	8.22448	5.46597
7059	0	0	0	0	0	10.3779	9.93236	10.1539	10.05	9.99534	9.99915	10.2911	9.9205	10.365	10.3981	10.0768	9.84235	10.137	10.5164	10.3792	10.2121	10.1443	10.4681
9654	0	0	0	0	0	9.50422	9.07655	9.1334	8.5263	8.61765	9.1444	9.19131	8.56796	9.34961	8.39146	9.07815	8.10538	9.2427	8.65964	8.69975	9.06366	8.60622	8.80671
11120	0	0	0	0	0	4.88264	5.1416	6.62059	3.88753	4.18587	4.50462	7.49905	4.62644	4.59694	5.36457	4.07039	5.4822	5.7252	6.61765	7.02348	5.86047	7.52513	4.67807
27332	0	0	0	0	0	3.7866	6.1639	5.3505	5.82273	5.71425	4.55459	6.45943	6.88753	6.31832	5.1127	6.18587	5.33271	3.9542	6.50303	6.2211	5.74685	3.80735	4.03562
683	0	0	0	0	0	8.27519	7.92125	8.28817	8.02735	8.13904	8.40131	7.9472	7.14057	7.9431	7.81634	8.10748	8.66959	8.24222	7.98698	8.26021	7.77413	8.17493	8.01067
4329	0	0	0	0	0	7.22497	7.84549	7.31651	6.67666	7.52904	7.5345	7.29646	7.15583	7.28633	7.88509	8.22304	6.45286	6.48704	7.11582	7.26491	5.90207	7.71836	6.91409
4644	-1	-1	0	0	0	13.4084	10.0178	10.817	12.009	12.0964	13.0798	12.4009	9.58946	11.0616	12.1651	12.1959	12.7258	13.3164	10.2234	11.2116	11.7416	11.8865	13.0585
9650	0	0	0	0	0	12.8474	12.7618	12.6943	12.5865	12.6918	12.6686	12.2825	12.5252	12.3685	12.3722	12.3831	12.3115	13.0547	12.7402	12.791	12.7921	12.5836	12.8655
23043	0	0	0	0	0	7.60363	7.02791	6.80478	6.8392	7.17393	7.65964	6.33807	6.58346	8.09117	7.07146	6.48382	6.48543	7.96924	7.3837	7.18587	6.88142	7.62059	7.40599
6548	0	0	0	0	0	8.59991	8.72962	9.30104	8.32193	8.90238	8.80671	8.53722	8.88783	7.45697	7.09803	7.35931	8.16993	6.8009	8.63045	8.80381	8.49145	7.46597	7.97785
7112	0	0	0	0	0	15.7996	15.7265	15.3356	15.6009	15.5449	15.8781	15.7626	15.7999	15.6599	15.8821	15.532	15.5983	16.132	15.9984	15.6452	15.6697	15.8631	15.883
203197	0	0	0	0	0	6.67666	4.72792	5.71699	6.91169	4.32193	6.66959	5.91886	5.98641	6.49185	5.15381	4.83794	4.27798	6.14771	6.67384	6.26866	6.07895	6.65678	4.72247
9649	0	0	0	0	0	5.86047	3.51096	5.89482	3.32193	3.64386	6.45615	6.64962	3.32193	5.22882	6.12722	3.75489	6.44791	3.97269	3.45943	2.926	3.48543	7.10434	3.62059
5733	0	0	0	0	0	8.32103	8.4508	8.65642	8.56148	8.30834	8.2937	7.96867	7.31107	7.6844	7.29278	7.71562	7.78986	7.69418	7.57667	8.08799	7.71218	8.53372	8.39832
23041	0	0	0	0	0	7.07788	6.8716	6.79442	7.07788	6.58946	6.88874	7.25456	6.52669	6.28725	7.42291	7.12102	6.48864	6.2817	6.64241	6.59991	5.34696	6.81378	6.83162
27336	0	0	0	0	0	6.47573	5.67525	6.67525	6.26491	6.14568	5.95187	6.1334	5.76288	5.27426	6.63662	6.82655	6.49985	5.80478	6.28725	6.32553	6.09592	6.48704	6.20555
5090	0	0	0	0	0	8.01681	8.15532	8.5411	8.3147	7.61985	8.34207	8.6077	7.37243	7.83162	6.87529	9.02126	8.86109	7.77939	8.51096	6.62498	7.88142	6.44294	7.6279
3612	0	-1	0	0	0	6.91528	6.62644	5.82528	6.40088	6.70598	6.98527	7.0607	6.07895	6.15178	6.94017	6.8679	6.84046	6.47086	7.07039	5.12102	7.37243	7.55842	5.55766
5817	0	0	0	0	0	5.91648	6.50779	5.37851	5.90448	6.848	6.66959	7.40599	5.7866	6.78529	5.2817	5.41954	6.34163	5.83794	5.21335	6.73742	6.76155	6.75489	5.27798
2634	0	0	0	0	0	7.49346	6.21917	7.49665	6.95768	7.30834	6.853	7.55305	7.50383	7.31016	6.92125	6.7866	7.43129	7.75087	6.66676	7.4271	6.824	7.05961	7.24317
421	0	0	0	0	0	7.37504	7.24888	7.58646	7.93428	7.38888	7.55536	7.71973	6.89482	6.84925	7.3156	8.68755	7.26397	6.88631	6.89482	6.79572	7.18587	7.42122	6.50144
10024	0	0	0	0	0	7.88264	8.01903	7.98128	7.91528	7.88509	7.8505	8.07842	7.43546	8.18339	8.04712	8.62899	8.77017	7.66747	8.02015	7.89542	7.0607	8.04221	7.91886
10733	0	0	0	0	0	15.0019	14.7538	14.2686	14.6192	14.5222	14.8343	14.5678	15.0068	14.7401	14.7855	14.7142	14.7348	15.2732	14.8105	14.5511	14.4661	14.4547	14.7459
1794	0	0	0	0	0	12.2146	12.0732	11.554	11.4339	11.5497	11.6972	11.1258	11.3958	11.3591	11.0366	11.5671	11.6418	11.6408	11.1749	11.1427	11.3669	10.5836	11.3315
7290	0	0	0	0	0	15.41	15.2316	15.0413	15.2644	15.3084	15.3558	15.1996	15.4018	15.2353	15.3249	15.0735	15.2989	15.7197	15.4955	15.2572	15.5797	15.4271	15.4815
11104	0	0	0	0	0	15.6039	15.4429	15.2273	15.3888	15.29	15.4739	15.6608	15.6773	15.5435	15.598	15.2085	15.2239	15.9913	15.7569	15.5264	15.4525	15.3527	15.4708
7881	0	0	0	0	0	15.8908	15.8545	15.6016	15.6387	16.0028	15.9167	15.8898	16.107	15.7878	15.9362	15.7702	15.9007	16.2242	16.2025	15.9457	16.1612	16.2997	16.0688
23040	0	0	0	0	0	15.2518	15.3026	15.1302	15.3444	15.5016	15.4223	15.2545	15.3887	15.2168	15.2411	15.257	15.1861	15.5223	15.4217	15.2292	15.409	15.5333	15.3652
2800	1	1	1	0	0	8.633	9.77676	9.35359	9.67437	9.24055	8.87252	8.6756	9.7386	9.42899	9.56624	8.8275	9.23984	8.51136	9.69436	9.44191	9.90222	8.88387	9.29669
8673	0	0	0	0	0	7.853	7.73606	7.78202	7.92659	7.48462	7.75422	8.42501	8.2317	7.32193	8.07628	7.96982	8.27938	7.93958	8.21189	7.45286	7.26866	8.51531	8.24079
1606	0	0	0	0	0	11.0869	11.2471	11.1563	11.7122	11.2048	11.2567	11.4665	11.4355	11.5061	11.7433	11.1585	11.4166	11.258	11.1471	11.3085	11.5513	11.2857	11.2609
9148	0	0	0	0	0	8.45779	8.58421	9.04439	8.98356	8.71699	8.71493	9.16867	8.72451	8.73843	8.52082	9.35204	8.87897	8.04549	8.38024	8.58045	8.94661	8.95187	8.88142
8460	0	0	0	0	0	3.7866	3.75489	4.57289	3.71149	4.42626	5.24793	4.30743	3.12102	2.74416	3.57289	4.90207	3.8679	3.60881	3.76553	3.49825	4.23266	6.67948	3.33628
9140	0	0	0	0	0	6.03562	5.98413	5.4822	5.31107	5.53916	5.35403	5.97957	5.88264	5.48864	5.32912	5.77873	5.33271	5.52042	5.77873	5.77873	5.52356	4.9542	5.72247
384	0	0	0	0	0	6.74416	5.14975	6.4822	6.75756	7.3966	5.99548	5.99095	4.48543	5.00899	5.94017	7.23649	5.67807	6.10643	5.45615	6.2211	4.45286	4.62644	4.32193
1477	0	0	0	0	0	5.18587	3.6893	4.47897	5.62936	5.59694	4.90207	4.43962	5.50144	4.72247	6.70598	5.62936	3.65535	4.93074	4.3505	4.89724	5.0045	5.38198	4.47249
5264	0	0	0	0	0	9.13031	8.4814	8.50224	9.16792	9.28216	9.16038	8.22352	7.96463	8.9334	8.33494	8.69349	8.43838	7.80219	8.22448	8.224	8.45615	8.09908	8.37591
637	0	0	0	0	0	6.56529	5.66959	5.55766	5.38198	7.1819	5.48864	6.27984	6.39917	5.36457	5.90929	6.36982	7.09487	5.42626	5.56986	6.03782	6.32373	7.29094	5.57592
5959	0	0	0	0	0	9.32486	9.32778	9.11998	9.60566	9.33136	9.42312	8.1375	9.21213	8.79636	9.32598	8.6987	9.27519	9.54863	8.41363	9.27891	9.64602	8.18636	9.36348
273	0	0	0	0	0	6.2211	6.05745	6.21917	7.46434	7.16088	6.20359	6.20163	7.86666	5.60585	5.77083	6.66107	6.07682	6.75087	5.95652	6.33271	6.79442	7.43379	5.91169
4621	0	0	0	0	0	4.94953	6.48704	5.0045	4.7866	4.64386	4.848	5.1334	5.41278	4.63807	5.17792	3.89724	3.85798	5.14568	5.0045	5.20163	4.55459	5.39917	4.78136
85453	0	0	0	0	0	5.64097	5.66391	5.39232	6.91169	6.15178	5.65821	6.73335	5.65249	4.77083	6.62498	5.2555	7.97613	5.10852	5.51728	5.92362	5.70874	6.69488	5.46923
10307	0	0	0	0	0	6.25172	5.76288	6.14364	5.82782	4.79181	6.23458	5.90689	6.05961	6.04658	5.32553	6.00225	5.47897	5.49825	6.15583	5.79961	5.8802	5.59096	5.83289
63931	0	0	0	0	0	7.72315	6.85674	8.35094	7.77676	6.99435	7.96521	8.05528	7.94427	7.54844	7.43463	7.6575	7.43713	6.29829	7.34784	7.29921	7.83794	7.42794	7.40429
5529	0	0	0	0	0	5.96578	6.56529	6.09381	3.926	3.30743	4.62059	3.18587	3.79701	5.58796	3.36457	4.14568	5.53605	6.75489	4.35755	5.70874	6.04439	4.95884	4
23035	0	0	0	0	0	5.71973	4.853	5.71149	4.52356	5.60288	3.9542	4.93546	5.06178	4.93074	5.58195	5.39917	5.42291	4.57894	5.80219	4.97269	4.76022	4.2555	3.33628
5880	0	0	0	0	0	6.3733	7.20359	7.64458	6.8189	6.04439	6.69209	6.35226	8.13031	6.99774	5.70598	6.43296	5.8125	7.87221	7.69209	5.68089	5.6837	7.40769	6.43962
4720	0	0	-1	0	0	8.53411	7.79246	8.3474	7.45204	8.46475	8.64386	8.55228	7.71631	7.81121	8.01959	8.45245	7.78267	8.13134	8.06178	7.55459	7.16993	6.98185	8.43045
5238	0	0	0	0	0	15.8922	15.9023	15.741	15.9606	16.0621	16.1067	15.9465	16.2179	15.9189	16.2151	16.0528	16.1033	16.2243	16.2965	16.0303	16.1329	16.4346	16.1768
22841	0	0	0	0	0	7.04658	5.43296	7.32283	7.47492	6.75889	7.26303	6.55612	4.86295	5.41954	7.13545	6.95303	7.6886	7.32373	8.29829	7.21432	6.59544	8.51728	7.32553
9135	0	0	0	0	0	7.83099	10.1496	9.40706	9.87329	9.50522	8.20016	8.97642	9.67172	9.28471	9.41024	9.42836	9.52317	7.6575	8.47938	7.50938	9.31854	8.22497	8.73775
55187	0	0	0	0	0	2.72247	3.05311	3.24793	4.32193	2.65535	2.53605	3.18587	3.44626	3.88753	1.80735	2.82782	3.39232	3.48543	2.926	2.37851	3.20163	3.03562	3.1375
64976	0	0	0	0	0	6.22497	7.31107	6.15583	5.75756	6.71973	5.51728	6.08534	6.05311	5.90448	6.54226	5.76288	6.91169	5.70321	7.5691	5.79442	5.99095	7.47735	6.90328
217	0	0	0	0	0	9.23864	9.09487	9.60066	8.80058	8.38327	9.16993	8.80284	8.80864	8.70701	9.25006	9.2976	9.11894	9.30675	9.04576	8.82369	9.50144	9.35535	8.76321
6232	0	0	0	0	0	6.93192	6.55459	7.12412	6.9507	6.2075	6.59395	6.24031	6.68229	4.59096	5.86295	5.91648	6.91648	6.75489	6.76553	6.13955	5.88753	6.79701	6.56071
2316	0	-1	0	0	0	7.30469	6.76818	6.05094	5.37504	6.49825	6.20945	7.47086	7.36282	6.19967	6.53916	7.3345	6.16792	7.07788	7.37504	5.14975	4.82273	6.00675	7.39146
3609	0	0	-1	0	0	11.8527	11.5618	11.9293	10.8823	11.411	12.2159	12.5122	10.7139	11.4079	11.1477	10.9338	11.2088	11.7148	11.4206	11.735	10.8462	11.5315	11.9272
4701	0	0	0	0	0	6.77083	6.49825	6.97269	5.46597	6.99209	7.27519	5.2817	6.20359	3.93546	6.31651	5.7252	6.02237	4.97269	5.16591	4.35755	5.34341	6.87897	4.91169
23450	0	0	0	0	0	6.30378	5.39575	5.73064	6.50303	4.55459	6.35755	6.18587	5.8802	6.13545	7.67666	6.2891	5.94017	6.48704	6.69209	6.25172	6.89239	5.67243	6.25927
7170	0	0	0	0	0	7.08746	7.75221	7.54921	7.3637	6.72928	5.24413	7.32912	7.97613	5.41616	7.0045	6.27053	5.37156	6.44128	8.1179	7.60288	7.34074	5.55459	7.78398
59	0	0	0	0	0	5.57894	5.52042	6.20555	6.0045	6.20163	6.23266	6.37678	6.20359	6.06824	5.79961	6.55612	6.37504	5.59694	6.17193	6.00675	5.70321	5.853	8.63699
1891	0	0	0	0	0	6.36807	7.3837	7.85736	6.59991	8.21965	8.06016	6.83668	7.66818	5.42291	7.61102	7.67313	6.57289	6.07682	6.30195	5.92125	7.15785	5.8679	6.38888
8480	0	0	0	0	-1	9.88554	8.9847	8.68229	9.17667	8.76089	8.96261	9.09592	8.86975	8.73742	8.57213	8.87437	8.07788	10.0811	9.1046	8.53916	8.09329	9.26468	8.77577
6406	0	0	0	0	0	5.22497	6.67243	7.04767	7.12619	5.6837	6.82655	5.91886	7.09803	6.03562	6.36107	6.17792	6.63227	7.13031	6.9507	6.732	7.00675	7.42122	4.67807
23524	0	0	0	0	0	15.1884	15.2749	14.9752	14.9639	15.0558	15.0208	14.9786	15.2537	15.1487	14.9337	14.6399	14.8049	15.5411	15.495	15.2524	15.4057	15.3123	15.3978
25782	0	0	0	0	0	6.17592	5.90207	6.51096	6.04658	4.52982	3.71149	5.02237	6.38543	5.60288	4.05311	5.93074	5.36457	6.06393	5.66391	5.2817	4.52356	5.77873	6.27053
10404	0	0	0	0	0	5.38543	7.75556	7.95245	6.49346	8.1153	8.22014	8.1205	6.51728	5.10014	7.32912	6.98982	7.58271	6.91289	7.893	7.11998	7.52826	7.87713	7.89664
6491	0	0	0	0	0	6.78267	7.40939	5.68089	7.55995	6.98527	7.80864	7.47249	7.18488	6.60585	6.9472	7.54689	6.7211	7.26866	7.44791	7.4271	5.00899	7.14364	7.35403
81550	0	0	0	0	0	5.05311	5.853	4.34341	4.87774	5.21723	5.2891	6.59694	4.49185	4.61471	4.93546	5.1127	4.52982	4.71149	4.45286	5.58195	5.77873	6.11894	5.07895
23001	0	0	0	0	0	6.24031	5.97957	5.90207	7.34074	6.37504	6.3147	6.3837	6.49185	5.86295	6.26679	6.22497	6.15178	5.71425	5.90448	5.49185	5.14975	5.96116	5.97957
9871	0	0	0	0	0	4.96809	5.63807	6.92481	6.84298	6.55612	5.26303	5.76818	4.76022	5.07895	6.02237	5.81762	5.4363	4.32193	5.01792	6.84298	4.67243	7.60288	5.86542
2638	0	0	0	0	0	8.83479	8.72281	8.70977	7.16491	9.108	9.50879	9.69192	8.62461	8.64422	9.16138	8.41574	8.80349	9.46842	8.67772	8.28123	8.13597	9.57573	9.32845
2683	0	0	0	0	0	11.9797	11.559	11.3384	11.4698	11.5212	11.4753	11.5177	11.8152	11.4561	11.6277	11.5843	11.879	11.6969	11.5686	11.3297	11.4745	11.5989	11.5429
3117	0	0	0	0	0	7.04658	6.63517	7.0917	7.16591	6.82909	7.16993	7.29278	7.10119	6.71973	6.96463	6.98982	6.73064	7.15178	7.17991	6.91049	7.05202	7.48864	6.9472
4714	0	0	0	0	-1	6.24982	6.85798	5.46271	4.7866	4.73877	4.6893	5.56682	4.74953	4.57289	5.36107	7.46107	4.29278	6.49506	7.27333	4.22497	6.05094	5.12516	4.75489
5359	0	0	0	-1	0	5.23266	4.94017	3.75489	6.0268	3.18587	3.93546	6.04658	2.37851	2.56071	5.96578	4.54226	6.9331	5.1334	3.39232	3.54844	1.72247	4.12102	4.2854
[truncated: 6,802 more rows]
