# Supplementary material for: Revealing parasite influence in metabolic pathways in Apicomplexa infected patients
Source: BMC Bioinformatics. 2010 Dec 14;11(Suppl 11):S13. doi: 10.1186/1471-2105-11-S11-S13 (PMC3024860; doi:10.1186/1471-2105-11-S11-S13)
Supplement: Additional file 3 — Significantly altered pathways in C.Parvum infected human cell. It contains the significantly altered pathways after infection of C.Parvum. [file 1471-2105-11-S11-S13-S3.xls]

## Sheet: Sheet1
Table S1
pathways that were significantly alternated after infection of C.parvum(p-value≤0.05, performing Enrichment test)
KEGGID	Pathway description
hsa00010	Glycolysis / Gluconeogenesis
hsa00030	Pentose phosphate pathway
hsa00051	Fructose and mannose metabolism
hsa00061	Fatty acid biosynthesis
hsa00140	C21-Steroid hormone metabolism
hsa00190	Oxidative phosphorylation
hsa00230	Purine metabolism
hsa00232	Caffeine metabolism
hsa00250	Alanine, aspartate and glutamate metabolism
hsa00260	Glycine, serine and threonine metabolism
hsa00330	Arginine and proline metabolism
hsa00460	Cyanoamino acid metabolism
hsa00510	N-Glycan biosynthesis
hsa00531	Glycosaminoglycan degradation
hsa00532	Chondroitin sulfate biosynthesis
hsa00534	Heparan sulfate biosynthesis
hsa00563	Glycosylphosphatidylinositol(GPI)-anchor biosynthesis
hsa00592	alpha-Linolenic acid metabolism
hsa00601	Glycosphingolipid biosynthesis - lacto and neolacto series
hsa00620	Pyruvate metabolism
hsa00640	Propanoate metabolism
hsa00650	Butanoate metabolism
hsa00670	One carbon pool by folate
hsa00680	Methane metabolism
hsa00730	Thiamine metabolism
hsa00785	Lipoic acid metabolism
hsa00830	Retinol metabolism
hsa00982	Drug metabolism - cytochrome P450
hsa00983	Drug metabolism - other enzymes
hsa01040	Biosynthesis of unsaturated fatty acids
